# Supplementary material for: Unveiling functional module associated with fungal disease stress in barley (Hordeum vulgare)
Source: Biochem Biophys Rep. 2025 Feb 20;41:101958. doi: 10.1016/j.bbrep.2025.101958 (PMC11891694; doi:10.1016/j.bbrep.2025.101958)
Supplement: Multimedia component 1 [file mmc1.xlsx]

## Sheet: modules
Supplementary File S2: identified modules with corresponding genes
Blue			Green			Green-Yellow			Magenta			Red			Turquoise
	V1			V1			V1			V1			V1			V1
1	HORVU.MOREX.r3.1HG0000060		1	HORVU.MOREX.r3.1HG0000850		1	HORVU.MOREX.r3.1HG0000070		1	HORVU.MOREX.r3.1HG0002880		1	HORVU.MOREX.r3.1HG0006580		1	HORVU.MOREX.r3.1HG0000040
2	HORVU.MOREX.r3.1HG0000110		2	HORVU.MOREX.r3.1HG0002330		2	HORVU.MOREX.r3.1HG0002160		2	HORVU.MOREX.r3.1HG0018190		2	HORVU.MOREX.r3.1HG0007200		2	HORVU.MOREX.r3.1HG0000090
3	HORVU.MOREX.r3.1HG0000610		3	HORVU.MOREX.r3.1HG0004660		3	HORVU.MOREX.r3.1HG0024880		3	HORVU.MOREX.r3.1HG0019980		3	HORVU.MOREX.r3.1HG0007850		3	HORVU.MOREX.r3.1HG0000490
4	HORVU.MOREX.r3.1HG0003690		4	HORVU.MOREX.r3.1HG0004880		4	HORVU.MOREX.r3.1HG0033920		4	HORVU.MOREX.r3.1HG0030590		4	HORVU.MOREX.r3.1HG0022440		4	HORVU.MOREX.r3.1HG0000880
5	HORVU.MOREX.r3.1HG0003950		5	HORVU.MOREX.r3.1HG0006570		5	HORVU.MOREX.r3.1HG0043980		5	HORVU.MOREX.r3.1HG0040900		5	HORVU.MOREX.r3.1HG0024210		5	HORVU.MOREX.r3.1HG0001120
6	HORVU.MOREX.r3.1HG0004730		6	HORVU.MOREX.r3.1HG0008520		6	HORVU.MOREX.r3.1HG0059400		6	HORVU.MOREX.r3.1HG0052080		6	HORVU.MOREX.r3.1HG0024290		6	HORVU.MOREX.r3.1HG0002350
7	HORVU.MOREX.r3.1HG0005410		7	HORVU.MOREX.r3.1HG0016200		7	HORVU.MOREX.r3.1HG0070790		7	HORVU.MOREX.r3.1HG0054530		7	HORVU.MOREX.r3.1HG0026170		7	HORVU.MOREX.r3.1HG0002510
8	HORVU.MOREX.r3.1HG0005420		8	HORVU.MOREX.r3.1HG0018260		8	HORVU.MOREX.r3.1HG0076980		8	HORVU.MOREX.r3.1HG0060140		8	HORVU.MOREX.r3.1HG0030080		8	HORVU.MOREX.r3.1HG0004690
9	HORVU.MOREX.r3.1HG0005600		9	HORVU.MOREX.r3.1HG0019410		9	HORVU.MOREX.r3.1HG0080160		9	HORVU.MOREX.r3.1HG0065410		9	HORVU.MOREX.r3.1HG0035400		9	HORVU.MOREX.r3.1HG0006340
10	HORVU.MOREX.r3.1HG0005750		10	HORVU.MOREX.r3.1HG0019870		10	HORVU.MOREX.r3.1HG0084510		10	HORVU.MOREX.r3.1HG0068710		10	HORVU.MOREX.r3.1HG0044090		10	HORVU.MOREX.r3.1HG0008890
11	HORVU.MOREX.r3.1HG0007600		11	HORVU.MOREX.r3.1HG0020820		11	HORVU.MOREX.r3.1HG0089170		11	HORVU.MOREX.r3.1HG0070130		11	HORVU.MOREX.r3.1HG0046150		11	HORVU.MOREX.r3.1HG0009050
12	HORVU.MOREX.r3.1HG0008440		12	HORVU.MOREX.r3.1HG0022660		12	HORVU.MOREX.r3.1HG0095220		12	HORVU.MOREX.r3.1HG0072060		12	HORVU.MOREX.r3.1HG0047200		12	HORVU.MOREX.r3.1HG0010470
13	HORVU.MOREX.r3.1HG0008650		13	HORVU.MOREX.r3.1HG0024440		13	HORVU.MOREX.r3.2HG0108120		13	HORVU.MOREX.r3.1HG0074350		13	HORVU.MOREX.r3.1HG0047660		13	HORVU.MOREX.r3.1HG0011270
14	HORVU.MOREX.r3.1HG0010490		14	HORVU.MOREX.r3.1HG0024560		14	HORVU.MOREX.r3.2HG0108780		14	HORVU.MOREX.r3.1HG0075560		14	HORVU.MOREX.r3.1HG0048010		14	HORVU.MOREX.r3.1HG0011360
15	HORVU.MOREX.r3.1HG0010530		15	HORVU.MOREX.r3.1HG0024730		15	HORVU.MOREX.r3.2HG0118560		15	HORVU.MOREX.r3.1HG0077260		15	HORVU.MOREX.r3.1HG0052110		15	HORVU.MOREX.r3.1HG0011380
16	HORVU.MOREX.r3.1HG0013220		16	HORVU.MOREX.r3.1HG0028150		16	HORVU.MOREX.r3.2HG0131530		16	HORVU.MOREX.r3.1HG0080890		16	HORVU.MOREX.r3.1HG0056920		16	HORVU.MOREX.r3.1HG0012020
17	HORVU.MOREX.r3.1HG0013820		17	HORVU.MOREX.r3.1HG0029900		17	HORVU.MOREX.r3.2HG0140090		17	HORVU.MOREX.r3.1HG0090410		17	HORVU.MOREX.r3.1HG0057900		17	HORVU.MOREX.r3.1HG0012630
18	HORVU.MOREX.r3.1HG0014580		18	HORVU.MOREX.r3.1HG0029910		18	HORVU.MOREX.r3.2HG0145140		18	HORVU.MOREX.r3.2HG0099930		18	HORVU.MOREX.r3.1HG0058290		18	HORVU.MOREX.r3.1HG0013800
19	HORVU.MOREX.r3.1HG0015250		19	HORVU.MOREX.r3.1HG0030320		19	HORVU.MOREX.r3.2HG0159360		19	HORVU.MOREX.r3.2HG0116760		19	HORVU.MOREX.r3.1HG0058910		19	HORVU.MOREX.r3.1HG0014440
20	HORVU.MOREX.r3.1HG0016310		20	HORVU.MOREX.r3.1HG0032570		20	HORVU.MOREX.r3.2HG0162580		20	HORVU.MOREX.r3.2HG0116800		20	HORVU.MOREX.r3.1HG0061460		20	HORVU.MOREX.r3.1HG0014590
21	HORVU.MOREX.r3.1HG0016790		21	HORVU.MOREX.r3.1HG0037610		21	HORVU.MOREX.r3.2HG0163050		21	HORVU.MOREX.r3.2HG0121950		21	HORVU.MOREX.r3.1HG0067410		21	HORVU.MOREX.r3.1HG0014680
22	HORVU.MOREX.r3.1HG0017240		22	HORVU.MOREX.r3.1HG0039230		22	HORVU.MOREX.r3.2HG0165860		22	HORVU.MOREX.r3.2HG0122100		22	HORVU.MOREX.r3.1HG0069040		22	HORVU.MOREX.r3.1HG0015390
23	HORVU.MOREX.r3.1HG0017720		23	HORVU.MOREX.r3.1HG0039940		23	HORVU.MOREX.r3.2HG0168940		23	HORVU.MOREX.r3.2HG0124640		23	HORVU.MOREX.r3.1HG0069750		23	HORVU.MOREX.r3.1HG0016090
24	HORVU.MOREX.r3.1HG0017750		24	HORVU.MOREX.r3.1HG0040790		24	HORVU.MOREX.r3.2HG0168950		24	HORVU.MOREX.r3.2HG0126230		24	HORVU.MOREX.r3.1HG0071050		24	HORVU.MOREX.r3.1HG0016110
25	HORVU.MOREX.r3.1HG0017980		25	HORVU.MOREX.r3.1HG0042100		25	HORVU.MOREX.r3.2HG0170000		25	HORVU.MOREX.r3.2HG0127130		25	HORVU.MOREX.r3.1HG0074030		25	HORVU.MOREX.r3.1HG0016410
26	HORVU.MOREX.r3.1HG0018210		26	HORVU.MOREX.r3.1HG0044100		26	HORVU.MOREX.r3.2HG0191250		26	HORVU.MOREX.r3.2HG0134900		26	HORVU.MOREX.r3.1HG0074750		26	HORVU.MOREX.r3.1HG0017080
27	HORVU.MOREX.r3.1HG0019230		27	HORVU.MOREX.r3.1HG0044640		27	HORVU.MOREX.r3.2HG0194490		27	HORVU.MOREX.r3.2HG0136770		27	HORVU.MOREX.r3.1HG0075620		27	HORVU.MOREX.r3.1HG0018130
28	HORVU.MOREX.r3.1HG0019920		28	HORVU.MOREX.r3.1HG0046280		28	HORVU.MOREX.r3.3HG0228030		28	HORVU.MOREX.r3.2HG0139320		28	HORVU.MOREX.r3.1HG0076640		28	HORVU.MOREX.r3.1HG0018270
29	HORVU.MOREX.r3.1HG0021960		29	HORVU.MOREX.r3.1HG0046780		29	HORVU.MOREX.r3.3HG0270990		29	HORVU.MOREX.r3.2HG0151770		29	HORVU.MOREX.r3.1HG0077190		29	HORVU.MOREX.r3.1HG0018730
30	HORVU.MOREX.r3.1HG0021970		30	HORVU.MOREX.r3.1HG0047060		30	HORVU.MOREX.r3.3HG0273330		30	HORVU.MOREX.r3.2HG0153750		30	HORVU.MOREX.r3.1HG0077730		30	HORVU.MOREX.r3.1HG0019240
31	HORVU.MOREX.r3.1HG0022450		31	HORVU.MOREX.r3.1HG0048040		31	HORVU.MOREX.r3.3HG0275990		31	HORVU.MOREX.r3.2HG0158210		31	HORVU.MOREX.r3.1HG0081000		31	HORVU.MOREX.r3.1HG0019260
32	HORVU.MOREX.r3.1HG0022460		32	HORVU.MOREX.r3.1HG0049620		32	HORVU.MOREX.r3.3HG0285920		32	HORVU.MOREX.r3.2HG0168120		32	HORVU.MOREX.r3.1HG0081060		32	HORVU.MOREX.r3.1HG0019340
33	HORVU.MOREX.r3.1HG0023540		33	HORVU.MOREX.r3.1HG0050330		33	HORVU.MOREX.r3.4HG0335500		33	HORVU.MOREX.r3.2HG0172790		33	HORVU.MOREX.r3.1HG0081600		33	HORVU.MOREX.r3.1HG0019360
34	HORVU.MOREX.r3.1HG0024280		34	HORVU.MOREX.r3.1HG0050670		34	HORVU.MOREX.r3.4HG0347260		34	HORVU.MOREX.r3.2HG0175970		34	HORVU.MOREX.r3.1HG0082380		34	HORVU.MOREX.r3.1HG0021240
35	HORVU.MOREX.r3.1HG0024500		35	HORVU.MOREX.r3.1HG0052880		35	HORVU.MOREX.r3.4HG0374280		35	HORVU.MOREX.r3.2HG0185030		35	HORVU.MOREX.r3.1HG0085490		35	HORVU.MOREX.r3.1HG0022340
36	HORVU.MOREX.r3.1HG0024690		36	HORVU.MOREX.r3.1HG0052920		36	HORVU.MOREX.r3.4HG0378120		36	HORVU.MOREX.r3.2HG0190040		36	HORVU.MOREX.r3.1HG0091670		36	HORVU.MOREX.r3.1HG0022350
37	HORVU.MOREX.r3.1HG0025620		37	HORVU.MOREX.r3.1HG0053580		37	HORVU.MOREX.r3.4HG0381460		37	HORVU.MOREX.r3.2HG0196370		37	HORVU.MOREX.r3.1HG0094030		37	HORVU.MOREX.r3.1HG0023230
38	HORVU.MOREX.r3.1HG0025750		38	HORVU.MOREX.r3.1HG0053910		38	HORVU.MOREX.r3.4HG0384370		38	HORVU.MOREX.r3.2HG0200640		38	HORVU.MOREX.r3.1HG0094770		38	HORVU.MOREX.r3.1HG0023370
39	HORVU.MOREX.r3.1HG0026240		39	HORVU.MOREX.r3.1HG0056570		39	HORVU.MOREX.r3.4HG0394840		39	HORVU.MOREX.r3.2HG0201810		39	HORVU.MOREX.r3.2HG0097610		39	HORVU.MOREX.r3.1HG0023840
40	HORVU.MOREX.r3.1HG0027090		40	HORVU.MOREX.r3.1HG0060630		40	HORVU.MOREX.r3.4HG0395830		40	HORVU.MOREX.r3.2HG0210680		40	HORVU.MOREX.r3.2HG0099270		40	HORVU.MOREX.r3.1HG0023870
41	HORVU.MOREX.r3.1HG0027180		41	HORVU.MOREX.r3.1HG0062700		41	HORVU.MOREX.r3.4HG0400610		41	HORVU.MOREX.r3.2HG0211700		41	HORVU.MOREX.r3.2HG0100660		41	HORVU.MOREX.r3.1HG0024040
42	HORVU.MOREX.r3.1HG0027200		42	HORVU.MOREX.r3.1HG0063050		42	HORVU.MOREX.r3.4HG0408300		42	HORVU.MOREX.r3.2HG0215220		42	HORVU.MOREX.r3.2HG0107980		42	HORVU.MOREX.r3.1HG0024090
43	HORVU.MOREX.r3.1HG0027220		43	HORVU.MOREX.r3.1HG0063340		43	HORVU.MOREX.r3.5HG0446900		43	HORVU.MOREX.r3.2HG0216470		43	HORVU.MOREX.r3.2HG0108040		43	HORVU.MOREX.r3.1HG0024710
44	HORVU.MOREX.r3.1HG0027650		44	HORVU.MOREX.r3.1HG0064290		44	HORVU.MOREX.r3.5HG0452250		44	HORVU.MOREX.r3.2HG0217530		44	HORVU.MOREX.r3.2HG0108240		44	HORVU.MOREX.r3.1HG0025720
45	HORVU.MOREX.r3.1HG0027850		45	HORVU.MOREX.r3.1HG0064320		45	HORVU.MOREX.r3.5HG0475360		45	HORVU.MOREX.r3.3HG0221750		45	HORVU.MOREX.r3.2HG0109330		45	HORVU.MOREX.r3.1HG0025960
46	HORVU.MOREX.r3.1HG0028280		46	HORVU.MOREX.r3.1HG0064890		46	HORVU.MOREX.r3.5HG0479110		46	HORVU.MOREX.r3.3HG0231800		46	HORVU.MOREX.r3.2HG0109340		46	HORVU.MOREX.r3.1HG0026030
47	HORVU.MOREX.r3.1HG0029730		47	HORVU.MOREX.r3.1HG0065030		47	HORVU.MOREX.r3.5HG0488440		47	HORVU.MOREX.r3.3HG0236350		47	HORVU.MOREX.r3.2HG0109530		47	HORVU.MOREX.r3.1HG0026070
48	HORVU.MOREX.r3.1HG0030650		48	HORVU.MOREX.r3.1HG0066180		48	HORVU.MOREX.r3.5HG0494020		48	HORVU.MOREX.r3.3HG0236820		48	HORVU.MOREX.r3.2HG0115300		48	HORVU.MOREX.r3.1HG0026900
49	HORVU.MOREX.r3.1HG0032540		49	HORVU.MOREX.r3.1HG0066250		49	HORVU.MOREX.r3.5HG0500210		49	HORVU.MOREX.r3.3HG0254150		49	HORVU.MOREX.r3.2HG0123650		49	HORVU.MOREX.r3.1HG0026940
50	HORVU.MOREX.r3.1HG0032760		50	HORVU.MOREX.r3.1HG0066680		50	HORVU.MOREX.r3.5HG0501010		50	HORVU.MOREX.r3.3HG0256400		50	HORVU.MOREX.r3.2HG0129720		50	HORVU.MOREX.r3.1HG0029470
51	HORVU.MOREX.r3.1HG0032990		51	HORVU.MOREX.r3.1HG0067140		51	HORVU.MOREX.r3.5HG0513860		51	HORVU.MOREX.r3.3HG0271870		51	HORVU.MOREX.r3.2HG0133880		51	HORVU.MOREX.r3.1HG0029490
52	HORVU.MOREX.r3.1HG0034380		52	HORVU.MOREX.r3.1HG0067420		52	HORVU.MOREX.r3.6HG0549510		52	HORVU.MOREX.r3.3HG0279360		52	HORVU.MOREX.r3.2HG0140060		52	HORVU.MOREX.r3.1HG0030500
53	HORVU.MOREX.r3.1HG0036660		53	HORVU.MOREX.r3.1HG0067900		53	HORVU.MOREX.r3.6HG0552200		53	HORVU.MOREX.r3.3HG0281700		53	HORVU.MOREX.r3.2HG0140290		53	HORVU.MOREX.r3.1HG0030720
54	HORVU.MOREX.r3.1HG0037270		54	HORVU.MOREX.r3.1HG0069290		54	HORVU.MOREX.r3.6HG0554790		54	HORVU.MOREX.r3.3HG0284350		54	HORVU.MOREX.r3.2HG0141370		54	HORVU.MOREX.r3.1HG0031320
55	HORVU.MOREX.r3.1HG0038590		55	HORVU.MOREX.r3.1HG0069670		55	HORVU.MOREX.r3.6HG0570470		55	HORVU.MOREX.r3.3HG0294710		55	HORVU.MOREX.r3.2HG0142850		55	HORVU.MOREX.r3.1HG0031410
56	HORVU.MOREX.r3.1HG0041680		56	HORVU.MOREX.r3.1HG0069880		56	HORVU.MOREX.r3.6HG0584100		56	HORVU.MOREX.r3.3HG0295520		56	HORVU.MOREX.r3.2HG0145500		56	HORVU.MOREX.r3.1HG0032140
57	HORVU.MOREX.r3.1HG0042870		57	HORVU.MOREX.r3.1HG0070450		57	HORVU.MOREX.r3.6HG0591090		57	HORVU.MOREX.r3.3HG0306830		57	HORVU.MOREX.r3.2HG0146160		57	HORVU.MOREX.r3.1HG0032470
58	HORVU.MOREX.r3.1HG0042990		58	HORVU.MOREX.r3.1HG0070690		58	HORVU.MOREX.r3.6HG0591810		58	HORVU.MOREX.r3.3HG0310380		58	HORVU.MOREX.r3.2HG0148280		58	HORVU.MOREX.r3.1HG0033330
59	HORVU.MOREX.r3.1HG0043190		59	HORVU.MOREX.r3.1HG0072430		59	HORVU.MOREX.r3.6HG0596040		59	HORVU.MOREX.r3.3HG0321560		59	HORVU.MOREX.r3.2HG0149120		59	HORVU.MOREX.r3.1HG0033390
60	HORVU.MOREX.r3.1HG0043640		60	HORVU.MOREX.r3.1HG0072570		60	HORVU.MOREX.r3.6HG0608130		60	HORVU.MOREX.r3.3HG0325830		60	HORVU.MOREX.r3.2HG0152110		60	HORVU.MOREX.r3.1HG0033540
61	HORVU.MOREX.r3.1HG0044310		61	HORVU.MOREX.r3.1HG0073160		61	HORVU.MOREX.r3.6HG0616540		61	HORVU.MOREX.r3.4HG0331720		61	HORVU.MOREX.r3.2HG0152970		61	HORVU.MOREX.r3.1HG0033590
62	HORVU.MOREX.r3.1HG0045040		62	HORVU.MOREX.r3.1HG0073250		62	HORVU.MOREX.r3.6HG0619360		62	HORVU.MOREX.r3.4HG0336820		62	HORVU.MOREX.r3.2HG0156130		62	HORVU.MOREX.r3.1HG0034230
63	HORVU.MOREX.r3.1HG0045890		63	HORVU.MOREX.r3.1HG0073560		63	HORVU.MOREX.r3.6HG0629350		63	HORVU.MOREX.r3.4HG0339730		63	HORVU.MOREX.r3.2HG0156620		63	HORVU.MOREX.r3.1HG0034480
64	HORVU.MOREX.r3.1HG0046330		64	HORVU.MOREX.r3.1HG0073840		64	HORVU.MOREX.r3.6HG0630600		64	HORVU.MOREX.r3.4HG0350220		64	HORVU.MOREX.r3.2HG0159310		64	HORVU.MOREX.r3.1HG0034560
65	HORVU.MOREX.r3.1HG0046400		65	HORVU.MOREX.r3.1HG0074020		65	HORVU.MOREX.r3.7HG0651560		65	HORVU.MOREX.r3.4HG0389550		65	HORVU.MOREX.r3.2HG0159780		65	HORVU.MOREX.r3.1HG0034640
66	HORVU.MOREX.r3.1HG0046420		66	HORVU.MOREX.r3.1HG0074650		66	HORVU.MOREX.r3.7HG0674100		66	HORVU.MOREX.r3.4HG0393750		66	HORVU.MOREX.r3.2HG0168730		66	HORVU.MOREX.r3.1HG0035350
67	HORVU.MOREX.r3.1HG0047250		67	HORVU.MOREX.r3.1HG0078160		67	HORVU.MOREX.r3.7HG0684530		67	HORVU.MOREX.r3.4HG0404720		67	HORVU.MOREX.r3.2HG0169250		67	HORVU.MOREX.r3.1HG0036390
68	HORVU.MOREX.r3.1HG0047320		68	HORVU.MOREX.r3.1HG0080420		68	HORVU.MOREX.r3.7HG0687540		68	HORVU.MOREX.r3.4HG0408930		68	HORVU.MOREX.r3.2HG0170880		68	HORVU.MOREX.r3.1HG0036600
69	HORVU.MOREX.r3.1HG0049910		69	HORVU.MOREX.r3.1HG0081790		69	HORVU.MOREX.r3.7HG0688720		69	HORVU.MOREX.r3.4HG0413480		69	HORVU.MOREX.r3.2HG0173120		69	HORVU.MOREX.r3.1HG0037010
70	HORVU.MOREX.r3.1HG0050090		70	HORVU.MOREX.r3.1HG0082790		70	HORVU.MOREX.r3.7HG0698250		70	HORVU.MOREX.r3.4HG0414320		70	HORVU.MOREX.r3.2HG0178250		70	HORVU.MOREX.r3.1HG0037500
71	HORVU.MOREX.r3.1HG0050650		71	HORVU.MOREX.r3.1HG0087170		71	HORVU.MOREX.r3.7HG0705330		71	HORVU.MOREX.r3.4HG0415240		71	HORVU.MOREX.r3.2HG0178550		71	HORVU.MOREX.r3.1HG0039730
72	HORVU.MOREX.r3.1HG0051220		72	HORVU.MOREX.r3.1HG0089480		72	HORVU.MOREX.r3.7HG0708890		72	HORVU.MOREX.r3.5HG0420230		72	HORVU.MOREX.r3.2HG0179330		72	HORVU.MOREX.r3.1HG0039960
73	HORVU.MOREX.r3.1HG0051580		73	HORVU.MOREX.r3.1HG0090930		73	HORVU.MOREX.r3.7HG0711840		73	HORVU.MOREX.r3.5HG0422490		73	HORVU.MOREX.r3.2HG0180500		73	HORVU.MOREX.r3.1HG0040860
74	HORVU.MOREX.r3.1HG0051740		74	HORVU.MOREX.r3.1HG0093330		74	HORVU.MOREX.r3.7HG0713520		74	HORVU.MOREX.r3.5HG0427160		74	HORVU.MOREX.r3.2HG0181550		74	HORVU.MOREX.r3.1HG0041250
75	HORVU.MOREX.r3.1HG0051910		75	HORVU.MOREX.r3.2HG0096600		75	HORVU.MOREX.r3.7HG0718900		75	HORVU.MOREX.r3.5HG0433240		75	HORVU.MOREX.r3.2HG0182380		75	HORVU.MOREX.r3.1HG0041820
76	HORVU.MOREX.r3.1HG0052130		76	HORVU.MOREX.r3.2HG0096910		76	HORVU.MOREX.r3.7HG0739480		76	HORVU.MOREX.r3.5HG0433250		76	HORVU.MOREX.r3.2HG0187170		76	HORVU.MOREX.r3.1HG0042230
77	HORVU.MOREX.r3.1HG0053170		77	HORVU.MOREX.r3.2HG0097620					77	HORVU.MOREX.r3.5HG0438740		77	HORVU.MOREX.r3.2HG0187940		77	HORVU.MOREX.r3.1HG0042320
78	HORVU.MOREX.r3.1HG0053350		78	HORVU.MOREX.r3.2HG0099810					78	HORVU.MOREX.r3.5HG0440850		78	HORVU.MOREX.r3.2HG0188850		78	HORVU.MOREX.r3.1HG0042740
79	HORVU.MOREX.r3.1HG0053480		79	HORVU.MOREX.r3.2HG0100060					79	HORVU.MOREX.r3.5HG0463760		79	HORVU.MOREX.r3.2HG0189840		79	HORVU.MOREX.r3.1HG0043100
80	HORVU.MOREX.r3.1HG0053520		80	HORVU.MOREX.r3.2HG0102500					80	HORVU.MOREX.r3.5HG0467030		80	HORVU.MOREX.r3.2HG0193070		80	HORVU.MOREX.r3.1HG0043710
81	HORVU.MOREX.r3.1HG0053550		81	HORVU.MOREX.r3.2HG0103720					81	HORVU.MOREX.r3.5HG0467970		81	HORVU.MOREX.r3.2HG0195930		81	HORVU.MOREX.r3.1HG0044000
82	HORVU.MOREX.r3.1HG0053880		82	HORVU.MOREX.r3.2HG0105270					82	HORVU.MOREX.r3.5HG0474900		82	HORVU.MOREX.r3.2HG0196140		82	HORVU.MOREX.r3.1HG0044750
83	HORVU.MOREX.r3.1HG0053900		83	HORVU.MOREX.r3.2HG0105670					83	HORVU.MOREX.r3.5HG0476550		83	HORVU.MOREX.r3.2HG0201390		83	HORVU.MOREX.r3.1HG0045360
84	HORVU.MOREX.r3.1HG0054010		84	HORVU.MOREX.r3.2HG0108630					84	HORVU.MOREX.r3.5HG0480660		84	HORVU.MOREX.r3.2HG0201400		84	HORVU.MOREX.r3.1HG0045720
85	HORVU.MOREX.r3.1HG0054200		85	HORVU.MOREX.r3.2HG0111520					85	HORVU.MOREX.r3.5HG0489060		85	HORVU.MOREX.r3.2HG0201420		85	HORVU.MOREX.r3.1HG0045900
86	HORVU.MOREX.r3.1HG0054950		86	HORVU.MOREX.r3.2HG0112030					86	HORVU.MOREX.r3.5HG0491070		86	HORVU.MOREX.r3.2HG0204720		86	HORVU.MOREX.r3.1HG0046030
87	HORVU.MOREX.r3.1HG0055320		87	HORVU.MOREX.r3.2HG0112220					87	HORVU.MOREX.r3.5HG0498140		87	HORVU.MOREX.r3.2HG0211750		87	HORVU.MOREX.r3.1HG0046230
88	HORVU.MOREX.r3.1HG0055380		88	HORVU.MOREX.r3.2HG0112920					88	HORVU.MOREX.r3.5HG0498270		88	HORVU.MOREX.r3.2HG0214800		88	HORVU.MOREX.r3.1HG0046300
89	HORVU.MOREX.r3.1HG0055840		89	HORVU.MOREX.r3.2HG0115410					89	HORVU.MOREX.r3.5HG0499760		89	HORVU.MOREX.r3.3HG0218100		89	HORVU.MOREX.r3.1HG0046320
90	HORVU.MOREX.r3.1HG0056620		90	HORVU.MOREX.r3.2HG0115850					90	HORVU.MOREX.r3.5HG0499890		90	HORVU.MOREX.r3.3HG0227360		90	HORVU.MOREX.r3.1HG0046900
91	HORVU.MOREX.r3.1HG0056750		91	HORVU.MOREX.r3.2HG0116320					91	HORVU.MOREX.r3.5HG0501200		91	HORVU.MOREX.r3.3HG0227400		91	HORVU.MOREX.r3.1HG0047080
92	HORVU.MOREX.r3.1HG0056780		92	HORVU.MOREX.r3.2HG0117850					92	HORVU.MOREX.r3.5HG0513000		92	HORVU.MOREX.r3.3HG0231550		92	HORVU.MOREX.r3.1HG0047120
93	HORVU.MOREX.r3.1HG0057410		93	HORVU.MOREX.r3.2HG0120910					93	HORVU.MOREX.r3.5HG0513190		93	HORVU.MOREX.r3.3HG0233610		93	HORVU.MOREX.r3.1HG0047470
94	HORVU.MOREX.r3.1HG0057870		94	HORVU.MOREX.r3.2HG0123770					94	HORVU.MOREX.r3.5HG0513200		94	HORVU.MOREX.r3.3HG0235810		94	HORVU.MOREX.r3.1HG0047580
95	HORVU.MOREX.r3.1HG0059150		95	HORVU.MOREX.r3.2HG0124160					95	HORVU.MOREX.r3.5HG0517860		95	HORVU.MOREX.r3.3HG0236160		95	HORVU.MOREX.r3.1HG0047710
96	HORVU.MOREX.r3.1HG0059270		96	HORVU.MOREX.r3.2HG0124990					96	HORVU.MOREX.r3.5HG0520390		96	HORVU.MOREX.r3.3HG0236620		96	HORVU.MOREX.r3.1HG0047980
97	HORVU.MOREX.r3.1HG0059300		97	HORVU.MOREX.r3.2HG0126000					97	HORVU.MOREX.r3.5HG0527490		97	HORVU.MOREX.r3.3HG0237820		97	HORVU.MOREX.r3.1HG0048030
98	HORVU.MOREX.r3.1HG0059930		98	HORVU.MOREX.r3.2HG0126550					98	HORVU.MOREX.r3.5HG0530260		98	HORVU.MOREX.r3.3HG0239900		98	HORVU.MOREX.r3.1HG0048100
99	HORVU.MOREX.r3.1HG0060700		99	HORVU.MOREX.r3.2HG0127150					99	HORVU.MOREX.r3.5HG0536140		99	HORVU.MOREX.r3.3HG0239980		99	HORVU.MOREX.r3.1HG0049150
100	HORVU.MOREX.r3.1HG0061920		100	HORVU.MOREX.r3.2HG0127290					100	HORVU.MOREX.r3.6HG0572160		100	HORVU.MOREX.r3.3HG0244060		100	HORVU.MOREX.r3.1HG0049610
101	HORVU.MOREX.r3.1HG0062050		101	HORVU.MOREX.r3.2HG0128640					101	HORVU.MOREX.r3.6HG0581010		101	HORVU.MOREX.r3.3HG0245010		101	HORVU.MOREX.r3.1HG0049760
102	HORVU.MOREX.r3.1HG0062390		102	HORVU.MOREX.r3.2HG0128680					102	HORVU.MOREX.r3.6HG0611210		102	HORVU.MOREX.r3.3HG0246070		102	HORVU.MOREX.r3.1HG0050080
103	HORVU.MOREX.r3.1HG0063520		103	HORVU.MOREX.r3.2HG0128810					103	HORVU.MOREX.r3.6HG0618090		103	HORVU.MOREX.r3.3HG0248120		103	HORVU.MOREX.r3.1HG0050150
104	HORVU.MOREX.r3.1HG0063540		104	HORVU.MOREX.r3.2HG0130890					104	HORVU.MOREX.r3.6HG0631040		104	HORVU.MOREX.r3.3HG0248590		104	HORVU.MOREX.r3.1HG0050200
105	HORVU.MOREX.r3.1HG0063880		105	HORVU.MOREX.r3.2HG0131300					105	HORVU.MOREX.r3.7HG0656060		105	HORVU.MOREX.r3.3HG0251550		105	HORVU.MOREX.r3.1HG0050310
106	HORVU.MOREX.r3.1HG0064010		106	HORVU.MOREX.r3.2HG0131350					106	HORVU.MOREX.r3.7HG0677060		106	HORVU.MOREX.r3.3HG0253620		106	HORVU.MOREX.r3.1HG0050850
107	HORVU.MOREX.r3.1HG0064390		107	HORVU.MOREX.r3.2HG0133370					107	HORVU.MOREX.r3.7HG0677370		107	HORVU.MOREX.r3.3HG0255370		107	HORVU.MOREX.r3.1HG0050880
108	HORVU.MOREX.r3.1HG0064490		108	HORVU.MOREX.r3.2HG0134530					108	HORVU.MOREX.r3.7HG0677380		108	HORVU.MOREX.r3.3HG0255730		108	HORVU.MOREX.r3.1HG0051110
109	HORVU.MOREX.r3.1HG0064770		109	HORVU.MOREX.r3.2HG0138630					109	HORVU.MOREX.r3.7HG0684040		109	HORVU.MOREX.r3.3HG0258370		109	HORVU.MOREX.r3.1HG0052020
110	HORVU.MOREX.r3.1HG0064900		110	HORVU.MOREX.r3.2HG0139310					110	HORVU.MOREX.r3.7HG0695720		110	HORVU.MOREX.r3.3HG0259220		110	HORVU.MOREX.r3.1HG0052290
111	HORVU.MOREX.r3.1HG0065550		111	HORVU.MOREX.r3.2HG0140040					111	HORVU.MOREX.r3.7HG0712330		111	HORVU.MOREX.r3.3HG0262630		111	HORVU.MOREX.r3.1HG0052640
112	HORVU.MOREX.r3.1HG0065900		112	HORVU.MOREX.r3.2HG0140050					112	HORVU.MOREX.r3.7HG0716290		112	HORVU.MOREX.r3.3HG0263100		112	HORVU.MOREX.r3.1HG0052690
113	HORVU.MOREX.r3.1HG0066190		113	HORVU.MOREX.r3.2HG0143570					113	HORVU.MOREX.r3.7HG0721780		113	HORVU.MOREX.r3.3HG0264530		113	HORVU.MOREX.r3.1HG0052720
114	HORVU.MOREX.r3.1HG0066240		114	HORVU.MOREX.r3.2HG0146520					114	HORVU.MOREX.r3.7HG0736920		114	HORVU.MOREX.r3.3HG0264540		114	HORVU.MOREX.r3.1HG0052800
115	HORVU.MOREX.r3.1HG0066900		115	HORVU.MOREX.r3.2HG0147120					115	HORVU.MOREX.r3.7HG0739330		115	HORVU.MOREX.r3.3HG0270870		115	HORVU.MOREX.r3.1HG0053120
116	HORVU.MOREX.r3.1HG0067180		116	HORVU.MOREX.r3.2HG0147770					116	HORVU.MOREX.r3.7HG0742200		116	HORVU.MOREX.r3.3HG0270910		116	HORVU.MOREX.r3.1HG0053260
117	HORVU.MOREX.r3.1HG0067190		117	HORVU.MOREX.r3.2HG0149130								117	HORVU.MOREX.r3.3HG0277400		117	HORVU.MOREX.r3.1HG0053420
118	HORVU.MOREX.r3.1HG0067500		118	HORVU.MOREX.r3.2HG0149860								118	HORVU.MOREX.r3.3HG0279470		118	HORVU.MOREX.r3.1HG0053610
119	HORVU.MOREX.r3.1HG0067890		119	HORVU.MOREX.r3.2HG0150730								119	HORVU.MOREX.r3.3HG0285310		119	HORVU.MOREX.r3.1HG0053650
120	HORVU.MOREX.r3.1HG0068380		120	HORVU.MOREX.r3.2HG0151360								120	HORVU.MOREX.r3.3HG0288930		120	HORVU.MOREX.r3.1HG0053670
121	HORVU.MOREX.r3.1HG0068970		121	HORVU.MOREX.r3.2HG0152170								121	HORVU.MOREX.r3.3HG0291160		121	HORVU.MOREX.r3.1HG0053680
122	HORVU.MOREX.r3.1HG0069170		122	HORVU.MOREX.r3.2HG0153260								122	HORVU.MOREX.r3.3HG0291590		122	HORVU.MOREX.r3.1HG0054540
123	HORVU.MOREX.r3.1HG0069380		123	HORVU.MOREX.r3.2HG0159190								123	HORVU.MOREX.r3.3HG0292540		123	HORVU.MOREX.r3.1HG0054790
124	HORVU.MOREX.r3.1HG0069570		124	HORVU.MOREX.r3.2HG0160610								124	HORVU.MOREX.r3.3HG0296490		124	HORVU.MOREX.r3.1HG0055340
125	HORVU.MOREX.r3.1HG0070200		125	HORVU.MOREX.r3.2HG0164160								125	HORVU.MOREX.r3.3HG0303160		125	HORVU.MOREX.r3.1HG0055360
126	HORVU.MOREX.r3.1HG0070940		126	HORVU.MOREX.r3.2HG0165190								126	HORVU.MOREX.r3.3HG0303190		126	HORVU.MOREX.r3.1HG0055400
127	HORVU.MOREX.r3.1HG0071210		127	HORVU.MOREX.r3.2HG0165790								127	HORVU.MOREX.r3.3HG0303540		127	HORVU.MOREX.r3.1HG0055540
128	HORVU.MOREX.r3.1HG0071420		128	HORVU.MOREX.r3.2HG0167220								128	HORVU.MOREX.r3.3HG0305120		128	HORVU.MOREX.r3.1HG0055890
129	HORVU.MOREX.r3.1HG0071490		129	HORVU.MOREX.r3.2HG0170160								129	HORVU.MOREX.r3.3HG0306200		129	HORVU.MOREX.r3.1HG0056290
130	HORVU.MOREX.r3.1HG0071650		130	HORVU.MOREX.r3.2HG0170990								130	HORVU.MOREX.r3.3HG0308640		130	HORVU.MOREX.r3.1HG0056740
131	HORVU.MOREX.r3.1HG0072100		131	HORVU.MOREX.r3.2HG0173510								131	HORVU.MOREX.r3.3HG0309660		131	HORVU.MOREX.r3.1HG0056760
132	HORVU.MOREX.r3.1HG0072820		132	HORVU.MOREX.r3.2HG0173670								132	HORVU.MOREX.r3.3HG0312360		132	HORVU.MOREX.r3.1HG0056800
133	HORVU.MOREX.r3.1HG0073200		133	HORVU.MOREX.r3.2HG0173710								133	HORVU.MOREX.r3.3HG0313110		133	HORVU.MOREX.r3.1HG0057470
134	HORVU.MOREX.r3.1HG0073850		134	HORVU.MOREX.r3.2HG0176730								134	HORVU.MOREX.r3.3HG0329540		134	HORVU.MOREX.r3.1HG0057520
135	HORVU.MOREX.r3.1HG0074210		135	HORVU.MOREX.r3.2HG0177570								135	HORVU.MOREX.r3.3HG0331030		135	HORVU.MOREX.r3.1HG0057610
136	HORVU.MOREX.r3.1HG0074260		136	HORVU.MOREX.r3.2HG0181460								136	HORVU.MOREX.r3.4HG0331260		136	HORVU.MOREX.r3.1HG0057740
137	HORVU.MOREX.r3.1HG0074300		137	HORVU.MOREX.r3.2HG0181470								137	HORVU.MOREX.r3.4HG0333100		137	HORVU.MOREX.r3.1HG0057970
138	HORVU.MOREX.r3.1HG0075370		138	HORVU.MOREX.r3.2HG0185380								138	HORVU.MOREX.r3.4HG0335800		138	HORVU.MOREX.r3.1HG0058280
139	HORVU.MOREX.r3.1HG0075890		139	HORVU.MOREX.r3.2HG0185500								139	HORVU.MOREX.r3.4HG0337270		139	HORVU.MOREX.r3.1HG0058780
140	HORVU.MOREX.r3.1HG0075990		140	HORVU.MOREX.r3.2HG0186360								140	HORVU.MOREX.r3.4HG0337480		140	HORVU.MOREX.r3.1HG0059140
141	HORVU.MOREX.r3.1HG0076150		141	HORVU.MOREX.r3.2HG0186530								141	HORVU.MOREX.r3.4HG0341250		141	HORVU.MOREX.r3.1HG0059260
142	HORVU.MOREX.r3.1HG0076280		142	HORVU.MOREX.r3.2HG0188190								142	HORVU.MOREX.r3.4HG0343600		142	HORVU.MOREX.r3.1HG0059370
143	HORVU.MOREX.r3.1HG0076530		143	HORVU.MOREX.r3.2HG0188290								143	HORVU.MOREX.r3.4HG0347740		143	HORVU.MOREX.r3.1HG0061210
144	HORVU.MOREX.r3.1HG0076540		144	HORVU.MOREX.r3.2HG0188750								144	HORVU.MOREX.r3.4HG0354240		144	HORVU.MOREX.r3.1HG0061300
145	HORVU.MOREX.r3.1HG0076780		145	HORVU.MOREX.r3.2HG0189980								145	HORVU.MOREX.r3.4HG0354460		145	HORVU.MOREX.r3.1HG0061470
146	HORVU.MOREX.r3.1HG0077250		146	HORVU.MOREX.r3.2HG0190430								146	HORVU.MOREX.r3.4HG0365900		146	HORVU.MOREX.r3.1HG0061730
147	HORVU.MOREX.r3.1HG0077950		147	HORVU.MOREX.r3.2HG0191590								147	HORVU.MOREX.r3.4HG0365970		147	HORVU.MOREX.r3.1HG0061750
148	HORVU.MOREX.r3.1HG0078200		148	HORVU.MOREX.r3.2HG0191770								148	HORVU.MOREX.r3.4HG0368710		148	HORVU.MOREX.r3.1HG0062110
149	HORVU.MOREX.r3.1HG0078320		149	HORVU.MOREX.r3.2HG0192750								149	HORVU.MOREX.r3.4HG0372920		149	HORVU.MOREX.r3.1HG0062480
150	HORVU.MOREX.r3.1HG0078450		150	HORVU.MOREX.r3.2HG0192770								150	HORVU.MOREX.r3.4HG0373100		150	HORVU.MOREX.r3.1HG0062630
151	HORVU.MOREX.r3.1HG0078610		151	HORVU.MOREX.r3.2HG0199140								151	HORVU.MOREX.r3.4HG0375630		151	HORVU.MOREX.r3.1HG0062680
152	HORVU.MOREX.r3.1HG0078630		152	HORVU.MOREX.r3.2HG0203620								152	HORVU.MOREX.r3.4HG0377080		152	HORVU.MOREX.r3.1HG0062710
153	HORVU.MOREX.r3.1HG0079130		153	HORVU.MOREX.r3.2HG0204020								153	HORVU.MOREX.r3.4HG0378650		153	HORVU.MOREX.r3.1HG0062810
154	HORVU.MOREX.r3.1HG0079660		154	HORVU.MOREX.r3.2HG0205380								154	HORVU.MOREX.r3.4HG0379100		154	HORVU.MOREX.r3.1HG0062940
155	HORVU.MOREX.r3.1HG0079970		155	HORVU.MOREX.r3.2HG0205760								155	HORVU.MOREX.r3.4HG0380320		155	HORVU.MOREX.r3.1HG0063020
156	HORVU.MOREX.r3.1HG0080140		156	HORVU.MOREX.r3.2HG0206860								156	HORVU.MOREX.r3.4HG0380400		156	HORVU.MOREX.r3.1HG0063350
157	HORVU.MOREX.r3.1HG0080620		157	HORVU.MOREX.r3.2HG0206920								157	HORVU.MOREX.r3.4HG0382620		157	HORVU.MOREX.r3.1HG0063450
158	HORVU.MOREX.r3.1HG0080630		158	HORVU.MOREX.r3.2HG0207010								158	HORVU.MOREX.r3.4HG0384510		158	HORVU.MOREX.r3.1HG0063740
159	HORVU.MOREX.r3.1HG0080920		159	HORVU.MOREX.r3.2HG0207200								159	HORVU.MOREX.r3.4HG0386480		159	HORVU.MOREX.r3.1HG0064030
160	HORVU.MOREX.r3.1HG0081080		160	HORVU.MOREX.r3.2HG0207660								160	HORVU.MOREX.r3.4HG0388470		160	HORVU.MOREX.r3.1HG0064240
161	HORVU.MOREX.r3.1HG0081100		161	HORVU.MOREX.r3.2HG0208820								161	HORVU.MOREX.r3.4HG0388860		161	HORVU.MOREX.r3.1HG0064460
162	HORVU.MOREX.r3.1HG0081150		162	HORVU.MOREX.r3.2HG0209100								162	HORVU.MOREX.r3.4HG0389490		162	HORVU.MOREX.r3.1HG0064480
163	HORVU.MOREX.r3.1HG0081640		163	HORVU.MOREX.r3.2HG0211670								163	HORVU.MOREX.r3.4HG0390430		163	HORVU.MOREX.r3.1HG0064500
164	HORVU.MOREX.r3.1HG0081820		164	HORVU.MOREX.r3.2HG0211680								164	HORVU.MOREX.r3.4HG0391100		164	HORVU.MOREX.r3.1HG0064730
165	HORVU.MOREX.r3.1HG0082120		165	HORVU.MOREX.r3.2HG0211730								165	HORVU.MOREX.r3.4HG0391140		165	HORVU.MOREX.r3.1HG0064780
166	HORVU.MOREX.r3.1HG0082530		166	HORVU.MOREX.r3.2HG0212570								166	HORVU.MOREX.r3.4HG0391410		166	HORVU.MOREX.r3.1HG0065600
167	HORVU.MOREX.r3.1HG0083600		167	HORVU.MOREX.r3.2HG0214070								167	HORVU.MOREX.r3.4HG0393020		167	HORVU.MOREX.r3.1HG0065860
168	HORVU.MOREX.r3.1HG0083720		168	HORVU.MOREX.r3.3HG0218450								168	HORVU.MOREX.r3.4HG0393630		168	HORVU.MOREX.r3.1HG0065910
169	HORVU.MOREX.r3.1HG0084770		169	HORVU.MOREX.r3.3HG0224000								169	HORVU.MOREX.r3.4HG0395540		169	HORVU.MOREX.r3.1HG0066010
170	HORVU.MOREX.r3.1HG0084920		170	HORVU.MOREX.r3.3HG0225510								170	HORVU.MOREX.r3.4HG0397690		170	HORVU.MOREX.r3.1HG0066460
171	HORVU.MOREX.r3.1HG0085960		171	HORVU.MOREX.r3.3HG0227420								171	HORVU.MOREX.r3.4HG0398790		171	HORVU.MOREX.r3.1HG0066620
172	HORVU.MOREX.r3.1HG0086350		172	HORVU.MOREX.r3.3HG0227890								172	HORVU.MOREX.r3.4HG0400410		172	HORVU.MOREX.r3.1HG0066800
173	HORVU.MOREX.r3.1HG0086540		173	HORVU.MOREX.r3.3HG0230880								173	HORVU.MOREX.r3.4HG0400730		173	HORVU.MOREX.r3.1HG0067040
174	HORVU.MOREX.r3.1HG0086590		174	HORVU.MOREX.r3.3HG0231010								174	HORVU.MOREX.r3.4HG0405170		174	HORVU.MOREX.r3.1HG0067230
175	HORVU.MOREX.r3.1HG0087190		175	HORVU.MOREX.r3.3HG0231410								175	HORVU.MOREX.r3.4HG0405320		175	HORVU.MOREX.r3.1HG0067370
176	HORVU.MOREX.r3.1HG0087600		176	HORVU.MOREX.r3.3HG0231610								176	HORVU.MOREX.r3.4HG0406900		176	HORVU.MOREX.r3.1HG0067390
177	HORVU.MOREX.r3.1HG0087850		177	HORVU.MOREX.r3.3HG0232810								177	HORVU.MOREX.r3.4HG0406980		177	HORVU.MOREX.r3.1HG0068880
178	HORVU.MOREX.r3.1HG0088600		178	HORVU.MOREX.r3.3HG0232920								178	HORVU.MOREX.r3.4HG0407900		178	HORVU.MOREX.r3.1HG0070320
179	HORVU.MOREX.r3.1HG0089030		179	HORVU.MOREX.r3.3HG0233230								179	HORVU.MOREX.r3.4HG0409180		179	HORVU.MOREX.r3.1HG0070670
180	HORVU.MOREX.r3.1HG0089180		180	HORVU.MOREX.r3.3HG0235950								180	HORVU.MOREX.r3.4HG0409330		180	HORVU.MOREX.r3.1HG0070840
181	HORVU.MOREX.r3.1HG0089190		181	HORVU.MOREX.r3.3HG0237180								181	HORVU.MOREX.r3.4HG0410200		181	HORVU.MOREX.r3.1HG0071460
182	HORVU.MOREX.r3.1HG0089440		182	HORVU.MOREX.r3.3HG0237390								182	HORVU.MOREX.r3.4HG0413020		182	HORVU.MOREX.r3.1HG0072580
183	HORVU.MOREX.r3.1HG0089950		183	HORVU.MOREX.r3.3HG0237590								183	HORVU.MOREX.r3.4HG0416090		183	HORVU.MOREX.r3.1HG0072750
184	HORVU.MOREX.r3.1HG0090140		184	HORVU.MOREX.r3.3HG0238970								184	HORVU.MOREX.r3.5HG0425010		184	HORVU.MOREX.r3.1HG0073310
185	HORVU.MOREX.r3.1HG0090740		185	HORVU.MOREX.r3.3HG0241220								185	HORVU.MOREX.r3.5HG0436680		185	HORVU.MOREX.r3.1HG0073370
186	HORVU.MOREX.r3.1HG0090780		186	HORVU.MOREX.r3.3HG0241630								186	HORVU.MOREX.r3.5HG0440620		186	HORVU.MOREX.r3.1HG0073800
187	HORVU.MOREX.r3.1HG0092190		187	HORVU.MOREX.r3.3HG0242830								187	HORVU.MOREX.r3.5HG0442670		187	HORVU.MOREX.r3.1HG0073870
188	HORVU.MOREX.r3.1HG0093050		188	HORVU.MOREX.r3.3HG0243210								188	HORVU.MOREX.r3.5HG0444880		188	HORVU.MOREX.r3.1HG0073940
189	HORVU.MOREX.r3.1HG0093550		189	HORVU.MOREX.r3.3HG0243560								189	HORVU.MOREX.r3.5HG0449190		189	HORVU.MOREX.r3.1HG0074190
190	HORVU.MOREX.r3.1HG0093770		190	HORVU.MOREX.r3.3HG0243610								190	HORVU.MOREX.r3.5HG0449630		190	HORVU.MOREX.r3.1HG0074250
191	HORVU.MOREX.r3.1HG0093790		191	HORVU.MOREX.r3.3HG0244680								191	HORVU.MOREX.r3.5HG0450160		191	HORVU.MOREX.r3.1HG0074520
192	HORVU.MOREX.r3.1HG0094050		192	HORVU.MOREX.r3.3HG0245400								192	HORVU.MOREX.r3.5HG0452840		192	HORVU.MOREX.r3.1HG0075220
193	HORVU.MOREX.r3.1HG0094520		193	HORVU.MOREX.r3.3HG0245440								193	HORVU.MOREX.r3.5HG0454230		193	HORVU.MOREX.r3.1HG0075380
194	HORVU.MOREX.r3.1HG0095290		194	HORVU.MOREX.r3.3HG0246800								194	HORVU.MOREX.r3.5HG0455150		194	HORVU.MOREX.r3.1HG0075590
195	HORVU.MOREX.r3.1HG0095310		195	HORVU.MOREX.r3.3HG0247130								195	HORVU.MOREX.r3.5HG0455440		195	HORVU.MOREX.r3.1HG0075860
196	HORVU.MOREX.r3.2HG0095510		196	HORVU.MOREX.r3.3HG0247530								196	HORVU.MOREX.r3.5HG0457150		196	HORVU.MOREX.r3.1HG0076070
197	HORVU.MOREX.r3.2HG0095620		197	HORVU.MOREX.r3.3HG0248640								197	HORVU.MOREX.r3.5HG0458980		197	HORVU.MOREX.r3.1HG0076510
198	HORVU.MOREX.r3.2HG0095670		198	HORVU.MOREX.r3.3HG0249170								198	HORVU.MOREX.r3.5HG0463130		198	HORVU.MOREX.r3.1HG0077120
199	HORVU.MOREX.r3.2HG0096440		199	HORVU.MOREX.r3.3HG0249640								199	HORVU.MOREX.r3.5HG0464050		199	HORVU.MOREX.r3.1HG0077130
200	HORVU.MOREX.r3.2HG0096450		200	HORVU.MOREX.r3.3HG0253400								200	HORVU.MOREX.r3.5HG0466780		200	HORVU.MOREX.r3.1HG0077720
201	HORVU.MOREX.r3.2HG0097390		201	HORVU.MOREX.r3.3HG0255970								201	HORVU.MOREX.r3.5HG0467870		201	HORVU.MOREX.r3.1HG0078000
202	HORVU.MOREX.r3.2HG0099170		202	HORVU.MOREX.r3.3HG0265330								202	HORVU.MOREX.r3.5HG0468410		202	HORVU.MOREX.r3.1HG0078730
203	HORVU.MOREX.r3.2HG0100390		203	HORVU.MOREX.r3.3HG0265560								203	HORVU.MOREX.r3.5HG0469190		203	HORVU.MOREX.r3.1HG0079050
204	HORVU.MOREX.r3.2HG0101890		204	HORVU.MOREX.r3.3HG0266070								204	HORVU.MOREX.r3.5HG0469350		204	HORVU.MOREX.r3.1HG0079120
205	HORVU.MOREX.r3.2HG0102150		205	HORVU.MOREX.r3.3HG0266310								205	HORVU.MOREX.r3.5HG0469790		205	HORVU.MOREX.r3.1HG0079140
206	HORVU.MOREX.r3.2HG0103630		206	HORVU.MOREX.r3.3HG0266440								206	HORVU.MOREX.r3.5HG0472960		206	HORVU.MOREX.r3.1HG0079630
207	HORVU.MOREX.r3.2HG0104500		207	HORVU.MOREX.r3.3HG0266840								207	HORVU.MOREX.r3.5HG0478130		207	HORVU.MOREX.r3.1HG0079800
208	HORVU.MOREX.r3.2HG0104520		208	HORVU.MOREX.r3.3HG0266920								208	HORVU.MOREX.r3.5HG0479690		208	HORVU.MOREX.r3.1HG0079820
209	HORVU.MOREX.r3.2HG0104640		209	HORVU.MOREX.r3.3HG0267000								209	HORVU.MOREX.r3.5HG0480350		209	HORVU.MOREX.r3.1HG0079990
210	HORVU.MOREX.r3.2HG0104650		210	HORVU.MOREX.r3.3HG0267280								210	HORVU.MOREX.r3.5HG0481690		210	HORVU.MOREX.r3.1HG0080190
211	HORVU.MOREX.r3.2HG0106380		211	HORVU.MOREX.r3.3HG0270710								211	HORVU.MOREX.r3.5HG0482430		211	HORVU.MOREX.r3.1HG0080260
212	HORVU.MOREX.r3.2HG0106870		212	HORVU.MOREX.r3.3HG0273280								212	HORVU.MOREX.r3.5HG0482710		212	HORVU.MOREX.r3.1HG0080560
213	HORVU.MOREX.r3.2HG0107190		213	HORVU.MOREX.r3.3HG0273620								213	HORVU.MOREX.r3.5HG0484550		213	HORVU.MOREX.r3.1HG0080600
214	HORVU.MOREX.r3.2HG0107480		214	HORVU.MOREX.r3.3HG0276410								214	HORVU.MOREX.r3.5HG0488030		214	HORVU.MOREX.r3.1HG0081340
215	HORVU.MOREX.r3.2HG0108450		215	HORVU.MOREX.r3.3HG0279820								215	HORVU.MOREX.r3.5HG0494840		215	HORVU.MOREX.r3.1HG0081410
216	HORVU.MOREX.r3.2HG0110140		216	HORVU.MOREX.r3.3HG0282120								216	HORVU.MOREX.r3.5HG0496780		216	HORVU.MOREX.r3.1HG0081540
217	HORVU.MOREX.r3.2HG0110760		217	HORVU.MOREX.r3.3HG0283320								217	HORVU.MOREX.r3.5HG0496860		217	HORVU.MOREX.r3.1HG0081980
218	HORVU.MOREX.r3.2HG0111040		218	HORVU.MOREX.r3.3HG0283670								218	HORVU.MOREX.r3.5HG0504500		218	HORVU.MOREX.r3.1HG0082050
219	HORVU.MOREX.r3.2HG0111410		219	HORVU.MOREX.r3.3HG0283970								219	HORVU.MOREX.r3.5HG0510210		219	HORVU.MOREX.r3.1HG0082060
220	HORVU.MOREX.r3.2HG0111450		220	HORVU.MOREX.r3.3HG0286440								220	HORVU.MOREX.r3.5HG0511770		220	HORVU.MOREX.r3.1HG0082240
221	HORVU.MOREX.r3.2HG0111500		221	HORVU.MOREX.r3.3HG0286830								221	HORVU.MOREX.r3.5HG0512520		221	HORVU.MOREX.r3.1HG0083170
222	HORVU.MOREX.r3.2HG0111610		222	HORVU.MOREX.r3.3HG0291710								222	HORVU.MOREX.r3.5HG0513020		222	HORVU.MOREX.r3.1HG0083250
223	HORVU.MOREX.r3.2HG0112380		223	HORVU.MOREX.r3.3HG0291820								223	HORVU.MOREX.r3.5HG0516240		223	HORVU.MOREX.r3.1HG0084360
224	HORVU.MOREX.r3.2HG0112440		224	HORVU.MOREX.r3.3HG0292900								224	HORVU.MOREX.r3.5HG0516650		224	HORVU.MOREX.r3.1HG0084700
225	HORVU.MOREX.r3.2HG0113180		225	HORVU.MOREX.r3.3HG0293900								225	HORVU.MOREX.r3.5HG0521040		225	HORVU.MOREX.r3.1HG0085160
226	HORVU.MOREX.r3.2HG0114920		226	HORVU.MOREX.r3.3HG0294980								226	HORVU.MOREX.r3.5HG0522880		226	HORVU.MOREX.r3.1HG0086000
227	HORVU.MOREX.r3.2HG0117200		227	HORVU.MOREX.r3.3HG0295370								227	HORVU.MOREX.r3.5HG0524290		227	HORVU.MOREX.r3.1HG0086090
228	HORVU.MOREX.r3.2HG0117980		228	HORVU.MOREX.r3.3HG0295880								228	HORVU.MOREX.r3.5HG0524560		228	HORVU.MOREX.r3.1HG0086730
229	HORVU.MOREX.r3.2HG0118000		229	HORVU.MOREX.r3.3HG0296440								229	HORVU.MOREX.r3.5HG0527430		229	HORVU.MOREX.r3.1HG0087620
230	HORVU.MOREX.r3.2HG0118810		230	HORVU.MOREX.r3.3HG0297410								230	HORVU.MOREX.r3.5HG0527960		230	HORVU.MOREX.r3.1HG0088590
231	HORVU.MOREX.r3.2HG0119100		231	HORVU.MOREX.r3.3HG0298380								231	HORVU.MOREX.r3.5HG0528290		231	HORVU.MOREX.r3.1HG0089460
232	HORVU.MOREX.r3.2HG0119330		232	HORVU.MOREX.r3.3HG0298700								232	HORVU.MOREX.r3.5HG0532960		232	HORVU.MOREX.r3.1HG0090150
233	HORVU.MOREX.r3.2HG0119520		233	HORVU.MOREX.r3.3HG0301750								233	HORVU.MOREX.r3.5HG0535390		233	HORVU.MOREX.r3.1HG0090310
234	HORVU.MOREX.r3.2HG0122010		234	HORVU.MOREX.r3.3HG0301960								234	HORVU.MOREX.r3.5HG0535930		234	HORVU.MOREX.r3.1HG0090510
235	HORVU.MOREX.r3.2HG0122060		235	HORVU.MOREX.r3.3HG0303300								235	HORVU.MOREX.r3.6HG0541060		235	HORVU.MOREX.r3.1HG0090650
236	HORVU.MOREX.r3.2HG0122140		236	HORVU.MOREX.r3.3HG0304110								236	HORVU.MOREX.r3.6HG0541400		236	HORVU.MOREX.r3.1HG0091610
237	HORVU.MOREX.r3.2HG0122430		237	HORVU.MOREX.r3.3HG0305220								237	HORVU.MOREX.r3.6HG0546410		237	HORVU.MOREX.r3.1HG0092090
238	HORVU.MOREX.r3.2HG0122470		238	HORVU.MOREX.r3.3HG0305810								238	HORVU.MOREX.r3.6HG0555660		238	HORVU.MOREX.r3.1HG0092200
239	HORVU.MOREX.r3.2HG0122530		239	HORVU.MOREX.r3.3HG0306850								239	HORVU.MOREX.r3.6HG0555810		239	HORVU.MOREX.r3.1HG0092880
240	HORVU.MOREX.r3.2HG0122600		240	HORVU.MOREX.r3.3HG0308290								240	HORVU.MOREX.r3.6HG0558640		240	HORVU.MOREX.r3.1HG0093030
241	HORVU.MOREX.r3.2HG0122620		241	HORVU.MOREX.r3.3HG0309530								241	HORVU.MOREX.r3.6HG0566930		241	HORVU.MOREX.r3.1HG0093710
242	HORVU.MOREX.r3.2HG0123630		242	HORVU.MOREX.r3.3HG0309540								242	HORVU.MOREX.r3.6HG0573820		242	HORVU.MOREX.r3.1HG0094000
243	HORVU.MOREX.r3.2HG0123790		243	HORVU.MOREX.r3.3HG0310210								243	HORVU.MOREX.r3.6HG0577300		243	HORVU.MOREX.r3.1HG0094950
244	HORVU.MOREX.r3.2HG0123880		244	HORVU.MOREX.r3.3HG0311760								244	HORVU.MOREX.r3.6HG0580590		244	HORVU.MOREX.r3.1HG0095050
245	HORVU.MOREX.r3.2HG0124110		245	HORVU.MOREX.r3.3HG0312010								245	HORVU.MOREX.r3.6HG0589950		245	HORVU.MOREX.r3.1HG0095170
246	HORVU.MOREX.r3.2HG0124760		246	HORVU.MOREX.r3.3HG0312760								246	HORVU.MOREX.r3.6HG0596500		246	HORVU.MOREX.r3.2HG0095610
247	HORVU.MOREX.r3.2HG0124810		247	HORVU.MOREX.r3.3HG0314250								247	HORVU.MOREX.r3.6HG0596580		247	HORVU.MOREX.r3.2HG0096530
248	HORVU.MOREX.r3.2HG0124930		248	HORVU.MOREX.r3.3HG0323800								248	HORVU.MOREX.r3.6HG0601540		248	HORVU.MOREX.r3.2HG0096610
249	HORVU.MOREX.r3.2HG0124940		249	HORVU.MOREX.r3.3HG0327680								249	HORVU.MOREX.r3.6HG0601660		249	HORVU.MOREX.r3.2HG0097010
250	HORVU.MOREX.r3.2HG0125330		250	HORVU.MOREX.r3.3HG0327850								250	HORVU.MOREX.r3.6HG0602620		250	HORVU.MOREX.r3.2HG0097280
251	HORVU.MOREX.r3.2HG0125430		251	HORVU.MOREX.r3.3HG0328960								251	HORVU.MOREX.r3.6HG0603120		251	HORVU.MOREX.r3.2HG0099730
252	HORVU.MOREX.r3.2HG0125650		252	HORVU.MOREX.r3.3HG0329300								252	HORVU.MOREX.r3.6HG0608780		252	HORVU.MOREX.r3.2HG0100260
253	HORVU.MOREX.r3.2HG0125840		253	HORVU.MOREX.r3.3HG0330200								253	HORVU.MOREX.r3.6HG0609180		253	HORVU.MOREX.r3.2HG0100760
254	HORVU.MOREX.r3.2HG0126020		254	HORVU.MOREX.r3.4HG0332540								254	HORVU.MOREX.r3.6HG0609520		254	HORVU.MOREX.r3.2HG0100900
255	HORVU.MOREX.r3.2HG0126090		255	HORVU.MOREX.r3.4HG0332840								255	HORVU.MOREX.r3.6HG0609860		255	HORVU.MOREX.r3.2HG0102600
256	HORVU.MOREX.r3.2HG0126160		256	HORVU.MOREX.r3.4HG0333190								256	HORVU.MOREX.r3.6HG0609880		256	HORVU.MOREX.r3.2HG0102920
257	HORVU.MOREX.r3.2HG0126280		257	HORVU.MOREX.r3.4HG0333240								257	HORVU.MOREX.r3.6HG0610500		257	HORVU.MOREX.r3.2HG0103870
258	HORVU.MOREX.r3.2HG0126450		258	HORVU.MOREX.r3.4HG0333650								258	HORVU.MOREX.r3.6HG0610770		258	HORVU.MOREX.r3.2HG0104510
259	HORVU.MOREX.r3.2HG0126510		259	HORVU.MOREX.r3.4HG0333770								259	HORVU.MOREX.r3.6HG0611290		259	HORVU.MOREX.r3.2HG0104700
260	HORVU.MOREX.r3.2HG0126760		260	HORVU.MOREX.r3.4HG0334180								260	HORVU.MOREX.r3.6HG0611370		260	HORVU.MOREX.r3.2HG0104730
261	HORVU.MOREX.r3.2HG0126780		261	HORVU.MOREX.r3.4HG0334360								261	HORVU.MOREX.r3.6HG0612470		261	HORVU.MOREX.r3.2HG0104740
262	HORVU.MOREX.r3.2HG0128490		262	HORVU.MOREX.r3.4HG0334450								262	HORVU.MOREX.r3.6HG0616750		262	HORVU.MOREX.r3.2HG0104760
263	HORVU.MOREX.r3.2HG0129000		263	HORVU.MOREX.r3.4HG0334860								263	HORVU.MOREX.r3.6HG0621920		263	HORVU.MOREX.r3.2HG0104780
264	HORVU.MOREX.r3.2HG0129400		264	HORVU.MOREX.r3.4HG0335300								264	HORVU.MOREX.r3.6HG0624190		264	HORVU.MOREX.r3.2HG0104810
265	HORVU.MOREX.r3.2HG0129590		265	HORVU.MOREX.r3.4HG0335830								265	HORVU.MOREX.r3.6HG0627470		265	HORVU.MOREX.r3.2HG0104820
266	HORVU.MOREX.r3.2HG0129740		266	HORVU.MOREX.r3.4HG0337030								266	HORVU.MOREX.r3.6HG0629510		266	HORVU.MOREX.r3.2HG0105150
267	HORVU.MOREX.r3.2HG0129980		267	HORVU.MOREX.r3.4HG0338300								267	HORVU.MOREX.r3.6HG0631660		267	HORVU.MOREX.r3.2HG0106220
268	HORVU.MOREX.r3.2HG0130900		268	HORVU.MOREX.r3.4HG0340560								268	HORVU.MOREX.r3.6HG0632210		268	HORVU.MOREX.r3.2HG0107710
269	HORVU.MOREX.r3.2HG0131330		269	HORVU.MOREX.r3.4HG0340910								269	HORVU.MOREX.r3.6HG0634250		269	HORVU.MOREX.r3.2HG0107730
270	HORVU.MOREX.r3.2HG0131410		270	HORVU.MOREX.r3.4HG0341810								270	HORVU.MOREX.r3.7HG0634850		270	HORVU.MOREX.r3.2HG0108020
271	HORVU.MOREX.r3.2HG0132170		271	HORVU.MOREX.r3.4HG0344110								271	HORVU.MOREX.r3.7HG0640580		271	HORVU.MOREX.r3.2HG0109310
272	HORVU.MOREX.r3.2HG0133550		272	HORVU.MOREX.r3.4HG0344340								272	HORVU.MOREX.r3.7HG0647520		272	HORVU.MOREX.r3.2HG0109350
273	HORVU.MOREX.r3.2HG0133650		273	HORVU.MOREX.r3.4HG0344630								273	HORVU.MOREX.r3.7HG0651010		273	HORVU.MOREX.r3.2HG0110000
274	HORVU.MOREX.r3.2HG0134400		274	HORVU.MOREX.r3.4HG0349000								274	HORVU.MOREX.r3.7HG0651110		274	HORVU.MOREX.r3.2HG0110530
275	HORVU.MOREX.r3.2HG0136010		275	HORVU.MOREX.r3.4HG0349530								275	HORVU.MOREX.r3.7HG0652150		275	HORVU.MOREX.r3.2HG0110640
276	HORVU.MOREX.r3.2HG0136790		276	HORVU.MOREX.r3.4HG0349900								276	HORVU.MOREX.r3.7HG0653690		276	HORVU.MOREX.r3.2HG0110650
277	HORVU.MOREX.r3.2HG0137420		277	HORVU.MOREX.r3.4HG0352600								277	HORVU.MOREX.r3.7HG0657700		277	HORVU.MOREX.r3.2HG0111060
278	HORVU.MOREX.r3.2HG0138250		278	HORVU.MOREX.r3.4HG0354730								278	HORVU.MOREX.r3.7HG0660510		278	HORVU.MOREX.r3.2HG0111100
279	HORVU.MOREX.r3.2HG0138530		279	HORVU.MOREX.r3.4HG0356350								279	HORVU.MOREX.r3.7HG0663410		279	HORVU.MOREX.r3.2HG0111440
280	HORVU.MOREX.r3.2HG0138840		280	HORVU.MOREX.r3.4HG0356810								280	HORVU.MOREX.r3.7HG0667330		280	HORVU.MOREX.r3.2HG0111600
281	HORVU.MOREX.r3.2HG0139560		281	HORVU.MOREX.r3.4HG0357350								281	HORVU.MOREX.r3.7HG0670910		281	HORVU.MOREX.r3.2HG0113270
282	HORVU.MOREX.r3.2HG0139900		282	HORVU.MOREX.r3.4HG0358180								282	HORVU.MOREX.r3.7HG0671520		282	HORVU.MOREX.r3.2HG0113330
283	HORVU.MOREX.r3.2HG0141190		283	HORVU.MOREX.r3.4HG0359890								283	HORVU.MOREX.r3.7HG0672620		283	HORVU.MOREX.r3.2HG0113490
284	HORVU.MOREX.r3.2HG0141710		284	HORVU.MOREX.r3.4HG0363820								284	HORVU.MOREX.r3.7HG0674350		284	HORVU.MOREX.r3.2HG0114240
285	HORVU.MOREX.r3.2HG0142030		285	HORVU.MOREX.r3.4HG0365770								285	HORVU.MOREX.r3.7HG0674550		285	HORVU.MOREX.r3.2HG0114290
286	HORVU.MOREX.r3.2HG0142740		286	HORVU.MOREX.r3.4HG0369360								286	HORVU.MOREX.r3.7HG0675670		286	HORVU.MOREX.r3.2HG0115930
287	HORVU.MOREX.r3.2HG0144860		287	HORVU.MOREX.r3.4HG0370560								287	HORVU.MOREX.r3.7HG0676220		287	HORVU.MOREX.r3.2HG0116000
288	HORVU.MOREX.r3.2HG0144920		288	HORVU.MOREX.r3.4HG0370720								288	HORVU.MOREX.r3.7HG0686460		288	HORVU.MOREX.r3.2HG0116390
289	HORVU.MOREX.r3.2HG0145600		289	HORVU.MOREX.r3.4HG0376960								289	HORVU.MOREX.r3.7HG0696340		289	HORVU.MOREX.r3.2HG0116840
290	HORVU.MOREX.r3.2HG0145640		290	HORVU.MOREX.r3.4HG0377630								290	HORVU.MOREX.r3.7HG0697890		290	HORVU.MOREX.r3.2HG0117030
291	HORVU.MOREX.r3.2HG0146050		291	HORVU.MOREX.r3.4HG0377950								291	HORVU.MOREX.r3.7HG0703430		291	HORVU.MOREX.r3.2HG0117250
292	HORVU.MOREX.r3.2HG0146220		292	HORVU.MOREX.r3.4HG0378000								292	HORVU.MOREX.r3.7HG0703780		292	HORVU.MOREX.r3.2HG0117400
293	HORVU.MOREX.r3.2HG0146580		293	HORVU.MOREX.r3.4HG0379270								293	HORVU.MOREX.r3.7HG0704720		293	HORVU.MOREX.r3.2HG0117610
294	HORVU.MOREX.r3.2HG0147190		294	HORVU.MOREX.r3.4HG0380240								294	HORVU.MOREX.r3.7HG0706100		294	HORVU.MOREX.r3.2HG0117630
295	HORVU.MOREX.r3.2HG0148850		295	HORVU.MOREX.r3.4HG0385690								295	HORVU.MOREX.r3.7HG0707780		295	HORVU.MOREX.r3.2HG0117790
296	HORVU.MOREX.r3.2HG0149940		296	HORVU.MOREX.r3.4HG0388950								296	HORVU.MOREX.r3.7HG0710810		296	HORVU.MOREX.r3.2HG0119190
297	HORVU.MOREX.r3.2HG0150240		297	HORVU.MOREX.r3.4HG0389000								297	HORVU.MOREX.r3.7HG0711230		297	HORVU.MOREX.r3.2HG0119270
298	HORVU.MOREX.r3.2HG0150450		298	HORVU.MOREX.r3.4HG0391070								298	HORVU.MOREX.r3.7HG0714930		298	HORVU.MOREX.r3.2HG0119920
299	HORVU.MOREX.r3.2HG0150530		299	HORVU.MOREX.r3.4HG0391290								299	HORVU.MOREX.r3.7HG0715120		299	HORVU.MOREX.r3.2HG0121000
300	HORVU.MOREX.r3.2HG0150710		300	HORVU.MOREX.r3.4HG0392810								300	HORVU.MOREX.r3.7HG0717610		300	HORVU.MOREX.r3.2HG0121960
301	HORVU.MOREX.r3.2HG0151540		301	HORVU.MOREX.r3.4HG0393770								301	HORVU.MOREX.r3.7HG0720130		301	HORVU.MOREX.r3.2HG0122360
302	HORVU.MOREX.r3.2HG0152160		302	HORVU.MOREX.r3.4HG0394480								302	HORVU.MOREX.r3.7HG0721800		302	HORVU.MOREX.r3.2HG0123170
303	HORVU.MOREX.r3.2HG0152870		303	HORVU.MOREX.r3.4HG0396310								303	HORVU.MOREX.r3.7HG0723120		303	HORVU.MOREX.r3.2HG0123270
304	HORVU.MOREX.r3.2HG0153230		304	HORVU.MOREX.r3.4HG0397090								304	HORVU.MOREX.r3.7HG0723420		304	HORVU.MOREX.r3.2HG0123450
305	HORVU.MOREX.r3.2HG0153420		305	HORVU.MOREX.r3.4HG0397580								305	HORVU.MOREX.r3.7HG0726360		305	HORVU.MOREX.r3.2HG0124540
306	HORVU.MOREX.r3.2HG0154040		306	HORVU.MOREX.r3.4HG0397620								306	HORVU.MOREX.r3.7HG0726530		306	HORVU.MOREX.r3.2HG0124550
307	HORVU.MOREX.r3.2HG0154110		307	HORVU.MOREX.r3.4HG0397850								307	HORVU.MOREX.r3.7HG0731730		307	HORVU.MOREX.r3.2HG0124560
308	HORVU.MOREX.r3.2HG0154170		308	HORVU.MOREX.r3.4HG0397870								308	HORVU.MOREX.r3.7HG0735280		308	HORVU.MOREX.r3.2HG0126270
309	HORVU.MOREX.r3.2HG0155210		309	HORVU.MOREX.r3.4HG0400070								309	HORVU.MOREX.r3.7HG0735500		309	HORVU.MOREX.r3.2HG0126360
310	HORVU.MOREX.r3.2HG0155790		310	HORVU.MOREX.r3.4HG0400740								310	HORVU.MOREX.r3.7HG0737970		310	HORVU.MOREX.r3.2HG0126880
311	HORVU.MOREX.r3.2HG0156100		311	HORVU.MOREX.r3.4HG0400870								311	HORVU.MOREX.r3.7HG0738680		311	HORVU.MOREX.r3.2HG0128200
312	HORVU.MOREX.r3.2HG0156310		312	HORVU.MOREX.r3.4HG0402600								312	HORVU.MOREX.r3.7HG0745140		312	HORVU.MOREX.r3.2HG0128240
313	HORVU.MOREX.r3.2HG0158270		313	HORVU.MOREX.r3.4HG0403700								313	HORVU.MOREX.r3.7HG0745640		313	HORVU.MOREX.r3.2HG0128630
314	HORVU.MOREX.r3.2HG0158390		314	HORVU.MOREX.r3.4HG0404040								314	HORVU.MOREX.r3.7HG0745900		314	HORVU.MOREX.r3.2HG0128850
315	HORVU.MOREX.r3.2HG0158690		315	HORVU.MOREX.r3.4HG0404170								315	HORVU.MOREX.r3.7HG0747560		315	HORVU.MOREX.r3.2HG0129520
316	HORVU.MOREX.r3.2HG0158850		316	HORVU.MOREX.r3.4HG0405050								316	HORVU.MOREX.r3.7HG0749360		316	HORVU.MOREX.r3.2HG0130200
317	HORVU.MOREX.r3.2HG0159400		317	HORVU.MOREX.r3.4HG0406630								317	HORVU.MOREX.r3.7HG0749960		317	HORVU.MOREX.r3.2HG0130420
318	HORVU.MOREX.r3.2HG0159420		318	HORVU.MOREX.r3.4HG0407560											318	HORVU.MOREX.r3.2HG0130450
319	HORVU.MOREX.r3.2HG0159940		319	HORVU.MOREX.r3.4HG0408980											319	HORVU.MOREX.r3.2HG0130600
320	HORVU.MOREX.r3.2HG0160170		320	HORVU.MOREX.r3.4HG0410190											320	HORVU.MOREX.r3.2HG0130620
321	HORVU.MOREX.r3.2HG0160870		321	HORVU.MOREX.r3.4HG0410720											321	HORVU.MOREX.r3.2HG0130670
322	HORVU.MOREX.r3.2HG0160920		322	HORVU.MOREX.r3.4HG0412360											322	HORVU.MOREX.r3.2HG0130760
323	HORVU.MOREX.r3.2HG0162520		323	HORVU.MOREX.r3.4HG0412610											323	HORVU.MOREX.r3.2HG0131470
324	HORVU.MOREX.r3.2HG0163590		324	HORVU.MOREX.r3.4HG0414200											324	HORVU.MOREX.r3.2HG0131500
325	HORVU.MOREX.r3.2HG0163690		325	HORVU.MOREX.r3.4HG0414350											325	HORVU.MOREX.r3.2HG0131580
326	HORVU.MOREX.r3.2HG0164310		326	HORVU.MOREX.r3.4HG0415090											326	HORVU.MOREX.r3.2HG0132230
327	HORVU.MOREX.r3.2HG0164440		327	HORVU.MOREX.r3.5HG0419590											327	HORVU.MOREX.r3.2HG0132510
328	HORVU.MOREX.r3.2HG0164650		328	HORVU.MOREX.r3.5HG0420010											328	HORVU.MOREX.r3.2HG0132930
329	HORVU.MOREX.r3.2HG0164950		329	HORVU.MOREX.r3.5HG0423130											329	HORVU.MOREX.r3.2HG0133180
330	HORVU.MOREX.r3.2HG0165020		330	HORVU.MOREX.r3.5HG0426010											330	HORVU.MOREX.r3.2HG0133330
331	HORVU.MOREX.r3.2HG0165370		331	HORVU.MOREX.r3.5HG0426480											331	HORVU.MOREX.r3.2HG0133450
332	HORVU.MOREX.r3.2HG0165490		332	HORVU.MOREX.r3.5HG0427400											332	HORVU.MOREX.r3.2HG0133660
333	HORVU.MOREX.r3.2HG0165780		333	HORVU.MOREX.r3.5HG0429630											333	HORVU.MOREX.r3.2HG0134430
334	HORVU.MOREX.r3.2HG0165840		334	HORVU.MOREX.r3.5HG0431690											334	HORVU.MOREX.r3.2HG0134500
335	HORVU.MOREX.r3.2HG0166240		335	HORVU.MOREX.r3.5HG0432950											335	HORVU.MOREX.r3.2HG0134870
336	HORVU.MOREX.r3.2HG0166630		336	HORVU.MOREX.r3.5HG0436950											336	HORVU.MOREX.r3.2HG0134990
337	HORVU.MOREX.r3.2HG0167650		337	HORVU.MOREX.r3.5HG0444790											337	HORVU.MOREX.r3.2HG0135830
338	HORVU.MOREX.r3.2HG0168210		338	HORVU.MOREX.r3.5HG0444900											338	HORVU.MOREX.r3.2HG0135980
339	HORVU.MOREX.r3.2HG0168330		339	HORVU.MOREX.r3.5HG0448250											339	HORVU.MOREX.r3.2HG0136890
340	HORVU.MOREX.r3.2HG0169420		340	HORVU.MOREX.r3.5HG0448530											340	HORVU.MOREX.r3.2HG0137390
341	HORVU.MOREX.r3.2HG0169650		341	HORVU.MOREX.r3.5HG0451540											341	HORVU.MOREX.r3.2HG0138220
342	HORVU.MOREX.r3.2HG0169970		342	HORVU.MOREX.r3.5HG0453710											342	HORVU.MOREX.r3.2HG0139290
343	HORVU.MOREX.r3.2HG0170230		343	HORVU.MOREX.r3.5HG0453940											343	HORVU.MOREX.r3.2HG0140420
344	HORVU.MOREX.r3.2HG0170290		344	HORVU.MOREX.r3.5HG0454190											344	HORVU.MOREX.r3.2HG0141490
345	HORVU.MOREX.r3.2HG0170570		345	HORVU.MOREX.r3.5HG0457930											345	HORVU.MOREX.r3.2HG0141530
346	HORVU.MOREX.r3.2HG0170580		346	HORVU.MOREX.r3.5HG0459970											346	HORVU.MOREX.r3.2HG0143200
347	HORVU.MOREX.r3.2HG0170810		347	HORVU.MOREX.r3.5HG0460160											347	HORVU.MOREX.r3.2HG0143220
348	HORVU.MOREX.r3.2HG0171680		348	HORVU.MOREX.r3.5HG0461110											348	HORVU.MOREX.r3.2HG0144000
349	HORVU.MOREX.r3.2HG0171890		349	HORVU.MOREX.r3.5HG0461670											349	HORVU.MOREX.r3.2HG0144110
350	HORVU.MOREX.r3.2HG0172200		350	HORVU.MOREX.r3.5HG0462190											350	HORVU.MOREX.r3.2HG0144220
351	HORVU.MOREX.r3.2HG0172320		351	HORVU.MOREX.r3.5HG0464600											351	HORVU.MOREX.r3.2HG0144390
352	HORVU.MOREX.r3.2HG0172490		352	HORVU.MOREX.r3.5HG0465330											352	HORVU.MOREX.r3.2HG0145430
353	HORVU.MOREX.r3.2HG0172520		353	HORVU.MOREX.r3.5HG0465630											353	HORVU.MOREX.r3.2HG0145440
354	HORVU.MOREX.r3.2HG0172990		354	HORVU.MOREX.r3.5HG0465820											354	HORVU.MOREX.r3.2HG0145580
355	HORVU.MOREX.r3.2HG0173040		355	HORVU.MOREX.r3.5HG0466010											355	HORVU.MOREX.r3.2HG0145810
356	HORVU.MOREX.r3.2HG0173090		356	HORVU.MOREX.r3.5HG0466020											356	HORVU.MOREX.r3.2HG0146750
357	HORVU.MOREX.r3.2HG0173680		357	HORVU.MOREX.r3.5HG0469170											357	HORVU.MOREX.r3.2HG0147020
358	HORVU.MOREX.r3.2HG0175440		358	HORVU.MOREX.r3.5HG0471050											358	HORVU.MOREX.r3.2HG0147880
359	HORVU.MOREX.r3.2HG0175570		359	HORVU.MOREX.r3.5HG0471460											359	HORVU.MOREX.r3.2HG0147980
360	HORVU.MOREX.r3.2HG0175630		360	HORVU.MOREX.r3.5HG0471520											360	HORVU.MOREX.r3.2HG0149770
361	HORVU.MOREX.r3.2HG0176290		361	HORVU.MOREX.r3.5HG0471790											361	HORVU.MOREX.r3.2HG0150570
362	HORVU.MOREX.r3.2HG0176680		362	HORVU.MOREX.r3.5HG0471850											362	HORVU.MOREX.r3.2HG0151960
363	HORVU.MOREX.r3.2HG0176710		363	HORVU.MOREX.r3.5HG0474780											363	HORVU.MOREX.r3.2HG0152230
364	HORVU.MOREX.r3.2HG0176810		364	HORVU.MOREX.r3.5HG0478010											364	HORVU.MOREX.r3.2HG0152860
365	HORVU.MOREX.r3.2HG0176990		365	HORVU.MOREX.r3.5HG0478250											365	HORVU.MOREX.r3.2HG0152910
366	HORVU.MOREX.r3.2HG0177740		366	HORVU.MOREX.r3.5HG0478280											366	HORVU.MOREX.r3.2HG0153800
367	HORVU.MOREX.r3.2HG0178020		367	HORVU.MOREX.r3.5HG0479030											367	HORVU.MOREX.r3.2HG0153830
368	HORVU.MOREX.r3.2HG0178290		368	HORVU.MOREX.r3.5HG0481630											368	HORVU.MOREX.r3.2HG0153850
369	HORVU.MOREX.r3.2HG0178400		369	HORVU.MOREX.r3.5HG0482570											369	HORVU.MOREX.r3.2HG0154000
370	HORVU.MOREX.r3.2HG0178440		370	HORVU.MOREX.r3.5HG0484150											370	HORVU.MOREX.r3.2HG0154580
371	HORVU.MOREX.r3.2HG0178690		371	HORVU.MOREX.r3.5HG0485760											371	HORVU.MOREX.r3.2HG0155540
372	HORVU.MOREX.r3.2HG0178930		372	HORVU.MOREX.r3.5HG0485800											372	HORVU.MOREX.r3.2HG0155700
373	HORVU.MOREX.r3.2HG0179690		373	HORVU.MOREX.r3.5HG0486850											373	HORVU.MOREX.r3.2HG0156150
374	HORVU.MOREX.r3.2HG0179940		374	HORVU.MOREX.r3.5HG0486960											374	HORVU.MOREX.r3.2HG0156430
375	HORVU.MOREX.r3.2HG0180820		375	HORVU.MOREX.r3.5HG0488090											375	HORVU.MOREX.r3.2HG0156590
376	HORVU.MOREX.r3.2HG0181840		376	HORVU.MOREX.r3.5HG0490030											376	HORVU.MOREX.r3.2HG0156760
377	HORVU.MOREX.r3.2HG0182010		377	HORVU.MOREX.r3.5HG0491360											377	HORVU.MOREX.r3.2HG0157250
378	HORVU.MOREX.r3.2HG0182840		378	HORVU.MOREX.r3.5HG0494330											378	HORVU.MOREX.r3.2HG0157530
379	HORVU.MOREX.r3.2HG0183860		379	HORVU.MOREX.r3.5HG0494990											379	HORVU.MOREX.r3.2HG0157620
380	HORVU.MOREX.r3.2HG0183890		380	HORVU.MOREX.r3.5HG0495360											380	HORVU.MOREX.r3.2HG0158260
381	HORVU.MOREX.r3.2HG0183960		381	HORVU.MOREX.r3.5HG0495730											381	HORVU.MOREX.r3.2HG0158310
382	HORVU.MOREX.r3.2HG0184550		382	HORVU.MOREX.r3.5HG0505110											382	HORVU.MOREX.r3.2HG0159150
383	HORVU.MOREX.r3.2HG0185090		383	HORVU.MOREX.r3.5HG0507540											383	HORVU.MOREX.r3.2HG0159250
384	HORVU.MOREX.r3.2HG0185230		384	HORVU.MOREX.r3.5HG0509070											384	HORVU.MOREX.r3.2HG0159270
385	HORVU.MOREX.r3.2HG0185660		385	HORVU.MOREX.r3.5HG0509760											385	HORVU.MOREX.r3.2HG0159280
386	HORVU.MOREX.r3.2HG0186310		386	HORVU.MOREX.r3.5HG0510380											386	HORVU.MOREX.r3.2HG0159340
387	HORVU.MOREX.r3.2HG0186410		387	HORVU.MOREX.r3.5HG0512200											387	HORVU.MOREX.r3.2HG0159580
388	HORVU.MOREX.r3.2HG0186870		388	HORVU.MOREX.r3.5HG0516150											388	HORVU.MOREX.r3.2HG0159620
389	HORVU.MOREX.r3.2HG0186970		389	HORVU.MOREX.r3.5HG0516390											389	HORVU.MOREX.r3.2HG0159920
390	HORVU.MOREX.r3.2HG0187430		390	HORVU.MOREX.r3.5HG0516520											390	HORVU.MOREX.r3.2HG0160800
391	HORVU.MOREX.r3.2HG0187530		391	HORVU.MOREX.r3.5HG0518810											391	HORVU.MOREX.r3.2HG0161290
392	HORVU.MOREX.r3.2HG0187560		392	HORVU.MOREX.r3.5HG0519040											392	HORVU.MOREX.r3.2HG0161380
393	HORVU.MOREX.r3.2HG0187890		393	HORVU.MOREX.r3.5HG0520200											393	HORVU.MOREX.r3.2HG0161410
394	HORVU.MOREX.r3.2HG0188230		394	HORVU.MOREX.r3.5HG0520830											394	HORVU.MOREX.r3.2HG0161860
395	HORVU.MOREX.r3.2HG0190290		395	HORVU.MOREX.r3.5HG0524250											395	HORVU.MOREX.r3.2HG0162570
396	HORVU.MOREX.r3.2HG0190470		396	HORVU.MOREX.r3.5HG0525230											396	HORVU.MOREX.r3.2HG0162950
397	HORVU.MOREX.r3.2HG0190680		397	HORVU.MOREX.r3.5HG0525800											397	HORVU.MOREX.r3.2HG0163020
398	HORVU.MOREX.r3.2HG0190710		398	HORVU.MOREX.r3.5HG0527190											398	HORVU.MOREX.r3.2HG0163200
399	HORVU.MOREX.r3.2HG0191120		399	HORVU.MOREX.r3.5HG0528270											399	HORVU.MOREX.r3.2HG0163380
400	HORVU.MOREX.r3.2HG0191300		400	HORVU.MOREX.r3.5HG0528310											400	HORVU.MOREX.r3.2HG0163390
401	HORVU.MOREX.r3.2HG0191580		401	HORVU.MOREX.r3.5HG0529870											401	HORVU.MOREX.r3.2HG0163850
402	HORVU.MOREX.r3.2HG0191970		402	HORVU.MOREX.r3.5HG0530190											402	HORVU.MOREX.r3.2HG0164410
403	HORVU.MOREX.r3.2HG0192540		403	HORVU.MOREX.r3.5HG0530200											403	HORVU.MOREX.r3.2HG0164800
404	HORVU.MOREX.r3.2HG0192860		404	HORVU.MOREX.r3.5HG0530270											404	HORVU.MOREX.r3.2HG0164970
405	HORVU.MOREX.r3.2HG0193460		405	HORVU.MOREX.r3.5HG0531420											405	HORVU.MOREX.r3.2HG0164980
406	HORVU.MOREX.r3.2HG0194450		406	HORVU.MOREX.r3.5HG0532220											406	HORVU.MOREX.r3.2HG0165110
407	HORVU.MOREX.r3.2HG0194850		407	HORVU.MOREX.r3.5HG0533720											407	HORVU.MOREX.r3.2HG0165160
408	HORVU.MOREX.r3.2HG0195290		408	HORVU.MOREX.r3.5HG0534850											408	HORVU.MOREX.r3.2HG0165290
409	HORVU.MOREX.r3.2HG0195580		409	HORVU.MOREX.r3.5HG0536200											409	HORVU.MOREX.r3.2HG0165510
410	HORVU.MOREX.r3.2HG0196120		410	HORVU.MOREX.r3.5HG0537620											410	HORVU.MOREX.r3.2HG0165740
411	HORVU.MOREX.r3.2HG0196340		411	HORVU.MOREX.r3.5HG0538190											411	HORVU.MOREX.r3.2HG0165830
412	HORVU.MOREX.r3.2HG0196390		412	HORVU.MOREX.r3.6HG0544170											412	HORVU.MOREX.r3.2HG0166270
413	HORVU.MOREX.r3.2HG0196460		413	HORVU.MOREX.r3.6HG0545480											413	HORVU.MOREX.r3.2HG0167200
414	HORVU.MOREX.r3.2HG0196470		414	HORVU.MOREX.r3.6HG0545620											414	HORVU.MOREX.r3.2HG0167540
415	HORVU.MOREX.r3.2HG0196780		415	HORVU.MOREX.r3.6HG0545970											415	HORVU.MOREX.r3.2HG0168110
416	HORVU.MOREX.r3.2HG0197200		416	HORVU.MOREX.r3.6HG0546570											416	HORVU.MOREX.r3.2HG0168310
417	HORVU.MOREX.r3.2HG0198330		417	HORVU.MOREX.r3.6HG0547360											417	HORVU.MOREX.r3.2HG0168610
418	HORVU.MOREX.r3.2HG0199370		418	HORVU.MOREX.r3.6HG0550770											418	HORVU.MOREX.r3.2HG0169360
419	HORVU.MOREX.r3.2HG0200920		419	HORVU.MOREX.r3.6HG0551740											419	HORVU.MOREX.r3.2HG0169880
420	HORVU.MOREX.r3.2HG0201150		420	HORVU.MOREX.r3.6HG0553200											420	HORVU.MOREX.r3.2HG0170170
421	HORVU.MOREX.r3.2HG0201190		421	HORVU.MOREX.r3.6HG0555700											421	HORVU.MOREX.r3.2HG0170240
422	HORVU.MOREX.r3.2HG0202460		422	HORVU.MOREX.r3.6HG0555830											422	HORVU.MOREX.r3.2HG0170550
423	HORVU.MOREX.r3.2HG0202880		423	HORVU.MOREX.r3.6HG0556720											423	HORVU.MOREX.r3.2HG0170900
424	HORVU.MOREX.r3.2HG0203310		424	HORVU.MOREX.r3.6HG0557190											424	HORVU.MOREX.r3.2HG0171100
425	HORVU.MOREX.r3.2HG0203360		425	HORVU.MOREX.r3.6HG0560910											425	HORVU.MOREX.r3.2HG0171910
426	HORVU.MOREX.r3.2HG0203400		426	HORVU.MOREX.r3.6HG0563110											426	HORVU.MOREX.r3.2HG0172080
427	HORVU.MOREX.r3.2HG0204520		427	HORVU.MOREX.r3.6HG0568780											427	HORVU.MOREX.r3.2HG0172110
428	HORVU.MOREX.r3.2HG0204750		428	HORVU.MOREX.r3.6HG0569540											428	HORVU.MOREX.r3.2HG0172430
429	HORVU.MOREX.r3.2HG0204830		429	HORVU.MOREX.r3.6HG0570360											429	HORVU.MOREX.r3.2HG0172510
430	HORVU.MOREX.r3.2HG0205130		430	HORVU.MOREX.r3.6HG0572580											430	HORVU.MOREX.r3.2HG0172760
431	HORVU.MOREX.r3.2HG0205690		431	HORVU.MOREX.r3.6HG0572980											431	HORVU.MOREX.r3.2HG0172770
432	HORVU.MOREX.r3.2HG0205750		432	HORVU.MOREX.r3.6HG0574460											432	HORVU.MOREX.r3.2HG0173200
433	HORVU.MOREX.r3.2HG0205980		433	HORVU.MOREX.r3.6HG0575530											433	HORVU.MOREX.r3.2HG0173220
434	HORVU.MOREX.r3.2HG0206740		434	HORVU.MOREX.r3.6HG0576830											434	HORVU.MOREX.r3.2HG0173530
435	HORVU.MOREX.r3.2HG0207170		435	HORVU.MOREX.r3.6HG0576880											435	HORVU.MOREX.r3.2HG0173550
436	HORVU.MOREX.r3.2HG0208270		436	HORVU.MOREX.r3.6HG0577180											436	HORVU.MOREX.r3.2HG0173750
437	HORVU.MOREX.r3.2HG0208660		437	HORVU.MOREX.r3.6HG0578510											437	HORVU.MOREX.r3.2HG0174270
438	HORVU.MOREX.r3.2HG0208670		438	HORVU.MOREX.r3.6HG0579780											438	HORVU.MOREX.r3.2HG0174820
439	HORVU.MOREX.r3.2HG0208690		439	HORVU.MOREX.r3.6HG0580120											439	HORVU.MOREX.r3.2HG0175220
440	HORVU.MOREX.r3.2HG0209690		440	HORVU.MOREX.r3.6HG0583650											440	HORVU.MOREX.r3.2HG0176000
441	HORVU.MOREX.r3.2HG0211190		441	HORVU.MOREX.r3.6HG0588350											441	HORVU.MOREX.r3.2HG0176010
442	HORVU.MOREX.r3.2HG0211220		442	HORVU.MOREX.r3.6HG0590630											442	HORVU.MOREX.r3.2HG0176030
443	HORVU.MOREX.r3.2HG0211630		443	HORVU.MOREX.r3.6HG0593790											443	HORVU.MOREX.r3.2HG0176180
444	HORVU.MOREX.r3.2HG0211900		444	HORVU.MOREX.r3.6HG0599310											444	HORVU.MOREX.r3.2HG0176400
445	HORVU.MOREX.r3.2HG0213040		445	HORVU.MOREX.r3.6HG0599730											445	HORVU.MOREX.r3.2HG0176670
446	HORVU.MOREX.r3.2HG0213220		446	HORVU.MOREX.r3.6HG0599800											446	HORVU.MOREX.r3.2HG0176860
447	HORVU.MOREX.r3.2HG0213640		447	HORVU.MOREX.r3.6HG0600060											447	HORVU.MOREX.r3.2HG0177550
448	HORVU.MOREX.r3.2HG0213820		448	HORVU.MOREX.r3.6HG0603490											448	HORVU.MOREX.r3.2HG0177600
449	HORVU.MOREX.r3.2HG0213970		449	HORVU.MOREX.r3.6HG0604920											449	HORVU.MOREX.r3.2HG0177640
450	HORVU.MOREX.r3.2HG0214130		450	HORVU.MOREX.r3.6HG0607110											450	HORVU.MOREX.r3.2HG0178080
451	HORVU.MOREX.r3.2HG0214770		451	HORVU.MOREX.r3.6HG0607370											451	HORVU.MOREX.r3.2HG0178540
452	HORVU.MOREX.r3.2HG0215180		452	HORVU.MOREX.r3.6HG0608110											452	HORVU.MOREX.r3.2HG0178580
453	HORVU.MOREX.r3.2HG0215250		453	HORVU.MOREX.r3.6HG0608680											453	HORVU.MOREX.r3.2HG0178820
454	HORVU.MOREX.r3.2HG0216760		454	HORVU.MOREX.r3.6HG0609420											454	HORVU.MOREX.r3.2HG0178960
455	HORVU.MOREX.r3.2HG0216940		455	HORVU.MOREX.r3.6HG0609530											455	HORVU.MOREX.r3.2HG0179560
456	HORVU.MOREX.r3.2HG0217510		456	HORVU.MOREX.r3.6HG0611050											456	HORVU.MOREX.r3.2HG0179970
457	HORVU.MOREX.r3.3HG0218230		457	HORVU.MOREX.r3.6HG0611250											457	HORVU.MOREX.r3.2HG0180440
458	HORVU.MOREX.r3.3HG0218390		458	HORVU.MOREX.r3.6HG0612910											458	HORVU.MOREX.r3.2HG0180740
459	HORVU.MOREX.r3.3HG0219160		459	HORVU.MOREX.r3.6HG0614970											459	HORVU.MOREX.r3.2HG0181510
460	HORVU.MOREX.r3.3HG0220250		460	HORVU.MOREX.r3.6HG0615360											460	HORVU.MOREX.r3.2HG0181530
461	HORVU.MOREX.r3.3HG0220800		461	HORVU.MOREX.r3.6HG0616230											461	HORVU.MOREX.r3.2HG0182400
462	HORVU.MOREX.r3.3HG0221240		462	HORVU.MOREX.r3.6HG0617860											462	HORVU.MOREX.r3.2HG0182920
463	HORVU.MOREX.r3.3HG0221300		463	HORVU.MOREX.r3.6HG0618600											463	HORVU.MOREX.r3.2HG0183300
464	HORVU.MOREX.r3.3HG0221840		464	HORVU.MOREX.r3.6HG0619890											464	HORVU.MOREX.r3.2HG0183430
465	HORVU.MOREX.r3.3HG0222090		465	HORVU.MOREX.r3.6HG0620220											465	HORVU.MOREX.r3.2HG0183620
466	HORVU.MOREX.r3.3HG0222680		466	HORVU.MOREX.r3.6HG0624120											466	HORVU.MOREX.r3.2HG0184180
467	HORVU.MOREX.r3.3HG0224400		467	HORVU.MOREX.r3.6HG0624630											467	HORVU.MOREX.r3.2HG0184360
468	HORVU.MOREX.r3.3HG0224540		468	HORVU.MOREX.r3.6HG0625570											468	HORVU.MOREX.r3.2HG0184630
469	HORVU.MOREX.r3.3HG0224760		469	HORVU.MOREX.r3.6HG0625860											469	HORVU.MOREX.r3.2HG0184710
470	HORVU.MOREX.r3.3HG0225340		470	HORVU.MOREX.r3.6HG0625870											470	HORVU.MOREX.r3.2HG0184840
471	HORVU.MOREX.r3.3HG0225930		471	HORVU.MOREX.r3.6HG0626680											471	HORVU.MOREX.r3.2HG0184990
472	HORVU.MOREX.r3.3HG0227390		472	HORVU.MOREX.r3.6HG0626850											472	HORVU.MOREX.r3.2HG0185490
473	HORVU.MOREX.r3.3HG0227860		473	HORVU.MOREX.r3.6HG0627260											473	HORVU.MOREX.r3.2HG0185590
474	HORVU.MOREX.r3.3HG0228140		474	HORVU.MOREX.r3.6HG0629060											474	HORVU.MOREX.r3.2HG0185670
475	HORVU.MOREX.r3.3HG0228240		475	HORVU.MOREX.r3.6HG0629790											475	HORVU.MOREX.r3.2HG0186240
476	HORVU.MOREX.r3.3HG0228250		476	HORVU.MOREX.r3.6HG0631820											476	HORVU.MOREX.r3.2HG0186470
477	HORVU.MOREX.r3.3HG0228660		477	HORVU.MOREX.r3.7HG0639100											477	HORVU.MOREX.r3.2HG0186630
478	HORVU.MOREX.r3.3HG0228870		478	HORVU.MOREX.r3.7HG0639380											478	HORVU.MOREX.r3.2HG0186670
479	HORVU.MOREX.r3.3HG0230070		479	HORVU.MOREX.r3.7HG0642550											479	HORVU.MOREX.r3.2HG0187090
480	HORVU.MOREX.r3.3HG0230590		480	HORVU.MOREX.r3.7HG0643650											480	HORVU.MOREX.r3.2HG0187120
481	HORVU.MOREX.r3.3HG0231090		481	HORVU.MOREX.r3.7HG0644320											481	HORVU.MOREX.r3.2HG0187780
482	HORVU.MOREX.r3.3HG0231240		482	HORVU.MOREX.r3.7HG0647380											482	HORVU.MOREX.r3.2HG0187870
483	HORVU.MOREX.r3.3HG0231480		483	HORVU.MOREX.r3.7HG0648750											483	HORVU.MOREX.r3.2HG0189640
484	HORVU.MOREX.r3.3HG0231790		484	HORVU.MOREX.r3.7HG0648880											484	HORVU.MOREX.r3.2HG0189720
485	HORVU.MOREX.r3.3HG0232400		485	HORVU.MOREX.r3.7HG0649960											485	HORVU.MOREX.r3.2HG0191650
486	HORVU.MOREX.r3.3HG0233410		486	HORVU.MOREX.r3.7HG0651920											486	HORVU.MOREX.r3.2HG0192180
487	HORVU.MOREX.r3.3HG0234040		487	HORVU.MOREX.r3.7HG0656090											487	HORVU.MOREX.r3.2HG0192390
488	HORVU.MOREX.r3.3HG0234800		488	HORVU.MOREX.r3.7HG0661950											488	HORVU.MOREX.r3.2HG0193010
489	HORVU.MOREX.r3.3HG0235960		489	HORVU.MOREX.r3.7HG0662560											489	HORVU.MOREX.r3.2HG0193060
490	HORVU.MOREX.r3.3HG0236190		490	HORVU.MOREX.r3.7HG0663950											490	HORVU.MOREX.r3.2HG0193390
491	HORVU.MOREX.r3.3HG0236660		491	HORVU.MOREX.r3.7HG0664600											491	HORVU.MOREX.r3.2HG0193640
492	HORVU.MOREX.r3.3HG0236750		492	HORVU.MOREX.r3.7HG0666830											492	HORVU.MOREX.r3.2HG0194280
493	HORVU.MOREX.r3.3HG0236850		493	HORVU.MOREX.r3.7HG0666840											493	HORVU.MOREX.r3.2HG0194700
494	HORVU.MOREX.r3.3HG0236880		494	HORVU.MOREX.r3.7HG0666960											494	HORVU.MOREX.r3.2HG0194750
495	HORVU.MOREX.r3.3HG0237110		495	HORVU.MOREX.r3.7HG0669720											495	HORVU.MOREX.r3.2HG0195100
496	HORVU.MOREX.r3.3HG0237450		496	HORVU.MOREX.r3.7HG0674730											496	HORVU.MOREX.r3.2HG0195130
497	HORVU.MOREX.r3.3HG0239840		497	HORVU.MOREX.r3.7HG0674840											497	HORVU.MOREX.r3.2HG0195470
498	HORVU.MOREX.r3.3HG0240050		498	HORVU.MOREX.r3.7HG0675920											498	HORVU.MOREX.r3.2HG0195640
499	HORVU.MOREX.r3.3HG0240080		499	HORVU.MOREX.r3.7HG0676390											499	HORVU.MOREX.r3.2HG0195950
500	HORVU.MOREX.r3.3HG0240890		500	HORVU.MOREX.r3.7HG0676630											500	HORVU.MOREX.r3.2HG0196150
501	HORVU.MOREX.r3.3HG0241250		501	HORVU.MOREX.r3.7HG0677890											501	HORVU.MOREX.r3.2HG0196330
502	HORVU.MOREX.r3.3HG0241380		502	HORVU.MOREX.r3.7HG0678130											502	HORVU.MOREX.r3.2HG0197060
503	HORVU.MOREX.r3.3HG0241770		503	HORVU.MOREX.r3.7HG0678310											503	HORVU.MOREX.r3.2HG0197130
504	HORVU.MOREX.r3.3HG0242280		504	HORVU.MOREX.r3.7HG0678320											504	HORVU.MOREX.r3.2HG0197190
505	HORVU.MOREX.r3.3HG0244240		505	HORVU.MOREX.r3.7HG0680470											505	HORVU.MOREX.r3.2HG0197380
506	HORVU.MOREX.r3.3HG0244360		506	HORVU.MOREX.r3.7HG0681680											506	HORVU.MOREX.r3.2HG0197560
507	HORVU.MOREX.r3.3HG0245060		507	HORVU.MOREX.r3.7HG0683450											507	HORVU.MOREX.r3.2HG0197610
508	HORVU.MOREX.r3.3HG0245480		508	HORVU.MOREX.r3.7HG0683560											508	HORVU.MOREX.r3.2HG0197690
509	HORVU.MOREX.r3.3HG0245610		509	HORVU.MOREX.r3.7HG0684240											509	HORVU.MOREX.r3.2HG0198000
510	HORVU.MOREX.r3.3HG0246080		510	HORVU.MOREX.r3.7HG0685920											510	HORVU.MOREX.r3.2HG0198070
511	HORVU.MOREX.r3.3HG0246300		511	HORVU.MOREX.r3.7HG0686480											511	HORVU.MOREX.r3.2HG0198720
512	HORVU.MOREX.r3.3HG0246560		512	HORVU.MOREX.r3.7HG0686790											512	HORVU.MOREX.r3.2HG0200280
513	HORVU.MOREX.r3.3HG0246600		513	HORVU.MOREX.r3.7HG0688550											513	HORVU.MOREX.r3.2HG0200730
514	HORVU.MOREX.r3.3HG0248430		514	HORVU.MOREX.r3.7HG0689040											514	HORVU.MOREX.r3.2HG0200990
515	HORVU.MOREX.r3.3HG0248540		515	HORVU.MOREX.r3.7HG0690270											515	HORVU.MOREX.r3.2HG0201250
516	HORVU.MOREX.r3.3HG0249060		516	HORVU.MOREX.r3.7HG0690370											516	HORVU.MOREX.r3.2HG0201820
517	HORVU.MOREX.r3.3HG0249240		517	HORVU.MOREX.r3.7HG0691010											517	HORVU.MOREX.r3.2HG0201860
518	HORVU.MOREX.r3.3HG0249450		518	HORVU.MOREX.r3.7HG0691060											518	HORVU.MOREX.r3.2HG0202110
519	HORVU.MOREX.r3.3HG0251280		519	HORVU.MOREX.r3.7HG0693080											519	HORVU.MOREX.r3.2HG0202120
520	HORVU.MOREX.r3.3HG0251340		520	HORVU.MOREX.r3.7HG0693770											520	HORVU.MOREX.r3.2HG0202180
521	HORVU.MOREX.r3.3HG0251850		521	HORVU.MOREX.r3.7HG0695170											521	HORVU.MOREX.r3.2HG0202220
522	HORVU.MOREX.r3.3HG0251900		522	HORVU.MOREX.r3.7HG0699350											522	HORVU.MOREX.r3.2HG0202320
523	HORVU.MOREX.r3.3HG0252110		523	HORVU.MOREX.r3.7HG0701140											523	HORVU.MOREX.r3.2HG0202350
524	HORVU.MOREX.r3.3HG0252610		524	HORVU.MOREX.r3.7HG0702190											524	HORVU.MOREX.r3.2HG0202450
525	HORVU.MOREX.r3.3HG0253630		525	HORVU.MOREX.r3.7HG0703420											525	HORVU.MOREX.r3.2HG0202520
526	HORVU.MOREX.r3.3HG0254600		526	HORVU.MOREX.r3.7HG0710620											526	HORVU.MOREX.r3.2HG0202540
527	HORVU.MOREX.r3.3HG0254640		527	HORVU.MOREX.r3.7HG0713180											527	HORVU.MOREX.r3.2HG0202590
528	HORVU.MOREX.r3.3HG0255120		528	HORVU.MOREX.r3.7HG0713870											528	HORVU.MOREX.r3.2HG0202640
529	HORVU.MOREX.r3.3HG0255150		529	HORVU.MOREX.r3.7HG0714750											529	HORVU.MOREX.r3.2HG0202670
530	HORVU.MOREX.r3.3HG0256120		530	HORVU.MOREX.r3.7HG0717870											530	HORVU.MOREX.r3.2HG0202910
531	HORVU.MOREX.r3.3HG0256890		531	HORVU.MOREX.r3.7HG0720750											531	HORVU.MOREX.r3.2HG0204690
532	HORVU.MOREX.r3.3HG0257140		532	HORVU.MOREX.r3.7HG0721620											532	HORVU.MOREX.r3.2HG0205020
533	HORVU.MOREX.r3.3HG0258530		533	HORVU.MOREX.r3.7HG0721710											533	HORVU.MOREX.r3.2HG0205210
534	HORVU.MOREX.r3.3HG0259360		534	HORVU.MOREX.r3.7HG0722080											534	HORVU.MOREX.r3.2HG0205500
535	HORVU.MOREX.r3.3HG0259970		535	HORVU.MOREX.r3.7HG0722690											535	HORVU.MOREX.r3.2HG0206570
536	HORVU.MOREX.r3.3HG0260160		536	HORVU.MOREX.r3.7HG0723770											536	HORVU.MOREX.r3.2HG0206580
537	HORVU.MOREX.r3.3HG0260960		537	HORVU.MOREX.r3.7HG0725220											537	HORVU.MOREX.r3.2HG0206960
538	HORVU.MOREX.r3.3HG0262940		538	HORVU.MOREX.r3.7HG0725960											538	HORVU.MOREX.r3.2HG0207420
539	HORVU.MOREX.r3.3HG0264760		539	HORVU.MOREX.r3.7HG0728120											539	HORVU.MOREX.r3.2HG0207450
540	HORVU.MOREX.r3.3HG0265190		540	HORVU.MOREX.r3.7HG0728220											540	HORVU.MOREX.r3.2HG0208800
541	HORVU.MOREX.r3.3HG0265800		541	HORVU.MOREX.r3.7HG0730870											541	HORVU.MOREX.r3.2HG0208880
542	HORVU.MOREX.r3.3HG0266190		542	HORVU.MOREX.r3.7HG0731230											542	HORVU.MOREX.r3.2HG0208890
543	HORVU.MOREX.r3.3HG0266950		543	HORVU.MOREX.r3.7HG0731750											543	HORVU.MOREX.r3.2HG0209180
544	HORVU.MOREX.r3.3HG0266990		544	HORVU.MOREX.r3.7HG0731940											544	HORVU.MOREX.r3.2HG0209580
545	HORVU.MOREX.r3.3HG0267220		545	HORVU.MOREX.r3.7HG0736160											545	HORVU.MOREX.r3.2HG0210040
546	HORVU.MOREX.r3.3HG0267290		546	HORVU.MOREX.r3.7HG0738240											546	HORVU.MOREX.r3.2HG0210290
547	HORVU.MOREX.r3.3HG0267550		547	HORVU.MOREX.r3.7HG0745070											547	HORVU.MOREX.r3.2HG0210780
548	HORVU.MOREX.r3.3HG0267730		548	HORVU.MOREX.r3.7HG0745120											548	HORVU.MOREX.r3.2HG0210930
549	HORVU.MOREX.r3.3HG0267770		549	HORVU.MOREX.r3.7HG0745450											549	HORVU.MOREX.r3.2HG0210950
550	HORVU.MOREX.r3.3HG0268240		550	HORVU.MOREX.r3.7HG0745690											550	HORVU.MOREX.r3.2HG0211800
551	HORVU.MOREX.r3.3HG0268340		551	HORVU.MOREX.r3.7HG0747230											551	HORVU.MOREX.r3.2HG0212900
552	HORVU.MOREX.r3.3HG0269030		552	HORVU.MOREX.r3.7HG0747720											552	HORVU.MOREX.r3.2HG0213170
553	HORVU.MOREX.r3.3HG0270810		553	HORVU.MOREX.r3.7HG0748350											553	HORVU.MOREX.r3.2HG0213760
554	HORVU.MOREX.r3.3HG0270820		554	HORVU.MOREX.r3.7HG0752830											554	HORVU.MOREX.r3.2HG0214080
555	HORVU.MOREX.r3.3HG0271250														555	HORVU.MOREX.r3.2HG0214380
556	HORVU.MOREX.r3.3HG0271540														556	HORVU.MOREX.r3.2HG0214490
557	HORVU.MOREX.r3.3HG0271640														557	HORVU.MOREX.r3.2HG0214910
558	HORVU.MOREX.r3.3HG0272430														558	HORVU.MOREX.r3.2HG0214950
559	HORVU.MOREX.r3.3HG0272980														559	HORVU.MOREX.r3.2HG0215110
560	HORVU.MOREX.r3.3HG0273130														560	HORVU.MOREX.r3.2HG0215610
561	HORVU.MOREX.r3.3HG0273210														561	HORVU.MOREX.r3.2HG0217490
562	HORVU.MOREX.r3.3HG0273340														562	HORVU.MOREX.r3.2HG0217920
563	HORVU.MOREX.r3.3HG0273490														563	HORVU.MOREX.r3.3HG0218370
564	HORVU.MOREX.r3.3HG0274910														564	HORVU.MOREX.r3.3HG0218700
565	HORVU.MOREX.r3.3HG0275710														565	HORVU.MOREX.r3.3HG0219810
566	HORVU.MOREX.r3.3HG0276730														566	HORVU.MOREX.r3.3HG0220140
567	HORVU.MOREX.r3.3HG0276910														567	HORVU.MOREX.r3.3HG0221040
568	HORVU.MOREX.r3.3HG0278630														568	HORVU.MOREX.r3.3HG0221100
569	HORVU.MOREX.r3.3HG0278670														569	HORVU.MOREX.r3.3HG0221490
570	HORVU.MOREX.r3.3HG0279730														570	HORVU.MOREX.r3.3HG0221800
571	HORVU.MOREX.r3.3HG0280530														571	HORVU.MOREX.r3.3HG0222130
572	HORVU.MOREX.r3.3HG0281250														572	HORVU.MOREX.r3.3HG0222780
573	HORVU.MOREX.r3.3HG0281440														573	HORVU.MOREX.r3.3HG0223980
574	HORVU.MOREX.r3.3HG0281530														574	HORVU.MOREX.r3.3HG0224260
575	HORVU.MOREX.r3.3HG0282600														575	HORVU.MOREX.r3.3HG0224520
576	HORVU.MOREX.r3.3HG0283480														576	HORVU.MOREX.r3.3HG0224730
577	HORVU.MOREX.r3.3HG0283720														577	HORVU.MOREX.r3.3HG0224740
578	HORVU.MOREX.r3.3HG0284830														578	HORVU.MOREX.r3.3HG0226600
579	HORVU.MOREX.r3.3HG0286300														579	HORVU.MOREX.r3.3HG0226800
580	HORVU.MOREX.r3.3HG0286820														580	HORVU.MOREX.r3.3HG0227570
581	HORVU.MOREX.r3.3HG0286930														581	HORVU.MOREX.r3.3HG0227720
582	HORVU.MOREX.r3.3HG0287390														582	HORVU.MOREX.r3.3HG0227930
583	HORVU.MOREX.r3.3HG0288240														583	HORVU.MOREX.r3.3HG0227980
584	HORVU.MOREX.r3.3HG0288360														584	HORVU.MOREX.r3.3HG0230940
585	HORVU.MOREX.r3.3HG0288750														585	HORVU.MOREX.r3.3HG0230960
586	HORVU.MOREX.r3.3HG0288830														586	HORVU.MOREX.r3.3HG0231430
587	HORVU.MOREX.r3.3HG0288940														587	HORVU.MOREX.r3.3HG0231900
588	HORVU.MOREX.r3.3HG0288960														588	HORVU.MOREX.r3.3HG0231940
589	HORVU.MOREX.r3.3HG0289010														589	HORVU.MOREX.r3.3HG0232160
590	HORVU.MOREX.r3.3HG0289420														590	HORVU.MOREX.r3.3HG0232210
591	HORVU.MOREX.r3.3HG0289490														591	HORVU.MOREX.r3.3HG0232220
592	HORVU.MOREX.r3.3HG0291050														592	HORVU.MOREX.r3.3HG0232360
593	HORVU.MOREX.r3.3HG0291620														593	HORVU.MOREX.r3.3HG0232880
594	HORVU.MOREX.r3.3HG0292470														594	HORVU.MOREX.r3.3HG0233160
595	HORVU.MOREX.r3.3HG0292960														595	HORVU.MOREX.r3.3HG0233710
596	HORVU.MOREX.r3.3HG0293130														596	HORVU.MOREX.r3.3HG0234190
597	HORVU.MOREX.r3.3HG0293510														597	HORVU.MOREX.r3.3HG0234680
598	HORVU.MOREX.r3.3HG0293560														598	HORVU.MOREX.r3.3HG0235190
599	HORVU.MOREX.r3.3HG0293850														599	HORVU.MOREX.r3.3HG0235900
600	HORVU.MOREX.r3.3HG0294100														600	HORVU.MOREX.r3.3HG0236070
601	HORVU.MOREX.r3.3HG0294620														601	HORVU.MOREX.r3.3HG0236170
602	HORVU.MOREX.r3.3HG0294840														602	HORVU.MOREX.r3.3HG0236520
603	HORVU.MOREX.r3.3HG0295140														603	HORVU.MOREX.r3.3HG0236780
604	HORVU.MOREX.r3.3HG0295570														604	HORVU.MOREX.r3.3HG0237520
605	HORVU.MOREX.r3.3HG0295580														605	HORVU.MOREX.r3.3HG0237920
606	HORVU.MOREX.r3.3HG0295830														606	HORVU.MOREX.r3.3HG0239110
607	HORVU.MOREX.r3.3HG0296090														607	HORVU.MOREX.r3.3HG0239300
608	HORVU.MOREX.r3.3HG0296420														608	HORVU.MOREX.r3.3HG0239530
609	HORVU.MOREX.r3.3HG0296730														609	HORVU.MOREX.r3.3HG0240180
610	HORVU.MOREX.r3.3HG0297140														610	HORVU.MOREX.r3.3HG0240590
611	HORVU.MOREX.r3.3HG0297570														611	HORVU.MOREX.r3.3HG0241360
612	HORVU.MOREX.r3.3HG0297620														612	HORVU.MOREX.r3.3HG0241720
613	HORVU.MOREX.r3.3HG0297700														613	HORVU.MOREX.r3.3HG0241760
614	HORVU.MOREX.r3.3HG0298330														614	HORVU.MOREX.r3.3HG0242150
615	HORVU.MOREX.r3.3HG0298480														615	HORVU.MOREX.r3.3HG0242160
616	HORVU.MOREX.r3.3HG0298710														616	HORVU.MOREX.r3.3HG0242790
617	HORVU.MOREX.r3.3HG0299220														617	HORVU.MOREX.r3.3HG0242800
618	HORVU.MOREX.r3.3HG0299440														618	HORVU.MOREX.r3.3HG0242880
619	HORVU.MOREX.r3.3HG0299810														619	HORVU.MOREX.r3.3HG0242970
620	HORVU.MOREX.r3.3HG0300120														620	HORVU.MOREX.r3.3HG0244140
621	HORVU.MOREX.r3.3HG0300580														621	HORVU.MOREX.r3.3HG0245090
622	HORVU.MOREX.r3.3HG0301530														622	HORVU.MOREX.r3.3HG0245890
623	HORVU.MOREX.r3.3HG0301710														623	HORVU.MOREX.r3.3HG0246150
624	HORVU.MOREX.r3.3HG0301820														624	HORVU.MOREX.r3.3HG0246190
625	HORVU.MOREX.r3.3HG0302060														625	HORVU.MOREX.r3.3HG0246230
626	HORVU.MOREX.r3.3HG0302310														626	HORVU.MOREX.r3.3HG0247200
627	HORVU.MOREX.r3.3HG0302620														627	HORVU.MOREX.r3.3HG0247390
628	HORVU.MOREX.r3.3HG0302790														628	HORVU.MOREX.r3.3HG0247920
629	HORVU.MOREX.r3.3HG0302880														629	HORVU.MOREX.r3.3HG0248000
630	HORVU.MOREX.r3.3HG0303240														630	HORVU.MOREX.r3.3HG0248260
631	HORVU.MOREX.r3.3HG0303330														631	HORVU.MOREX.r3.3HG0248440
632	HORVU.MOREX.r3.3HG0303430														632	HORVU.MOREX.r3.3HG0248860
633	HORVU.MOREX.r3.3HG0303760														633	HORVU.MOREX.r3.3HG0249250
634	HORVU.MOREX.r3.3HG0303840														634	HORVU.MOREX.r3.3HG0249300
635	HORVU.MOREX.r3.3HG0304380														635	HORVU.MOREX.r3.3HG0249400
636	HORVU.MOREX.r3.3HG0304660														636	HORVU.MOREX.r3.3HG0249690
637	HORVU.MOREX.r3.3HG0305190														637	HORVU.MOREX.r3.3HG0249960
638	HORVU.MOREX.r3.3HG0306040														638	HORVU.MOREX.r3.3HG0250220
639	HORVU.MOREX.r3.3HG0306430														639	HORVU.MOREX.r3.3HG0250320
640	HORVU.MOREX.r3.3HG0306620														640	HORVU.MOREX.r3.3HG0250330
641	HORVU.MOREX.r3.3HG0307040														641	HORVU.MOREX.r3.3HG0250610
642	HORVU.MOREX.r3.3HG0307560														642	HORVU.MOREX.r3.3HG0251160
643	HORVU.MOREX.r3.3HG0308570														643	HORVU.MOREX.r3.3HG0251310
644	HORVU.MOREX.r3.3HG0309210														644	HORVU.MOREX.r3.3HG0251620
645	HORVU.MOREX.r3.3HG0309300														645	HORVU.MOREX.r3.3HG0252430
646	HORVU.MOREX.r3.3HG0309520														646	HORVU.MOREX.r3.3HG0252770
647	HORVU.MOREX.r3.3HG0309820														647	HORVU.MOREX.r3.3HG0253650
648	HORVU.MOREX.r3.3HG0310070														648	HORVU.MOREX.r3.3HG0253990
649	HORVU.MOREX.r3.3HG0310280														649	HORVU.MOREX.r3.3HG0254560
650	HORVU.MOREX.r3.3HG0310450														650	HORVU.MOREX.r3.3HG0255530
651	HORVU.MOREX.r3.3HG0310660														651	HORVU.MOREX.r3.3HG0255690
652	HORVU.MOREX.r3.3HG0310940														652	HORVU.MOREX.r3.3HG0255700
653	HORVU.MOREX.r3.3HG0312310														653	HORVU.MOREX.r3.3HG0255870
654	HORVU.MOREX.r3.3HG0312440														654	HORVU.MOREX.r3.3HG0257590
655	HORVU.MOREX.r3.3HG0312640														655	HORVU.MOREX.r3.3HG0257850
656	HORVU.MOREX.r3.3HG0313780														656	HORVU.MOREX.r3.3HG0258150
657	HORVU.MOREX.r3.3HG0314300														657	HORVU.MOREX.r3.3HG0258890
658	HORVU.MOREX.r3.3HG0314390														658	HORVU.MOREX.r3.3HG0259100
659	HORVU.MOREX.r3.3HG0314770														659	HORVU.MOREX.r3.3HG0259510
660	HORVU.MOREX.r3.3HG0315410														660	HORVU.MOREX.r3.3HG0259550
661	HORVU.MOREX.r3.3HG0317860														661	HORVU.MOREX.r3.3HG0260000
662	HORVU.MOREX.r3.3HG0318400														662	HORVU.MOREX.r3.3HG0260270
663	HORVU.MOREX.r3.3HG0318590														663	HORVU.MOREX.r3.3HG0260350
664	HORVU.MOREX.r3.3HG0318720														664	HORVU.MOREX.r3.3HG0260410
665	HORVU.MOREX.r3.3HG0319100														665	HORVU.MOREX.r3.3HG0260800
666	HORVU.MOREX.r3.3HG0319530														666	HORVU.MOREX.r3.3HG0260930
667	HORVU.MOREX.r3.3HG0319990														667	HORVU.MOREX.r3.3HG0261270
668	HORVU.MOREX.r3.3HG0320000														668	HORVU.MOREX.r3.3HG0261370
669	HORVU.MOREX.r3.3HG0320030														669	HORVU.MOREX.r3.3HG0261530
670	HORVU.MOREX.r3.3HG0320290														670	HORVU.MOREX.r3.3HG0262020
671	HORVU.MOREX.r3.3HG0320950														671	HORVU.MOREX.r3.3HG0263400
672	HORVU.MOREX.r3.3HG0323480														672	HORVU.MOREX.r3.3HG0263430
673	HORVU.MOREX.r3.3HG0323600														673	HORVU.MOREX.r3.3HG0264740
674	HORVU.MOREX.r3.3HG0324830														674	HORVU.MOREX.r3.3HG0264900
675	HORVU.MOREX.r3.3HG0324900														675	HORVU.MOREX.r3.3HG0265690
676	HORVU.MOREX.r3.3HG0325580														676	HORVU.MOREX.r3.3HG0265700
677	HORVU.MOREX.r3.3HG0326310														677	HORVU.MOREX.r3.3HG0265760
678	HORVU.MOREX.r3.3HG0326700														678	HORVU.MOREX.r3.3HG0265860
679	HORVU.MOREX.r3.3HG0326880														679	HORVU.MOREX.r3.3HG0265990
680	HORVU.MOREX.r3.3HG0327190														680	HORVU.MOREX.r3.3HG0266000
681	HORVU.MOREX.r3.3HG0329430														681	HORVU.MOREX.r3.3HG0266020
682	HORVU.MOREX.r3.3HG0330070														682	HORVU.MOREX.r3.3HG0266280
683	HORVU.MOREX.r3.3HG0330150														683	HORVU.MOREX.r3.3HG0267040
684	HORVU.MOREX.r3.3HG0330590														684	HORVU.MOREX.r3.3HG0267230
685	HORVU.MOREX.r3.3HG0331020														685	HORVU.MOREX.r3.3HG0267340
686	HORVU.MOREX.r3.3HG0331100														686	HORVU.MOREX.r3.3HG0267360
687	HORVU.MOREX.r3.4HG0331300														687	HORVU.MOREX.r3.3HG0267790
688	HORVU.MOREX.r3.4HG0331460														688	HORVU.MOREX.r3.3HG0267830
689	HORVU.MOREX.r3.4HG0331880														689	HORVU.MOREX.r3.3HG0268100
690	HORVU.MOREX.r3.4HG0331890														690	HORVU.MOREX.r3.3HG0268170
691	HORVU.MOREX.r3.4HG0332960														691	HORVU.MOREX.r3.3HG0268200
692	HORVU.MOREX.r3.4HG0333250														692	HORVU.MOREX.r3.3HG0268400
693	HORVU.MOREX.r3.4HG0333410														693	HORVU.MOREX.r3.3HG0268620
694	HORVU.MOREX.r3.4HG0333550														694	HORVU.MOREX.r3.3HG0268800
695	HORVU.MOREX.r3.4HG0334410														695	HORVU.MOREX.r3.3HG0268810
696	HORVU.MOREX.r3.4HG0335090														696	HORVU.MOREX.r3.3HG0269070
697	HORVU.MOREX.r3.4HG0335280														697	HORVU.MOREX.r3.3HG0271380
698	HORVU.MOREX.r3.4HG0335310														698	HORVU.MOREX.r3.3HG0272160
699	HORVU.MOREX.r3.4HG0336150														699	HORVU.MOREX.r3.3HG0272360
700	HORVU.MOREX.r3.4HG0336250														700	HORVU.MOREX.r3.3HG0273450
701	HORVU.MOREX.r3.4HG0336270														701	HORVU.MOREX.r3.3HG0273790
702	HORVU.MOREX.r3.4HG0336280														702	HORVU.MOREX.r3.3HG0274500
703	HORVU.MOREX.r3.4HG0336310														703	HORVU.MOREX.r3.3HG0274780
704	HORVU.MOREX.r3.4HG0336620														704	HORVU.MOREX.r3.3HG0274850
705	HORVU.MOREX.r3.4HG0336810														705	HORVU.MOREX.r3.3HG0275090
706	HORVU.MOREX.r3.4HG0336870														706	HORVU.MOREX.r3.3HG0276480
707	HORVU.MOREX.r3.4HG0337230														707	HORVU.MOREX.r3.3HG0276710
708	HORVU.MOREX.r3.4HG0337920														708	HORVU.MOREX.r3.3HG0276900
709	HORVU.MOREX.r3.4HG0338310														709	HORVU.MOREX.r3.3HG0276950
710	HORVU.MOREX.r3.4HG0338600														710	HORVU.MOREX.r3.3HG0277670
711	HORVU.MOREX.r3.4HG0338800														711	HORVU.MOREX.r3.3HG0277690
712	HORVU.MOREX.r3.4HG0339210														712	HORVU.MOREX.r3.3HG0277770
713	HORVU.MOREX.r3.4HG0339740														713	HORVU.MOREX.r3.3HG0277900
714	HORVU.MOREX.r3.4HG0339790														714	HORVU.MOREX.r3.3HG0278110
715	HORVU.MOREX.r3.4HG0340370														715	HORVU.MOREX.r3.3HG0278210
716	HORVU.MOREX.r3.4HG0340610														716	HORVU.MOREX.r3.3HG0278320
717	HORVU.MOREX.r3.4HG0340650														717	HORVU.MOREX.r3.3HG0278400
718	HORVU.MOREX.r3.4HG0340900														718	HORVU.MOREX.r3.3HG0278540
719	HORVU.MOREX.r3.4HG0341060														719	HORVU.MOREX.r3.3HG0279750
720	HORVU.MOREX.r3.4HG0341090														720	HORVU.MOREX.r3.3HG0280030
721	HORVU.MOREX.r3.4HG0341340														721	HORVU.MOREX.r3.3HG0280130
722	HORVU.MOREX.r3.4HG0342650														722	HORVU.MOREX.r3.3HG0280290
723	HORVU.MOREX.r3.4HG0343050														723	HORVU.MOREX.r3.3HG0280320
724	HORVU.MOREX.r3.4HG0343400														724	HORVU.MOREX.r3.3HG0280670
725	HORVU.MOREX.r3.4HG0343510														725	HORVU.MOREX.r3.3HG0281100
726	HORVU.MOREX.r3.4HG0343950														726	HORVU.MOREX.r3.3HG0281210
727	HORVU.MOREX.r3.4HG0344470														727	HORVU.MOREX.r3.3HG0281220
728	HORVU.MOREX.r3.4HG0344970														728	HORVU.MOREX.r3.3HG0281400
729	HORVU.MOREX.r3.4HG0345600														729	HORVU.MOREX.r3.3HG0281850
730	HORVU.MOREX.r3.4HG0345740														730	HORVU.MOREX.r3.3HG0281860
731	HORVU.MOREX.r3.4HG0345970														731	HORVU.MOREX.r3.3HG0282140
732	HORVU.MOREX.r3.4HG0346170														732	HORVU.MOREX.r3.3HG0283080
733	HORVU.MOREX.r3.4HG0346530														733	HORVU.MOREX.r3.3HG0283120
734	HORVU.MOREX.r3.4HG0346710														734	HORVU.MOREX.r3.3HG0283300
735	HORVU.MOREX.r3.4HG0347000														735	HORVU.MOREX.r3.3HG0284330
736	HORVU.MOREX.r3.4HG0347360														736	HORVU.MOREX.r3.3HG0284680
737	HORVU.MOREX.r3.4HG0347400														737	HORVU.MOREX.r3.3HG0284890
738	HORVU.MOREX.r3.4HG0347670														738	HORVU.MOREX.r3.3HG0285100
739	HORVU.MOREX.r3.4HG0348510														739	HORVU.MOREX.r3.3HG0285150
740	HORVU.MOREX.r3.4HG0348850														740	HORVU.MOREX.r3.3HG0285420
741	HORVU.MOREX.r3.4HG0349450														741	HORVU.MOREX.r3.3HG0285540
742	HORVU.MOREX.r3.4HG0350850														742	HORVU.MOREX.r3.3HG0285570
743	HORVU.MOREX.r3.4HG0352200														743	HORVU.MOREX.r3.3HG0286130
744	HORVU.MOREX.r3.4HG0353200														744	HORVU.MOREX.r3.3HG0286330
745	HORVU.MOREX.r3.4HG0354410														745	HORVU.MOREX.r3.3HG0286490
746	HORVU.MOREX.r3.4HG0354610														746	HORVU.MOREX.r3.3HG0286640
747	HORVU.MOREX.r3.4HG0354620														747	HORVU.MOREX.r3.3HG0286710
748	HORVU.MOREX.r3.4HG0355830														748	HORVU.MOREX.r3.3HG0287060
749	HORVU.MOREX.r3.4HG0355980														749	HORVU.MOREX.r3.3HG0287290
750	HORVU.MOREX.r3.4HG0356150														750	HORVU.MOREX.r3.3HG0287650
751	HORVU.MOREX.r3.4HG0357020														751	HORVU.MOREX.r3.3HG0287660
752	HORVU.MOREX.r3.4HG0357220														752	HORVU.MOREX.r3.3HG0287740
753	HORVU.MOREX.r3.4HG0357330														753	HORVU.MOREX.r3.3HG0287800
754	HORVU.MOREX.r3.4HG0357750														754	HORVU.MOREX.r3.3HG0288050
755	HORVU.MOREX.r3.4HG0357970														755	HORVU.MOREX.r3.3HG0289260
756	HORVU.MOREX.r3.4HG0358490														756	HORVU.MOREX.r3.3HG0289340
757	HORVU.MOREX.r3.4HG0360670														757	HORVU.MOREX.r3.3HG0289910
758	HORVU.MOREX.r3.4HG0361660														758	HORVU.MOREX.r3.3HG0289970
759	HORVU.MOREX.r3.4HG0363180														759	HORVU.MOREX.r3.3HG0290100
760	HORVU.MOREX.r3.4HG0363280														760	HORVU.MOREX.r3.3HG0290290
761	HORVU.MOREX.r3.4HG0364120														761	HORVU.MOREX.r3.3HG0290670
762	HORVU.MOREX.r3.4HG0364150														762	HORVU.MOREX.r3.3HG0290880
763	HORVU.MOREX.r3.4HG0364490														763	HORVU.MOREX.r3.3HG0291100
764	HORVU.MOREX.r3.4HG0366000														764	HORVU.MOREX.r3.3HG0291170
765	HORVU.MOREX.r3.4HG0366020														765	HORVU.MOREX.r3.3HG0291310
766	HORVU.MOREX.r3.4HG0367470														766	HORVU.MOREX.r3.3HG0291750
767	HORVU.MOREX.r3.4HG0368640														767	HORVU.MOREX.r3.3HG0293550
768	HORVU.MOREX.r3.4HG0368830														768	HORVU.MOREX.r3.3HG0293660
769	HORVU.MOREX.r3.4HG0369460														769	HORVU.MOREX.r3.3HG0295020
770	HORVU.MOREX.r3.4HG0371440														770	HORVU.MOREX.r3.3HG0295260
771	HORVU.MOREX.r3.4HG0375370														771	HORVU.MOREX.r3.3HG0295330
772	HORVU.MOREX.r3.4HG0375390														772	HORVU.MOREX.r3.3HG0295480
773	HORVU.MOREX.r3.4HG0375600														773	HORVU.MOREX.r3.3HG0296260
774	HORVU.MOREX.r3.4HG0375880														774	HORVU.MOREX.r3.3HG0298750
775	HORVU.MOREX.r3.4HG0377890														775	HORVU.MOREX.r3.3HG0298790
776	HORVU.MOREX.r3.4HG0378750														776	HORVU.MOREX.r3.3HG0299080
777	HORVU.MOREX.r3.4HG0378980														777	HORVU.MOREX.r3.3HG0299100
778	HORVU.MOREX.r3.4HG0379540														778	HORVU.MOREX.r3.3HG0299350
779	HORVU.MOREX.r3.4HG0379640														779	HORVU.MOREX.r3.3HG0299800
780	HORVU.MOREX.r3.4HG0379700														780	HORVU.MOREX.r3.3HG0299830
781	HORVU.MOREX.r3.4HG0379920														781	HORVU.MOREX.r3.3HG0300030
782	HORVU.MOREX.r3.4HG0380030														782	HORVU.MOREX.r3.3HG0300320
783	HORVU.MOREX.r3.4HG0380120														783	HORVU.MOREX.r3.3HG0300330
784	HORVU.MOREX.r3.4HG0380190														784	HORVU.MOREX.r3.3HG0301040
785	HORVU.MOREX.r3.4HG0380250														785	HORVU.MOREX.r3.3HG0301390
786	HORVU.MOREX.r3.4HG0380790														786	HORVU.MOREX.r3.3HG0301480
787	HORVU.MOREX.r3.4HG0380820														787	HORVU.MOREX.r3.3HG0301510
788	HORVU.MOREX.r3.4HG0380920														788	HORVU.MOREX.r3.3HG0301550
789	HORVU.MOREX.r3.4HG0381360														789	HORVU.MOREX.r3.3HG0301850
790	HORVU.MOREX.r3.4HG0381750														790	HORVU.MOREX.r3.3HG0302180
791	HORVU.MOREX.r3.4HG0381820														791	HORVU.MOREX.r3.3HG0303270
792	HORVU.MOREX.r3.4HG0381880														792	HORVU.MOREX.r3.3HG0303530
793	HORVU.MOREX.r3.4HG0382110														793	HORVU.MOREX.r3.3HG0303680
794	HORVU.MOREX.r3.4HG0382450														794	HORVU.MOREX.r3.3HG0303970
795	HORVU.MOREX.r3.4HG0383170														795	HORVU.MOREX.r3.3HG0303980
796	HORVU.MOREX.r3.4HG0383230														796	HORVU.MOREX.r3.3HG0304390
797	HORVU.MOREX.r3.4HG0383630														797	HORVU.MOREX.r3.3HG0304680
798	HORVU.MOREX.r3.4HG0383750														798	HORVU.MOREX.r3.3HG0304710
799	HORVU.MOREX.r3.4HG0383890														799	HORVU.MOREX.r3.3HG0304720
800	HORVU.MOREX.r3.4HG0384240														800	HORVU.MOREX.r3.3HG0305030
801	HORVU.MOREX.r3.4HG0384950														801	HORVU.MOREX.r3.3HG0305280
802	HORVU.MOREX.r3.4HG0384980														802	HORVU.MOREX.r3.3HG0305390
803	HORVU.MOREX.r3.4HG0385030														803	HORVU.MOREX.r3.3HG0306060
804	HORVU.MOREX.r3.4HG0385190														804	HORVU.MOREX.r3.3HG0306170
805	HORVU.MOREX.r3.4HG0385780														805	HORVU.MOREX.r3.3HG0306600
806	HORVU.MOREX.r3.4HG0386000														806	HORVU.MOREX.r3.3HG0306610
807	HORVU.MOREX.r3.4HG0386080														807	HORVU.MOREX.r3.3HG0306710
808	HORVU.MOREX.r3.4HG0386180														808	HORVU.MOREX.r3.3HG0306730
809	HORVU.MOREX.r3.4HG0386190														809	HORVU.MOREX.r3.3HG0306840
810	HORVU.MOREX.r3.4HG0386920														810	HORVU.MOREX.r3.3HG0306880
811	HORVU.MOREX.r3.4HG0387410														811	HORVU.MOREX.r3.3HG0306920
812	HORVU.MOREX.r3.4HG0388400														812	HORVU.MOREX.r3.3HG0306990
813	HORVU.MOREX.r3.4HG0388430														813	HORVU.MOREX.r3.3HG0307020
814	HORVU.MOREX.r3.4HG0388680														814	HORVU.MOREX.r3.3HG0307290
815	HORVU.MOREX.r3.4HG0389160														815	HORVU.MOREX.r3.3HG0307310
816	HORVU.MOREX.r3.4HG0389730														816	HORVU.MOREX.r3.3HG0308820
817	HORVU.MOREX.r3.4HG0389880														817	HORVU.MOREX.r3.3HG0308830
818	HORVU.MOREX.r3.4HG0390010														818	HORVU.MOREX.r3.3HG0308840
819	HORVU.MOREX.r3.4HG0390230														819	HORVU.MOREX.r3.3HG0308960
820	HORVU.MOREX.r3.4HG0390270														820	HORVU.MOREX.r3.3HG0309090
821	HORVU.MOREX.r3.4HG0391740														821	HORVU.MOREX.r3.3HG0309270
822	HORVU.MOREX.r3.4HG0392700														822	HORVU.MOREX.r3.3HG0309560
823	HORVU.MOREX.r3.4HG0392950														823	HORVU.MOREX.r3.3HG0310110
824	HORVU.MOREX.r3.4HG0393010														824	HORVU.MOREX.r3.3HG0310140
825	HORVU.MOREX.r3.4HG0394630														825	HORVU.MOREX.r3.3HG0310440
826	HORVU.MOREX.r3.4HG0394640														826	HORVU.MOREX.r3.3HG0310930
827	HORVU.MOREX.r3.4HG0395160														827	HORVU.MOREX.r3.3HG0311630
828	HORVU.MOREX.r3.4HG0395220														828	HORVU.MOREX.r3.3HG0312000
829	HORVU.MOREX.r3.4HG0395710														829	HORVU.MOREX.r3.3HG0312050
830	HORVU.MOREX.r3.4HG0395920														830	HORVU.MOREX.r3.3HG0312140
831	HORVU.MOREX.r3.4HG0396030														831	HORVU.MOREX.r3.3HG0312190
832	HORVU.MOREX.r3.4HG0396540														832	HORVU.MOREX.r3.3HG0312460
833	HORVU.MOREX.r3.4HG0397280														833	HORVU.MOREX.r3.3HG0312620
834	HORVU.MOREX.r3.4HG0397940														834	HORVU.MOREX.r3.3HG0312880
835	HORVU.MOREX.r3.4HG0398060														835	HORVU.MOREX.r3.3HG0313020
836	HORVU.MOREX.r3.4HG0398140														836	HORVU.MOREX.r3.3HG0313560
837	HORVU.MOREX.r3.4HG0398550														837	HORVU.MOREX.r3.3HG0313690
838	HORVU.MOREX.r3.4HG0399700														838	HORVU.MOREX.r3.3HG0313730
839	HORVU.MOREX.r3.4HG0400030														839	HORVU.MOREX.r3.3HG0316960
840	HORVU.MOREX.r3.4HG0400760														840	HORVU.MOREX.r3.3HG0318660
841	HORVU.MOREX.r3.4HG0400930														841	HORVU.MOREX.r3.3HG0318670
842	HORVU.MOREX.r3.4HG0401170														842	HORVU.MOREX.r3.3HG0320300
843	HORVU.MOREX.r3.4HG0401250														843	HORVU.MOREX.r3.3HG0320350
844	HORVU.MOREX.r3.4HG0401910														844	HORVU.MOREX.r3.3HG0320590
845	HORVU.MOREX.r3.4HG0402120														845	HORVU.MOREX.r3.3HG0320840
846	HORVU.MOREX.r3.4HG0402310														846	HORVU.MOREX.r3.3HG0321410
847	HORVU.MOREX.r3.4HG0402620														847	HORVU.MOREX.r3.3HG0321700
848	HORVU.MOREX.r3.4HG0402810														848	HORVU.MOREX.r3.3HG0322450
849	HORVU.MOREX.r3.4HG0403070														849	HORVU.MOREX.r3.3HG0323030
850	HORVU.MOREX.r3.4HG0403110														850	HORVU.MOREX.r3.3HG0323610
851	HORVU.MOREX.r3.4HG0403460														851	HORVU.MOREX.r3.3HG0325100
852	HORVU.MOREX.r3.4HG0404450														852	HORVU.MOREX.r3.3HG0326200
853	HORVU.MOREX.r3.4HG0404490														853	HORVU.MOREX.r3.3HG0327020
854	HORVU.MOREX.r3.4HG0404940														854	HORVU.MOREX.r3.3HG0327150
855	HORVU.MOREX.r3.4HG0405870														855	HORVU.MOREX.r3.3HG0327270
856	HORVU.MOREX.r3.4HG0406710														856	HORVU.MOREX.r3.3HG0327290
857	HORVU.MOREX.r3.4HG0406770														857	HORVU.MOREX.r3.3HG0327780
858	HORVU.MOREX.r3.4HG0407110														858	HORVU.MOREX.r3.3HG0327810
859	HORVU.MOREX.r3.4HG0407130														859	HORVU.MOREX.r3.3HG0329040
860	HORVU.MOREX.r3.4HG0408170														860	HORVU.MOREX.r3.3HG0329490
861	HORVU.MOREX.r3.4HG0408550														861	HORVU.MOREX.r3.3HG0329570
862	HORVU.MOREX.r3.4HG0409440														862	HORVU.MOREX.r3.3HG0330100
863	HORVU.MOREX.r3.4HG0409670														863	HORVU.MOREX.r3.4HG0331410
864	HORVU.MOREX.r3.4HG0410090														864	HORVU.MOREX.r3.4HG0331640
865	HORVU.MOREX.r3.4HG0410620														865	HORVU.MOREX.r3.4HG0331740
866	HORVU.MOREX.r3.4HG0411100														866	HORVU.MOREX.r3.4HG0332530
867	HORVU.MOREX.r3.4HG0411110														867	HORVU.MOREX.r3.4HG0332920
868	HORVU.MOREX.r3.4HG0411120														868	HORVU.MOREX.r3.4HG0332930
869	HORVU.MOREX.r3.4HG0411160														869	HORVU.MOREX.r3.4HG0333030
870	HORVU.MOREX.r3.4HG0411460														870	HORVU.MOREX.r3.4HG0333620
871	HORVU.MOREX.r3.4HG0411700														871	HORVU.MOREX.r3.4HG0333760
872	HORVU.MOREX.r3.4HG0412030														872	HORVU.MOREX.r3.4HG0334440
873	HORVU.MOREX.r3.4HG0412120														873	HORVU.MOREX.r3.4HG0334600
874	HORVU.MOREX.r3.4HG0412150														874	HORVU.MOREX.r3.4HG0334610
875	HORVU.MOREX.r3.4HG0412270														875	HORVU.MOREX.r3.4HG0334630
876	HORVU.MOREX.r3.4HG0412340														876	HORVU.MOREX.r3.4HG0334930
877	HORVU.MOREX.r3.4HG0412490														877	HORVU.MOREX.r3.4HG0335150
878	HORVU.MOREX.r3.4HG0413790														878	HORVU.MOREX.r3.4HG0335270
879	HORVU.MOREX.r3.4HG0413890														879	HORVU.MOREX.r3.4HG0335480
880	HORVU.MOREX.r3.4HG0413910														880	HORVU.MOREX.r3.4HG0335650
881	HORVU.MOREX.r3.4HG0414340														881	HORVU.MOREX.r3.4HG0335700
882	HORVU.MOREX.r3.4HG0414960														882	HORVU.MOREX.r3.4HG0335760
883	HORVU.MOREX.r3.4HG0415470														883	HORVU.MOREX.r3.4HG0335820
884	HORVU.MOREX.r3.4HG0416360														884	HORVU.MOREX.r3.4HG0335960
885	HORVU.MOREX.r3.4HG0416710														885	HORVU.MOREX.r3.4HG0335980
886	HORVU.MOREX.r3.4HG0417070														886	HORVU.MOREX.r3.4HG0336040
887	HORVU.MOREX.r3.4HG0417620														887	HORVU.MOREX.r3.4HG0336060
888	HORVU.MOREX.r3.5HG0419520														888	HORVU.MOREX.r3.4HG0336330
889	HORVU.MOREX.r3.5HG0420680														889	HORVU.MOREX.r3.4HG0336420
890	HORVU.MOREX.r3.5HG0420740														890	HORVU.MOREX.r3.4HG0336730
891	HORVU.MOREX.r3.5HG0421370														891	HORVU.MOREX.r3.4HG0336970
892	HORVU.MOREX.r3.5HG0421680														892	HORVU.MOREX.r3.4HG0337060
893	HORVU.MOREX.r3.5HG0421690														893	HORVU.MOREX.r3.4HG0337070
894	HORVU.MOREX.r3.5HG0422080														894	HORVU.MOREX.r3.4HG0337460
895	HORVU.MOREX.r3.5HG0422130														895	HORVU.MOREX.r3.4HG0337710
896	HORVU.MOREX.r3.5HG0422410														896	HORVU.MOREX.r3.4HG0337770
897	HORVU.MOREX.r3.5HG0423060														897	HORVU.MOREX.r3.4HG0337820
898	HORVU.MOREX.r3.5HG0423100														898	HORVU.MOREX.r3.4HG0337960
899	HORVU.MOREX.r3.5HG0423110														899	HORVU.MOREX.r3.4HG0338020
900	HORVU.MOREX.r3.5HG0424290														900	HORVU.MOREX.r3.4HG0338040
901	HORVU.MOREX.r3.5HG0428660														901	HORVU.MOREX.r3.4HG0338460
902	HORVU.MOREX.r3.5HG0429870														902	HORVU.MOREX.r3.4HG0338860
903	HORVU.MOREX.r3.5HG0430870														903	HORVU.MOREX.r3.4HG0339350
904	HORVU.MOREX.r3.5HG0431780														904	HORVU.MOREX.r3.4HG0339720
905	HORVU.MOREX.r3.5HG0433530														905	HORVU.MOREX.r3.4HG0339810
906	HORVU.MOREX.r3.5HG0436900														906	HORVU.MOREX.r3.4HG0339820
907	HORVU.MOREX.r3.5HG0437170														907	HORVU.MOREX.r3.4HG0339900
908	HORVU.MOREX.r3.5HG0438710														908	HORVU.MOREX.r3.4HG0339930
909	HORVU.MOREX.r3.5HG0440090														909	HORVU.MOREX.r3.4HG0340430
910	HORVU.MOREX.r3.5HG0440530														910	HORVU.MOREX.r3.4HG0340690
911	HORVU.MOREX.r3.5HG0440720														911	HORVU.MOREX.r3.4HG0340820
912	HORVU.MOREX.r3.5HG0440870														912	HORVU.MOREX.r3.4HG0341640
913	HORVU.MOREX.r3.5HG0441360														913	HORVU.MOREX.r3.4HG0342480
914	HORVU.MOREX.r3.5HG0442170														914	HORVU.MOREX.r3.4HG0342600
915	HORVU.MOREX.r3.5HG0443980														915	HORVU.MOREX.r3.4HG0342760
916	HORVU.MOREX.r3.5HG0444540														916	HORVU.MOREX.r3.4HG0342850
917	HORVU.MOREX.r3.5HG0444610														917	HORVU.MOREX.r3.4HG0343260
918	HORVU.MOREX.r3.5HG0444800														918	HORVU.MOREX.r3.4HG0343300
919	HORVU.MOREX.r3.5HG0444870														919	HORVU.MOREX.r3.4HG0343790
920	HORVU.MOREX.r3.5HG0444890														920	HORVU.MOREX.r3.4HG0343990
921	HORVU.MOREX.r3.5HG0446340														921	HORVU.MOREX.r3.4HG0344050
922	HORVU.MOREX.r3.5HG0446450														922	HORVU.MOREX.r3.4HG0344400
923	HORVU.MOREX.r3.5HG0446490														923	HORVU.MOREX.r3.4HG0344500
924	HORVU.MOREX.r3.5HG0446800														924	HORVU.MOREX.r3.4HG0345250
925	HORVU.MOREX.r3.5HG0446870														925	HORVU.MOREX.r3.4HG0345340
926	HORVU.MOREX.r3.5HG0447600														926	HORVU.MOREX.r3.4HG0345450
927	HORVU.MOREX.r3.5HG0447830														927	HORVU.MOREX.r3.4HG0345490
928	HORVU.MOREX.r3.5HG0448080														928	HORVU.MOREX.r3.4HG0345610
929	HORVU.MOREX.r3.5HG0448590														929	HORVU.MOREX.r3.4HG0345990
930	HORVU.MOREX.r3.5HG0448670														930	HORVU.MOREX.r3.4HG0346720
931	HORVU.MOREX.r3.5HG0450100														931	HORVU.MOREX.r3.4HG0346790
932	HORVU.MOREX.r3.5HG0450380														932	HORVU.MOREX.r3.4HG0346860
933	HORVU.MOREX.r3.5HG0450670														933	HORVU.MOREX.r3.4HG0346910
934	HORVU.MOREX.r3.5HG0451020														934	HORVU.MOREX.r3.4HG0347120
935	HORVU.MOREX.r3.5HG0452760														935	HORVU.MOREX.r3.4HG0347380
936	HORVU.MOREX.r3.5HG0453670														936	HORVU.MOREX.r3.4HG0347490
937	HORVU.MOREX.r3.5HG0454660														937	HORVU.MOREX.r3.4HG0349070
938	HORVU.MOREX.r3.5HG0454740														938	HORVU.MOREX.r3.4HG0349320
939	HORVU.MOREX.r3.5HG0455450														939	HORVU.MOREX.r3.4HG0350900
940	HORVU.MOREX.r3.5HG0456090														940	HORVU.MOREX.r3.4HG0351340
941	HORVU.MOREX.r3.5HG0458010														941	HORVU.MOREX.r3.4HG0351440
942	HORVU.MOREX.r3.5HG0458100														942	HORVU.MOREX.r3.4HG0351560
943	HORVU.MOREX.r3.5HG0459340														943	HORVU.MOREX.r3.4HG0352020
944	HORVU.MOREX.r3.5HG0460760														944	HORVU.MOREX.r3.4HG0352300
945	HORVU.MOREX.r3.5HG0460770														945	HORVU.MOREX.r3.4HG0352420
946	HORVU.MOREX.r3.5HG0461940														946	HORVU.MOREX.r3.4HG0352590
947	HORVU.MOREX.r3.5HG0463060														947	HORVU.MOREX.r3.4HG0352920
948	HORVU.MOREX.r3.5HG0463300														948	HORVU.MOREX.r3.4HG0354980
949	HORVU.MOREX.r3.5HG0463430														949	HORVU.MOREX.r3.4HG0355420
950	HORVU.MOREX.r3.5HG0463590														950	HORVU.MOREX.r3.4HG0356120
951	HORVU.MOREX.r3.5HG0463600														951	HORVU.MOREX.r3.4HG0356420
952	HORVU.MOREX.r3.5HG0463720														952	HORVU.MOREX.r3.4HG0356690
953	HORVU.MOREX.r3.5HG0464590														953	HORVU.MOREX.r3.4HG0356740
954	HORVU.MOREX.r3.5HG0465530														954	HORVU.MOREX.r3.4HG0357280
955	HORVU.MOREX.r3.5HG0465550														955	HORVU.MOREX.r3.4HG0357310
956	HORVU.MOREX.r3.5HG0465560														956	HORVU.MOREX.r3.4HG0357430
957	HORVU.MOREX.r3.5HG0466870														957	HORVU.MOREX.r3.4HG0357650
958	HORVU.MOREX.r3.5HG0467300														958	HORVU.MOREX.r3.4HG0357980
959	HORVU.MOREX.r3.5HG0467660														959	HORVU.MOREX.r3.4HG0358700
960	HORVU.MOREX.r3.5HG0467880														960	HORVU.MOREX.r3.4HG0358770
961	HORVU.MOREX.r3.5HG0467950														961	HORVU.MOREX.r3.4HG0359130
962	HORVU.MOREX.r3.5HG0468240														962	HORVU.MOREX.r3.4HG0359330
963	HORVU.MOREX.r3.5HG0468320														963	HORVU.MOREX.r3.4HG0360060
964	HORVU.MOREX.r3.5HG0468350														964	HORVU.MOREX.r3.4HG0362040
965	HORVU.MOREX.r3.5HG0468420														965	HORVU.MOREX.r3.4HG0362920
966	HORVU.MOREX.r3.5HG0468530														966	HORVU.MOREX.r3.4HG0363040
967	HORVU.MOREX.r3.5HG0468890														967	HORVU.MOREX.r3.4HG0363380
968	HORVU.MOREX.r3.5HG0470130														968	HORVU.MOREX.r3.4HG0364570
969	HORVU.MOREX.r3.5HG0470200														969	HORVU.MOREX.r3.4HG0365270
970	HORVU.MOREX.r3.5HG0470320														970	HORVU.MOREX.r3.4HG0367110
971	HORVU.MOREX.r3.5HG0471410														971	HORVU.MOREX.r3.4HG0368300
972	HORVU.MOREX.r3.5HG0471680														972	HORVU.MOREX.r3.4HG0368950
973	HORVU.MOREX.r3.5HG0472770														973	HORVU.MOREX.r3.4HG0369570
974	HORVU.MOREX.r3.5HG0472950														974	HORVU.MOREX.r3.4HG0370650
975	HORVU.MOREX.r3.5HG0473460														975	HORVU.MOREX.r3.4HG0370860
976	HORVU.MOREX.r3.5HG0473520														976	HORVU.MOREX.r3.4HG0371400
977	HORVU.MOREX.r3.5HG0473560														977	HORVU.MOREX.r3.4HG0372170
978	HORVU.MOREX.r3.5HG0473580														978	HORVU.MOREX.r3.4HG0372190
979	HORVU.MOREX.r3.5HG0474060														979	HORVU.MOREX.r3.4HG0373780
980	HORVU.MOREX.r3.5HG0474640														980	HORVU.MOREX.r3.4HG0374120
981	HORVU.MOREX.r3.5HG0475170														981	HORVU.MOREX.r3.4HG0374390
982	HORVU.MOREX.r3.5HG0475960														982	HORVU.MOREX.r3.4HG0374480
983	HORVU.MOREX.r3.5HG0477180														983	HORVU.MOREX.r3.4HG0374770
984	HORVU.MOREX.r3.5HG0477470														984	HORVU.MOREX.r3.4HG0374910
985	HORVU.MOREX.r3.5HG0477800														985	HORVU.MOREX.r3.4HG0376000
986	HORVU.MOREX.r3.5HG0478460														986	HORVU.MOREX.r3.4HG0376150
987	HORVU.MOREX.r3.5HG0479000														987	HORVU.MOREX.r3.4HG0376550
988	HORVU.MOREX.r3.5HG0479050														988	HORVU.MOREX.r3.4HG0377120
989	HORVU.MOREX.r3.5HG0479120														989	HORVU.MOREX.r3.4HG0378030
990	HORVU.MOREX.r3.5HG0479980														990	HORVU.MOREX.r3.4HG0378200
991	HORVU.MOREX.r3.5HG0480050														991	HORVU.MOREX.r3.4HG0378760
992	HORVU.MOREX.r3.5HG0480600														992	HORVU.MOREX.r3.4HG0379060
993	HORVU.MOREX.r3.5HG0481290														993	HORVU.MOREX.r3.4HG0379180
994	HORVU.MOREX.r3.5HG0481530														994	HORVU.MOREX.r3.4HG0379380
995	HORVU.MOREX.r3.5HG0482390														995	HORVU.MOREX.r3.4HG0380210
996	HORVU.MOREX.r3.5HG0482550														996	HORVU.MOREX.r3.4HG0380430
997	HORVU.MOREX.r3.5HG0483810														997	HORVU.MOREX.r3.4HG0380530
998	HORVU.MOREX.r3.5HG0483990														998	HORVU.MOREX.r3.4HG0380730
999	HORVU.MOREX.r3.5HG0484220														999	HORVU.MOREX.r3.4HG0381740
1000	HORVU.MOREX.r3.5HG0484260														1000	HORVU.MOREX.r3.4HG0381990
1001	HORVU.MOREX.r3.5HG0484600														1001	HORVU.MOREX.r3.4HG0382440
1002	HORVU.MOREX.r3.5HG0484810														1002	HORVU.MOREX.r3.4HG0382510
1003	HORVU.MOREX.r3.5HG0485330														1003	HORVU.MOREX.r3.4HG0382770
1004	HORVU.MOREX.r3.5HG0485980														1004	HORVU.MOREX.r3.4HG0383400
1005	HORVU.MOREX.r3.5HG0486380														1005	HORVU.MOREX.r3.4HG0383930
1006	HORVU.MOREX.r3.5HG0486440														1006	HORVU.MOREX.r3.4HG0384160
1007	HORVU.MOREX.r3.5HG0486890														1007	HORVU.MOREX.r3.4HG0384580
1008	HORVU.MOREX.r3.5HG0487570														1008	HORVU.MOREX.r3.4HG0384600
1009	HORVU.MOREX.r3.5HG0488170														1009	HORVU.MOREX.r3.4HG0385040
1010	HORVU.MOREX.r3.5HG0488200														1010	HORVU.MOREX.r3.4HG0385110
1011	HORVU.MOREX.r3.5HG0488570														1011	HORVU.MOREX.r3.4HG0385170
1012	HORVU.MOREX.r3.5HG0488970														1012	HORVU.MOREX.r3.4HG0385870
1013	HORVU.MOREX.r3.5HG0489010														1013	HORVU.MOREX.r3.4HG0385940
1014	HORVU.MOREX.r3.5HG0489070														1014	HORVU.MOREX.r3.4HG0386020
1015	HORVU.MOREX.r3.5HG0489860														1015	HORVU.MOREX.r3.4HG0386380
1016	HORVU.MOREX.r3.5HG0490300														1016	HORVU.MOREX.r3.4HG0386800
1017	HORVU.MOREX.r3.5HG0490580														1017	HORVU.MOREX.r3.4HG0386930
1018	HORVU.MOREX.r3.5HG0490790														1018	HORVU.MOREX.r3.4HG0387270
1019	HORVU.MOREX.r3.5HG0490830														1019	HORVU.MOREX.r3.4HG0387520
1020	HORVU.MOREX.r3.5HG0491290														1020	HORVU.MOREX.r3.4HG0387600
1021	HORVU.MOREX.r3.5HG0491740														1021	HORVU.MOREX.r3.4HG0388220
1022	HORVU.MOREX.r3.5HG0493040														1022	HORVU.MOREX.r3.4HG0388310
1023	HORVU.MOREX.r3.5HG0493070														1023	HORVU.MOREX.r3.4HG0388440
1024	HORVU.MOREX.r3.5HG0493200														1024	HORVU.MOREX.r3.4HG0388540
1025	HORVU.MOREX.r3.5HG0493850														1025	HORVU.MOREX.r3.4HG0388980
1026	HORVU.MOREX.r3.5HG0494010														1026	HORVU.MOREX.r3.4HG0389060
1027	HORVU.MOREX.r3.5HG0494070														1027	HORVU.MOREX.r3.4HG0389260
1028	HORVU.MOREX.r3.5HG0494080														1028	HORVU.MOREX.r3.4HG0389510
1029	HORVU.MOREX.r3.5HG0494970														1029	HORVU.MOREX.r3.4HG0389620
1030	HORVU.MOREX.r3.5HG0495330														1030	HORVU.MOREX.r3.4HG0389850
1031	HORVU.MOREX.r3.5HG0495540														1031	HORVU.MOREX.r3.4HG0389860
1032	HORVU.MOREX.r3.5HG0495580														1032	HORVU.MOREX.r3.4HG0390020
1033	HORVU.MOREX.r3.5HG0495860														1033	HORVU.MOREX.r3.4HG0390700
1034	HORVU.MOREX.r3.5HG0496250														1034	HORVU.MOREX.r3.4HG0390930
1035	HORVU.MOREX.r3.5HG0496610														1035	HORVU.MOREX.r3.4HG0391190
1036	HORVU.MOREX.r3.5HG0497170														1036	HORVU.MOREX.r3.4HG0391560
1037	HORVU.MOREX.r3.5HG0497830														1037	HORVU.MOREX.r3.4HG0391570
1038	HORVU.MOREX.r3.5HG0497990														1038	HORVU.MOREX.r3.4HG0391580
1039	HORVU.MOREX.r3.5HG0498230														1039	HORVU.MOREX.r3.4HG0391690
1040	HORVU.MOREX.r3.5HG0498770														1040	HORVU.MOREX.r3.4HG0391760
1041	HORVU.MOREX.r3.5HG0498950														1041	HORVU.MOREX.r3.4HG0391990
1042	HORVU.MOREX.r3.5HG0499120														1042	HORVU.MOREX.r3.4HG0392880
1043	HORVU.MOREX.r3.5HG0499490														1043	HORVU.MOREX.r3.4HG0393150
1044	HORVU.MOREX.r3.5HG0499780														1044	HORVU.MOREX.r3.4HG0393350
1045	HORVU.MOREX.r3.5HG0500180														1045	HORVU.MOREX.r3.4HG0393520
1046	HORVU.MOREX.r3.5HG0500220														1046	HORVU.MOREX.r3.4HG0393620
1047	HORVU.MOREX.r3.5HG0500590														1047	HORVU.MOREX.r3.4HG0393950
1048	HORVU.MOREX.r3.5HG0500640														1048	HORVU.MOREX.r3.4HG0394560
1049	HORVU.MOREX.r3.5HG0501380														1049	HORVU.MOREX.r3.4HG0394590
1050	HORVU.MOREX.r3.5HG0501870														1050	HORVU.MOREX.r3.4HG0394650
1051	HORVU.MOREX.r3.5HG0502000														1051	HORVU.MOREX.r3.4HG0394690
1052	HORVU.MOREX.r3.5HG0504200														1052	HORVU.MOREX.r3.4HG0394980
1053	HORVU.MOREX.r3.5HG0504260														1053	HORVU.MOREX.r3.4HG0395120
1054	HORVU.MOREX.r3.5HG0504720														1054	HORVU.MOREX.r3.4HG0395270
1055	HORVU.MOREX.r3.5HG0505040														1055	HORVU.MOREX.r3.4HG0395590
1056	HORVU.MOREX.r3.5HG0505210														1056	HORVU.MOREX.r3.4HG0395770
1057	HORVU.MOREX.r3.5HG0505320														1057	HORVU.MOREX.r3.4HG0396060
1058	HORVU.MOREX.r3.5HG0505960														1058	HORVU.MOREX.r3.4HG0396700
1059	HORVU.MOREX.r3.5HG0506790														1059	HORVU.MOREX.r3.4HG0397900
1060	HORVU.MOREX.r3.5HG0507470														1060	HORVU.MOREX.r3.4HG0398070
1061	HORVU.MOREX.r3.5HG0508080														1061	HORVU.MOREX.r3.4HG0398130
1062	HORVU.MOREX.r3.5HG0508270														1062	HORVU.MOREX.r3.4HG0398570
1063	HORVU.MOREX.r3.5HG0508650														1063	HORVU.MOREX.r3.4HG0398820
1064	HORVU.MOREX.r3.5HG0508800														1064	HORVU.MOREX.r3.4HG0398840
1065	HORVU.MOREX.r3.5HG0509080														1065	HORVU.MOREX.r3.4HG0398980
1066	HORVU.MOREX.r3.5HG0509130														1066	HORVU.MOREX.r3.4HG0399320
1067	HORVU.MOREX.r3.5HG0509280														1067	HORVU.MOREX.r3.4HG0399690
1068	HORVU.MOREX.r3.5HG0509400														1068	HORVU.MOREX.r3.4HG0400020
1069	HORVU.MOREX.r3.5HG0509540														1069	HORVU.MOREX.r3.4HG0400300
1070	HORVU.MOREX.r3.5HG0510110														1070	HORVU.MOREX.r3.4HG0400840
1071	HORVU.MOREX.r3.5HG0510650														1071	HORVU.MOREX.r3.4HG0400860
1072	HORVU.MOREX.r3.5HG0510940														1072	HORVU.MOREX.r3.4HG0401130
1073	HORVU.MOREX.r3.5HG0511330														1073	HORVU.MOREX.r3.4HG0401520
1074	HORVU.MOREX.r3.5HG0511420														1074	HORVU.MOREX.r3.4HG0401530
1075	HORVU.MOREX.r3.5HG0511430														1075	HORVU.MOREX.r3.4HG0401980
1076	HORVU.MOREX.r3.5HG0511490														1076	HORVU.MOREX.r3.4HG0402170
1077	HORVU.MOREX.r3.5HG0511510														1077	HORVU.MOREX.r3.4HG0402490
1078	HORVU.MOREX.r3.5HG0511800														1078	HORVU.MOREX.r3.4HG0402660
1079	HORVU.MOREX.r3.5HG0511820														1079	HORVU.MOREX.r3.4HG0403260
1080	HORVU.MOREX.r3.5HG0512430														1080	HORVU.MOREX.r3.4HG0403400
1081	HORVU.MOREX.r3.5HG0512550														1081	HORVU.MOREX.r3.4HG0403410
1082	HORVU.MOREX.r3.5HG0512730														1082	HORVU.MOREX.r3.4HG0403530
1083	HORVU.MOREX.r3.5HG0512750														1083	HORVU.MOREX.r3.4HG0403790
1084	HORVU.MOREX.r3.5HG0512820														1084	HORVU.MOREX.r3.4HG0404270
1085	HORVU.MOREX.r3.5HG0512880														1085	HORVU.MOREX.r3.4HG0404340
1086	HORVU.MOREX.r3.5HG0513090														1086	HORVU.MOREX.r3.4HG0404500
1087	HORVU.MOREX.r3.5HG0513130														1087	HORVU.MOREX.r3.4HG0404710
1088	HORVU.MOREX.r3.5HG0513340														1088	HORVU.MOREX.r3.4HG0404980
1089	HORVU.MOREX.r3.5HG0513830														1089	HORVU.MOREX.r3.4HG0405080
1090	HORVU.MOREX.r3.5HG0514020														1090	HORVU.MOREX.r3.4HG0405560
1091	HORVU.MOREX.r3.5HG0514290														1091	HORVU.MOREX.r3.4HG0405710
1092	HORVU.MOREX.r3.5HG0514560														1092	HORVU.MOREX.r3.4HG0405810
1093	HORVU.MOREX.r3.5HG0514990														1093	HORVU.MOREX.r3.4HG0406380
1094	HORVU.MOREX.r3.5HG0515050														1094	HORVU.MOREX.r3.4HG0407700
1095	HORVU.MOREX.r3.5HG0516730														1095	HORVU.MOREX.r3.4HG0407990
1096	HORVU.MOREX.r3.5HG0517050														1096	HORVU.MOREX.r3.4HG0408100
1097	HORVU.MOREX.r3.5HG0517090														1097	HORVU.MOREX.r3.4HG0408940
1098	HORVU.MOREX.r3.5HG0517120														1098	HORVU.MOREX.r3.4HG0409710
1099	HORVU.MOREX.r3.5HG0517140														1099	HORVU.MOREX.r3.4HG0409840
1100	HORVU.MOREX.r3.5HG0517330														1100	HORVU.MOREX.r3.4HG0409910
1101	HORVU.MOREX.r3.5HG0519200														1101	HORVU.MOREX.r3.4HG0409940
1102	HORVU.MOREX.r3.5HG0519270														1102	HORVU.MOREX.r3.4HG0410040
1103	HORVU.MOREX.r3.5HG0520100														1103	HORVU.MOREX.r3.4HG0410550
1104	HORVU.MOREX.r3.5HG0520250														1104	HORVU.MOREX.r3.4HG0410640
1105	HORVU.MOREX.r3.5HG0520730														1105	HORVU.MOREX.r3.4HG0410690
1106	HORVU.MOREX.r3.5HG0522090														1106	HORVU.MOREX.r3.4HG0410930
1107	HORVU.MOREX.r3.5HG0522310														1107	HORVU.MOREX.r3.4HG0411760
1108	HORVU.MOREX.r3.5HG0522360														1108	HORVU.MOREX.r3.4HG0412450
1109	HORVU.MOREX.r3.5HG0522820														1109	HORVU.MOREX.r3.4HG0412730
1110	HORVU.MOREX.r3.5HG0523050														1110	HORVU.MOREX.r3.4HG0413270
1111	HORVU.MOREX.r3.5HG0523090														1111	HORVU.MOREX.r3.4HG0413390
1112	HORVU.MOREX.r3.5HG0524470														1112	HORVU.MOREX.r3.4HG0413510
1113	HORVU.MOREX.r3.5HG0524540														1113	HORVU.MOREX.r3.4HG0413620
1114	HORVU.MOREX.r3.5HG0524820														1114	HORVU.MOREX.r3.4HG0413650
1115	HORVU.MOREX.r3.5HG0525480														1115	HORVU.MOREX.r3.4HG0416190
1116	HORVU.MOREX.r3.5HG0525490														1116	HORVU.MOREX.r3.4HG0416610
1117	HORVU.MOREX.r3.5HG0525770														1117	HORVU.MOREX.r3.4HG0417850
1118	HORVU.MOREX.r3.5HG0526200														1118	HORVU.MOREX.r3.4HG0418630
1119	HORVU.MOREX.r3.5HG0526280														1119	HORVU.MOREX.r3.4HG0418700
1120	HORVU.MOREX.r3.5HG0526500														1120	HORVU.MOREX.r3.4HG0419460
1121	HORVU.MOREX.r3.5HG0526590														1121	HORVU.MOREX.r3.5HG0419880
1122	HORVU.MOREX.r3.5HG0527380														1122	HORVU.MOREX.r3.5HG0420960
1123	HORVU.MOREX.r3.5HG0527840														1123	HORVU.MOREX.r3.5HG0421360
1124	HORVU.MOREX.r3.5HG0528540														1124	HORVU.MOREX.r3.5HG0422110
1125	HORVU.MOREX.r3.5HG0528890														1125	HORVU.MOREX.r3.5HG0423780
1126	HORVU.MOREX.r3.5HG0529120														1126	HORVU.MOREX.r3.5HG0424010
1127	HORVU.MOREX.r3.5HG0529410														1127	HORVU.MOREX.r3.5HG0425680
1128	HORVU.MOREX.r3.5HG0529500														1128	HORVU.MOREX.r3.5HG0425790
1129	HORVU.MOREX.r3.5HG0529790														1129	HORVU.MOREX.r3.5HG0426180
1130	HORVU.MOREX.r3.5HG0530130														1130	HORVU.MOREX.r3.5HG0426220
1131	HORVU.MOREX.r3.5HG0530450														1131	HORVU.MOREX.r3.5HG0426300
1132	HORVU.MOREX.r3.5HG0530740														1132	HORVU.MOREX.r3.5HG0426690
1133	HORVU.MOREX.r3.5HG0530970														1133	HORVU.MOREX.r3.5HG0427450
1134	HORVU.MOREX.r3.5HG0532580														1134	HORVU.MOREX.r3.5HG0427700
1135	HORVU.MOREX.r3.5HG0533230														1135	HORVU.MOREX.r3.5HG0428120
1136	HORVU.MOREX.r3.5HG0533760														1136	HORVU.MOREX.r3.5HG0428460
1137	HORVU.MOREX.r3.5HG0533790														1137	HORVU.MOREX.r3.5HG0428600
1138	HORVU.MOREX.r3.5HG0534340														1138	HORVU.MOREX.r3.5HG0429680
1139	HORVU.MOREX.r3.5HG0534960														1139	HORVU.MOREX.r3.5HG0430880
1140	HORVU.MOREX.r3.5HG0535330														1140	HORVU.MOREX.r3.5HG0431410
1141	HORVU.MOREX.r3.5HG0536260														1141	HORVU.MOREX.r3.5HG0431510
1142	HORVU.MOREX.r3.5HG0537750														1142	HORVU.MOREX.r3.5HG0432360
1143	HORVU.MOREX.r3.5HG0537990														1143	HORVU.MOREX.r3.5HG0433440
1144	HORVU.MOREX.r3.6HG0539990														1144	HORVU.MOREX.r3.5HG0433470
1145	HORVU.MOREX.r3.6HG0546160														1145	HORVU.MOREX.r3.5HG0433510
1146	HORVU.MOREX.r3.6HG0546200														1146	HORVU.MOREX.r3.5HG0434150
1147	HORVU.MOREX.r3.6HG0548070														1147	HORVU.MOREX.r3.5HG0434170
1148	HORVU.MOREX.r3.6HG0550800														1148	HORVU.MOREX.r3.5HG0434210
1149	HORVU.MOREX.r3.6HG0550810														1149	HORVU.MOREX.r3.5HG0436600
1150	HORVU.MOREX.r3.6HG0550840														1150	HORVU.MOREX.r3.5HG0437110
1151	HORVU.MOREX.r3.6HG0550930														1151	HORVU.MOREX.r3.5HG0437440
1152	HORVU.MOREX.r3.6HG0550950														1152	HORVU.MOREX.r3.5HG0438560
1153	HORVU.MOREX.r3.6HG0551620														1153	HORVU.MOREX.r3.5HG0438750
1154	HORVU.MOREX.r3.6HG0551960														1154	HORVU.MOREX.r3.5HG0439090
1155	HORVU.MOREX.r3.6HG0552040														1155	HORVU.MOREX.r3.5HG0439290
1156	HORVU.MOREX.r3.6HG0552230														1156	HORVU.MOREX.r3.5HG0439530
1157	HORVU.MOREX.r3.6HG0553150														1157	HORVU.MOREX.r3.5HG0439620
1158	HORVU.MOREX.r3.6HG0553470														1158	HORVU.MOREX.r3.5HG0440490
1159	HORVU.MOREX.r3.6HG0553820														1159	HORVU.MOREX.r3.5HG0440840
1160	HORVU.MOREX.r3.6HG0554560														1160	HORVU.MOREX.r3.5HG0440970
1161	HORVU.MOREX.r3.6HG0554840														1161	HORVU.MOREX.r3.5HG0441880
1162	HORVU.MOREX.r3.6HG0555000														1162	HORVU.MOREX.r3.5HG0442330
1163	HORVU.MOREX.r3.6HG0555230														1163	HORVU.MOREX.r3.5HG0442380
1164	HORVU.MOREX.r3.6HG0555640														1164	HORVU.MOREX.r3.5HG0443000
1165	HORVU.MOREX.r3.6HG0555740														1165	HORVU.MOREX.r3.5HG0443020
1166	HORVU.MOREX.r3.6HG0555850														1166	HORVU.MOREX.r3.5HG0443080
1167	HORVU.MOREX.r3.6HG0556710														1167	HORVU.MOREX.r3.5HG0443130
1168	HORVU.MOREX.r3.6HG0557070														1168	HORVU.MOREX.r3.5HG0443280
1169	HORVU.MOREX.r3.6HG0557950														1169	HORVU.MOREX.r3.5HG0443340
1170	HORVU.MOREX.r3.6HG0558330														1170	HORVU.MOREX.r3.5HG0443520
1171	HORVU.MOREX.r3.6HG0558800														1171	HORVU.MOREX.r3.5HG0443610
1172	HORVU.MOREX.r3.6HG0558840														1172	HORVU.MOREX.r3.5HG0443800
1173	HORVU.MOREX.r3.6HG0559160														1173	HORVU.MOREX.r3.5HG0444370
1174	HORVU.MOREX.r3.6HG0559310														1174	HORVU.MOREX.r3.5HG0445690
1175	HORVU.MOREX.r3.6HG0560180														1175	HORVU.MOREX.r3.5HG0445970
1176	HORVU.MOREX.r3.6HG0564630														1176	HORVU.MOREX.r3.5HG0445980
1177	HORVU.MOREX.r3.6HG0566290														1177	HORVU.MOREX.r3.5HG0446360
1178	HORVU.MOREX.r3.6HG0566940														1178	HORVU.MOREX.r3.5HG0446480
1179	HORVU.MOREX.r3.6HG0567270														1179	HORVU.MOREX.r3.5HG0447100
1180	HORVU.MOREX.r3.6HG0567370														1180	HORVU.MOREX.r3.5HG0447350
1181	HORVU.MOREX.r3.6HG0567800														1181	HORVU.MOREX.r3.5HG0447820
1182	HORVU.MOREX.r3.6HG0568300														1182	HORVU.MOREX.r3.5HG0448300
1183	HORVU.MOREX.r3.6HG0568400														1183	HORVU.MOREX.r3.5HG0448610
1184	HORVU.MOREX.r3.6HG0568510														1184	HORVU.MOREX.r3.5HG0449350
1185	HORVU.MOREX.r3.6HG0568570														1185	HORVU.MOREX.r3.5HG0449730
1186	HORVU.MOREX.r3.6HG0569590														1186	HORVU.MOREX.r3.5HG0450920
1187	HORVU.MOREX.r3.6HG0570040														1187	HORVU.MOREX.r3.5HG0451470
1188	HORVU.MOREX.r3.6HG0570380														1188	HORVU.MOREX.r3.5HG0451840
1189	HORVU.MOREX.r3.6HG0570660														1189	HORVU.MOREX.r3.5HG0451950
1190	HORVU.MOREX.r3.6HG0570940														1190	HORVU.MOREX.r3.5HG0452010
1191	HORVU.MOREX.r3.6HG0570980														1191	HORVU.MOREX.r3.5HG0452870
1192	HORVU.MOREX.r3.6HG0571070														1192	HORVU.MOREX.r3.5HG0453030
1193	HORVU.MOREX.r3.6HG0571770														1193	HORVU.MOREX.r3.5HG0453280
1194	HORVU.MOREX.r3.6HG0573110														1194	HORVU.MOREX.r3.5HG0453730
1195	HORVU.MOREX.r3.6HG0573300														1195	HORVU.MOREX.r3.5HG0454390
1196	HORVU.MOREX.r3.6HG0573390														1196	HORVU.MOREX.r3.5HG0454690
1197	HORVU.MOREX.r3.6HG0573420														1197	HORVU.MOREX.r3.5HG0454880
1198	HORVU.MOREX.r3.6HG0574250														1198	HORVU.MOREX.r3.5HG0454900
1199	HORVU.MOREX.r3.6HG0574600														1199	HORVU.MOREX.r3.5HG0455410
1200	HORVU.MOREX.r3.6HG0574650														1200	HORVU.MOREX.r3.5HG0455960
1201	HORVU.MOREX.r3.6HG0574880														1201	HORVU.MOREX.r3.5HG0456050
1202	HORVU.MOREX.r3.6HG0574950														1202	HORVU.MOREX.r3.5HG0456170
1203	HORVU.MOREX.r3.6HG0575220														1203	HORVU.MOREX.r3.5HG0456950
1204	HORVU.MOREX.r3.6HG0575410														1204	HORVU.MOREX.r3.5HG0457210
1205	HORVU.MOREX.r3.6HG0575650														1205	HORVU.MOREX.r3.5HG0457230
1206	HORVU.MOREX.r3.6HG0575710														1206	HORVU.MOREX.r3.5HG0457530
1207	HORVU.MOREX.r3.6HG0577650														1207	HORVU.MOREX.r3.5HG0457850
1208	HORVU.MOREX.r3.6HG0578170														1208	HORVU.MOREX.r3.5HG0457960
1209	HORVU.MOREX.r3.6HG0578950														1209	HORVU.MOREX.r3.5HG0457980
1210	HORVU.MOREX.r3.6HG0579010														1210	HORVU.MOREX.r3.5HG0458450
1211	HORVU.MOREX.r3.6HG0579870														1211	HORVU.MOREX.r3.5HG0459090
1212	HORVU.MOREX.r3.6HG0581440														1212	HORVU.MOREX.r3.5HG0460900
1213	HORVU.MOREX.r3.6HG0582950														1213	HORVU.MOREX.r3.5HG0461280
1214	HORVU.MOREX.r3.6HG0583020														1214	HORVU.MOREX.r3.5HG0461290
1215	HORVU.MOREX.r3.6HG0583100														1215	HORVU.MOREX.r3.5HG0462760
1216	HORVU.MOREX.r3.6HG0584810														1216	HORVU.MOREX.r3.5HG0463230
1217	HORVU.MOREX.r3.6HG0584860														1217	HORVU.MOREX.r3.5HG0464440
1218	HORVU.MOREX.r3.6HG0585520														1218	HORVU.MOREX.r3.5HG0464620
1219	HORVU.MOREX.r3.6HG0585920														1219	HORVU.MOREX.r3.5HG0465360
1220	HORVU.MOREX.r3.6HG0588500														1220	HORVU.MOREX.r3.5HG0465690
1221	HORVU.MOREX.r3.6HG0588950														1221	HORVU.MOREX.r3.5HG0466140
1222	HORVU.MOREX.r3.6HG0588960														1222	HORVU.MOREX.r3.5HG0467550
1223	HORVU.MOREX.r3.6HG0589010														1223	HORVU.MOREX.r3.5HG0467750
1224	HORVU.MOREX.r3.6HG0589220														1224	HORVU.MOREX.r3.5HG0468050
1225	HORVU.MOREX.r3.6HG0589440														1225	HORVU.MOREX.r3.5HG0468460
1226	HORVU.MOREX.r3.6HG0589860														1226	HORVU.MOREX.r3.5HG0468970
1227	HORVU.MOREX.r3.6HG0591210														1227	HORVU.MOREX.r3.5HG0469020
1228	HORVU.MOREX.r3.6HG0592120														1228	HORVU.MOREX.r3.5HG0469210
1229	HORVU.MOREX.r3.6HG0592790														1229	HORVU.MOREX.r3.5HG0469250
1230	HORVU.MOREX.r3.6HG0592920														1230	HORVU.MOREX.r3.5HG0469800
1231	HORVU.MOREX.r3.6HG0592930														1231	HORVU.MOREX.r3.5HG0469820
1232	HORVU.MOREX.r3.6HG0593330														1232	HORVU.MOREX.r3.5HG0469860
1233	HORVU.MOREX.r3.6HG0593340														1233	HORVU.MOREX.r3.5HG0470030
1234	HORVU.MOREX.r3.6HG0593390														1234	HORVU.MOREX.r3.5HG0470210
1235	HORVU.MOREX.r3.6HG0593770														1235	HORVU.MOREX.r3.5HG0470310
1236	HORVU.MOREX.r3.6HG0594280														1236	HORVU.MOREX.r3.5HG0470650
1237	HORVU.MOREX.r3.6HG0594590														1237	HORVU.MOREX.r3.5HG0470670
1238	HORVU.MOREX.r3.6HG0595860														1238	HORVU.MOREX.r3.5HG0470950
1239	HORVU.MOREX.r3.6HG0596080														1239	HORVU.MOREX.r3.5HG0471040
1240	HORVU.MOREX.r3.6HG0596830														1240	HORVU.MOREX.r3.5HG0471420
1241	HORVU.MOREX.r3.6HG0596900														1241	HORVU.MOREX.r3.5HG0471620
1242	HORVU.MOREX.r3.6HG0599070														1242	HORVU.MOREX.r3.5HG0471940
1243	HORVU.MOREX.r3.6HG0599220														1243	HORVU.MOREX.r3.5HG0472880
1244	HORVU.MOREX.r3.6HG0600120														1244	HORVU.MOREX.r3.5HG0473180
1245	HORVU.MOREX.r3.6HG0600130														1245	HORVU.MOREX.r3.5HG0473470
1246	HORVU.MOREX.r3.6HG0601400														1246	HORVU.MOREX.r3.5HG0473540
1247	HORVU.MOREX.r3.6HG0602210														1247	HORVU.MOREX.r3.5HG0473900
1248	HORVU.MOREX.r3.6HG0602640														1248	HORVU.MOREX.r3.5HG0474190
1249	HORVU.MOREX.r3.6HG0602910														1249	HORVU.MOREX.r3.5HG0474330
1250	HORVU.MOREX.r3.6HG0602990														1250	HORVU.MOREX.r3.5HG0474540
1251	HORVU.MOREX.r3.6HG0603400														1251	HORVU.MOREX.r3.5HG0474770
1252	HORVU.MOREX.r3.6HG0603820														1252	HORVU.MOREX.r3.5HG0475770
1253	HORVU.MOREX.r3.6HG0605060														1253	HORVU.MOREX.r3.5HG0476060
1254	HORVU.MOREX.r3.6HG0605480														1254	HORVU.MOREX.r3.5HG0476520
1255	HORVU.MOREX.r3.6HG0605750														1255	HORVU.MOREX.r3.5HG0477510
1256	HORVU.MOREX.r3.6HG0605860														1256	HORVU.MOREX.r3.5HG0477610
1257	HORVU.MOREX.r3.6HG0605940														1257	HORVU.MOREX.r3.5HG0478440
1258	HORVU.MOREX.r3.6HG0606100														1258	HORVU.MOREX.r3.5HG0478590
1259	HORVU.MOREX.r3.6HG0607160														1259	HORVU.MOREX.r3.5HG0478740
1260	HORVU.MOREX.r3.6HG0607430														1260	HORVU.MOREX.r3.5HG0479810
1261	HORVU.MOREX.r3.6HG0607460														1261	HORVU.MOREX.r3.5HG0480390
1262	HORVU.MOREX.r3.6HG0607560														1262	HORVU.MOREX.r3.5HG0480430
1263	HORVU.MOREX.r3.6HG0607590														1263	HORVU.MOREX.r3.5HG0480450
1264	HORVU.MOREX.r3.6HG0608380														1264	HORVU.MOREX.r3.5HG0481010
1265	HORVU.MOREX.r3.6HG0608920														1265	HORVU.MOREX.r3.5HG0481310
1266	HORVU.MOREX.r3.6HG0608960														1266	HORVU.MOREX.r3.5HG0483980
1267	HORVU.MOREX.r3.6HG0609390														1267	HORVU.MOREX.r3.5HG0484230
1268	HORVU.MOREX.r3.6HG0609570														1268	HORVU.MOREX.r3.5HG0484370
1269	HORVU.MOREX.r3.6HG0610170														1269	HORVU.MOREX.r3.5HG0484480
1270	HORVU.MOREX.r3.6HG0610730														1270	HORVU.MOREX.r3.5HG0484540
1271	HORVU.MOREX.r3.6HG0610760														1271	HORVU.MOREX.r3.5HG0484620
1272	HORVU.MOREX.r3.6HG0610890														1272	HORVU.MOREX.r3.5HG0484900
1273	HORVU.MOREX.r3.6HG0610960														1273	HORVU.MOREX.r3.5HG0485300
1274	HORVU.MOREX.r3.6HG0611460														1274	HORVU.MOREX.r3.5HG0485460
1275	HORVU.MOREX.r3.6HG0612090														1275	HORVU.MOREX.r3.5HG0485780
1276	HORVU.MOREX.r3.6HG0612250														1276	HORVU.MOREX.r3.5HG0485790
1277	HORVU.MOREX.r3.6HG0613020														1277	HORVU.MOREX.r3.5HG0486660
1278	HORVU.MOREX.r3.6HG0613270														1278	HORVU.MOREX.r3.5HG0486770
1279	HORVU.MOREX.r3.6HG0614830														1279	HORVU.MOREX.r3.5HG0487320
1280	HORVU.MOREX.r3.6HG0614850														1280	HORVU.MOREX.r3.5HG0487800
1281	HORVU.MOREX.r3.6HG0616110														1281	HORVU.MOREX.r3.5HG0490210
1282	HORVU.MOREX.r3.6HG0616130														1282	HORVU.MOREX.r3.5HG0490700
1283	HORVU.MOREX.r3.6HG0616140														1283	HORVU.MOREX.r3.5HG0491020
1284	HORVU.MOREX.r3.6HG0616240														1284	HORVU.MOREX.r3.5HG0491310
1285	HORVU.MOREX.r3.6HG0616830														1285	HORVU.MOREX.r3.5HG0491450
1286	HORVU.MOREX.r3.6HG0616960														1286	HORVU.MOREX.r3.5HG0491570
1287	HORVU.MOREX.r3.6HG0617080														1287	HORVU.MOREX.r3.5HG0492450
1288	HORVU.MOREX.r3.6HG0617660														1288	HORVU.MOREX.r3.5HG0493080
1289	HORVU.MOREX.r3.6HG0618650														1289	HORVU.MOREX.r3.5HG0493180
1290	HORVU.MOREX.r3.6HG0619010														1290	HORVU.MOREX.r3.5HG0493380
1291	HORVU.MOREX.r3.6HG0619150														1291	HORVU.MOREX.r3.5HG0494790
1292	HORVU.MOREX.r3.6HG0619260														1292	HORVU.MOREX.r3.5HG0494850
1293	HORVU.MOREX.r3.6HG0619740														1293	HORVU.MOREX.r3.5HG0495020
1294	HORVU.MOREX.r3.6HG0619820														1294	HORVU.MOREX.r3.5HG0495950
1295	HORVU.MOREX.r3.6HG0620060														1295	HORVU.MOREX.r3.5HG0495990
1296	HORVU.MOREX.r3.6HG0622190														1296	HORVU.MOREX.r3.5HG0496040
1297	HORVU.MOREX.r3.6HG0622450														1297	HORVU.MOREX.r3.5HG0496380
1298	HORVU.MOREX.r3.6HG0622460														1298	HORVU.MOREX.r3.5HG0496620
1299	HORVU.MOREX.r3.6HG0622540														1299	HORVU.MOREX.r3.5HG0496910
1300	HORVU.MOREX.r3.6HG0622680														1300	HORVU.MOREX.r3.5HG0497110
1301	HORVU.MOREX.r3.6HG0622700														1301	HORVU.MOREX.r3.5HG0497770
1302	HORVU.MOREX.r3.6HG0623490														1302	HORVU.MOREX.r3.5HG0497900
1303	HORVU.MOREX.r3.6HG0624640														1303	HORVU.MOREX.r3.5HG0498320
1304	HORVU.MOREX.r3.6HG0624720														1304	HORVU.MOREX.r3.5HG0498540
1305	HORVU.MOREX.r3.6HG0626330														1305	HORVU.MOREX.r3.5HG0498900
1306	HORVU.MOREX.r3.6HG0626440														1306	HORVU.MOREX.r3.5HG0499480
1307	HORVU.MOREX.r3.6HG0627070														1307	HORVU.MOREX.r3.5HG0499580
1308	HORVU.MOREX.r3.6HG0627220														1308	HORVU.MOREX.r3.5HG0500100
1309	HORVU.MOREX.r3.6HG0627300														1309	HORVU.MOREX.r3.5HG0500140
1310	HORVU.MOREX.r3.6HG0627380														1310	HORVU.MOREX.r3.5HG0500570
1311	HORVU.MOREX.r3.6HG0627740														1311	HORVU.MOREX.r3.5HG0501080
1312	HORVU.MOREX.r3.6HG0627750														1312	HORVU.MOREX.r3.5HG0501300
1313	HORVU.MOREX.r3.6HG0627960														1313	HORVU.MOREX.r3.5HG0501500
1314	HORVU.MOREX.r3.6HG0628510														1314	HORVU.MOREX.r3.5HG0503950
1315	HORVU.MOREX.r3.6HG0628630														1315	HORVU.MOREX.r3.5HG0504220
1316	HORVU.MOREX.r3.6HG0628930														1316	HORVU.MOREX.r3.5HG0504380
1317	HORVU.MOREX.r3.6HG0629580														1317	HORVU.MOREX.r3.5HG0504710
1318	HORVU.MOREX.r3.6HG0630070														1318	HORVU.MOREX.r3.5HG0505140
1319	HORVU.MOREX.r3.6HG0630260														1319	HORVU.MOREX.r3.5HG0506230
1320	HORVU.MOREX.r3.6HG0630640														1320	HORVU.MOREX.r3.5HG0506300
1321	HORVU.MOREX.r3.6HG0631080														1321	HORVU.MOREX.r3.5HG0507110
1322	HORVU.MOREX.r3.6HG0631760														1322	HORVU.MOREX.r3.5HG0507230
1323	HORVU.MOREX.r3.6HG0633470														1323	HORVU.MOREX.r3.5HG0507450
1324	HORVU.MOREX.r3.6HG0633600														1324	HORVU.MOREX.r3.5HG0508860
1325	HORVU.MOREX.r3.6HG0634030														1325	HORVU.MOREX.r3.5HG0509800
1326	HORVU.MOREX.r3.6HG0634280														1326	HORVU.MOREX.r3.5HG0509900
1327	HORVU.MOREX.r3.7HG0634480														1327	HORVU.MOREX.r3.5HG0509920
1328	HORVU.MOREX.r3.7HG0634790														1328	HORVU.MOREX.r3.5HG0509950
1329	HORVU.MOREX.r3.7HG0635380														1329	HORVU.MOREX.r3.5HG0510340
1330	HORVU.MOREX.r3.7HG0635780														1330	HORVU.MOREX.r3.5HG0510370
1331	HORVU.MOREX.r3.7HG0636020														1331	HORVU.MOREX.r3.5HG0510830
1332	HORVU.MOREX.r3.7HG0636480														1332	HORVU.MOREX.r3.5HG0510840
1333	HORVU.MOREX.r3.7HG0637760														1333	HORVU.MOREX.r3.5HG0510960
1334	HORVU.MOREX.r3.7HG0639080														1334	HORVU.MOREX.r3.5HG0510990
1335	HORVU.MOREX.r3.7HG0639910														1335	HORVU.MOREX.r3.5HG0511040
1336	HORVU.MOREX.r3.7HG0640090														1336	HORVU.MOREX.r3.5HG0511090
1337	HORVU.MOREX.r3.7HG0641000														1337	HORVU.MOREX.r3.5HG0511450
1338	HORVU.MOREX.r3.7HG0641110														1338	HORVU.MOREX.r3.5HG0512800
1339	HORVU.MOREX.r3.7HG0642210														1339	HORVU.MOREX.r3.5HG0512860
1340	HORVU.MOREX.r3.7HG0642300														1340	HORVU.MOREX.r3.5HG0513440
1341	HORVU.MOREX.r3.7HG0643690														1341	HORVU.MOREX.r3.5HG0513810
1342	HORVU.MOREX.r3.7HG0644220														1342	HORVU.MOREX.r3.5HG0513870
1343	HORVU.MOREX.r3.7HG0644470														1343	HORVU.MOREX.r3.5HG0513990
1344	HORVU.MOREX.r3.7HG0644530														1344	HORVU.MOREX.r3.5HG0514790
1345	HORVU.MOREX.r3.7HG0644650														1345	HORVU.MOREX.r3.5HG0515030
1346	HORVU.MOREX.r3.7HG0645370														1346	HORVU.MOREX.r3.5HG0515060
1347	HORVU.MOREX.r3.7HG0645780														1347	HORVU.MOREX.r3.5HG0515410
1348	HORVU.MOREX.r3.7HG0646880														1348	HORVU.MOREX.r3.5HG0516400
1349	HORVU.MOREX.r3.7HG0647650														1349	HORVU.MOREX.r3.5HG0516760
1350	HORVU.MOREX.r3.7HG0650300														1350	HORVU.MOREX.r3.5HG0517240
1351	HORVU.MOREX.r3.7HG0650960														1351	HORVU.MOREX.r3.5HG0517450
1352	HORVU.MOREX.r3.7HG0653850														1352	HORVU.MOREX.r3.5HG0517590
1353	HORVU.MOREX.r3.7HG0654020														1353	HORVU.MOREX.r3.5HG0517600
1354	HORVU.MOREX.r3.7HG0655340														1354	HORVU.MOREX.r3.5HG0518150
1355	HORVU.MOREX.r3.7HG0656030														1355	HORVU.MOREX.r3.5HG0518540
1356	HORVU.MOREX.r3.7HG0656410														1356	HORVU.MOREX.r3.5HG0518980
1357	HORVU.MOREX.r3.7HG0656520														1357	HORVU.MOREX.r3.5HG0519020
1358	HORVU.MOREX.r3.7HG0657010														1358	HORVU.MOREX.r3.5HG0519660
1359	HORVU.MOREX.r3.7HG0657330														1359	HORVU.MOREX.r3.5HG0520760
1360	HORVU.MOREX.r3.7HG0657400														1360	HORVU.MOREX.r3.5HG0520930
1361	HORVU.MOREX.r3.7HG0658560														1361	HORVU.MOREX.r3.5HG0522270
1362	HORVU.MOREX.r3.7HG0658830														1362	HORVU.MOREX.r3.5HG0522290
1363	HORVU.MOREX.r3.7HG0659120														1363	HORVU.MOREX.r3.5HG0523150
1364	HORVU.MOREX.r3.7HG0660310														1364	HORVU.MOREX.r3.5HG0524060
1365	HORVU.MOREX.r3.7HG0661680														1365	HORVU.MOREX.r3.5HG0524300
1366	HORVU.MOREX.r3.7HG0662030														1366	HORVU.MOREX.r3.5HG0524370
1367	HORVU.MOREX.r3.7HG0662420														1367	HORVU.MOREX.r3.5HG0524420
1368	HORVU.MOREX.r3.7HG0663530														1368	HORVU.MOREX.r3.5HG0524610
1369	HORVU.MOREX.r3.7HG0664700														1369	HORVU.MOREX.r3.5HG0524710
1370	HORVU.MOREX.r3.7HG0664950														1370	HORVU.MOREX.r3.5HG0525340
1371	HORVU.MOREX.r3.7HG0665610														1371	HORVU.MOREX.r3.5HG0525860
1372	HORVU.MOREX.r3.7HG0665630														1372	HORVU.MOREX.r3.5HG0526050
1373	HORVU.MOREX.r3.7HG0665990														1373	HORVU.MOREX.r3.5HG0527070
1374	HORVU.MOREX.r3.7HG0666290														1374	HORVU.MOREX.r3.5HG0527440
1375	HORVU.MOREX.r3.7HG0667000														1375	HORVU.MOREX.r3.5HG0527500
1376	HORVU.MOREX.r3.7HG0667540														1376	HORVU.MOREX.r3.5HG0527780
1377	HORVU.MOREX.r3.7HG0668040														1377	HORVU.MOREX.r3.5HG0529140
1378	HORVU.MOREX.r3.7HG0668740														1378	HORVU.MOREX.r3.5HG0529780
1379	HORVU.MOREX.r3.7HG0668880														1379	HORVU.MOREX.r3.5HG0530510
1380	HORVU.MOREX.r3.7HG0669600														1380	HORVU.MOREX.r3.5HG0530730
1381	HORVU.MOREX.r3.7HG0669750														1381	HORVU.MOREX.r3.5HG0530960
1382	HORVU.MOREX.r3.7HG0671890														1382	HORVU.MOREX.r3.5HG0531390
1383	HORVU.MOREX.r3.7HG0672180														1383	HORVU.MOREX.r3.5HG0532250
1384	HORVU.MOREX.r3.7HG0674510														1384	HORVU.MOREX.r3.5HG0533070
1385	HORVU.MOREX.r3.7HG0674750														1385	HORVU.MOREX.r3.5HG0533360
1386	HORVU.MOREX.r3.7HG0674790														1386	HORVU.MOREX.r3.5HG0533540
1387	HORVU.MOREX.r3.7HG0674890														1387	HORVU.MOREX.r3.5HG0533820
1388	HORVU.MOREX.r3.7HG0675390														1388	HORVU.MOREX.r3.5HG0534180
1389	HORVU.MOREX.r3.7HG0675630														1389	HORVU.MOREX.r3.5HG0534480
1390	HORVU.MOREX.r3.7HG0676860														1390	HORVU.MOREX.r3.5HG0534650
1391	HORVU.MOREX.r3.7HG0677190														1391	HORVU.MOREX.r3.5HG0535020
1392	HORVU.MOREX.r3.7HG0677480														1392	HORVU.MOREX.r3.5HG0536110
1393	HORVU.MOREX.r3.7HG0678040														1393	HORVU.MOREX.r3.5HG0536460
1394	HORVU.MOREX.r3.7HG0679100														1394	HORVU.MOREX.r3.5HG0536480
1395	HORVU.MOREX.r3.7HG0679840														1395	HORVU.MOREX.r3.5HG0537270
1396	HORVU.MOREX.r3.7HG0680070														1396	HORVU.MOREX.r3.5HG0537810
1397	HORVU.MOREX.r3.7HG0680970														1397	HORVU.MOREX.r3.5HG0538130
1398	HORVU.MOREX.r3.7HG0681040														1398	HORVU.MOREX.r3.6HG0538240
1399	HORVU.MOREX.r3.7HG0681050														1399	HORVU.MOREX.r3.6HG0539460
1400	HORVU.MOREX.r3.7HG0681750														1400	HORVU.MOREX.r3.6HG0539550
1401	HORVU.MOREX.r3.7HG0682160														1401	HORVU.MOREX.r3.6HG0540130
1402	HORVU.MOREX.r3.7HG0682170														1402	HORVU.MOREX.r3.6HG0540590
1403	HORVU.MOREX.r3.7HG0682460														1403	HORVU.MOREX.r3.6HG0541370
1404	HORVU.MOREX.r3.7HG0683070														1404	HORVU.MOREX.r3.6HG0541380
1405	HORVU.MOREX.r3.7HG0684090														1405	HORVU.MOREX.r3.6HG0541410
1406	HORVU.MOREX.r3.7HG0684200														1406	HORVU.MOREX.r3.6HG0541580
1407	HORVU.MOREX.r3.7HG0685360														1407	HORVU.MOREX.r3.6HG0541860
1408	HORVU.MOREX.r3.7HG0685370														1408	HORVU.MOREX.r3.6HG0542610
1409	HORVU.MOREX.r3.7HG0685540														1409	HORVU.MOREX.r3.6HG0542730
1410	HORVU.MOREX.r3.7HG0686000														1410	HORVU.MOREX.r3.6HG0543940
1411	HORVU.MOREX.r3.7HG0687630														1411	HORVU.MOREX.r3.6HG0544420
1412	HORVU.MOREX.r3.7HG0688690														1412	HORVU.MOREX.r3.6HG0545670
1413	HORVU.MOREX.r3.7HG0688870														1413	HORVU.MOREX.r3.6HG0545980
1414	HORVU.MOREX.r3.7HG0689170														1414	HORVU.MOREX.r3.6HG0546120
1415	HORVU.MOREX.r3.7HG0689360														1415	HORVU.MOREX.r3.6HG0546280
1416	HORVU.MOREX.r3.7HG0689490														1416	HORVU.MOREX.r3.6HG0546930
1417	HORVU.MOREX.r3.7HG0689580														1417	HORVU.MOREX.r3.6HG0547410
1418	HORVU.MOREX.r3.7HG0689920														1418	HORVU.MOREX.r3.6HG0547570
1419	HORVU.MOREX.r3.7HG0691530														1419	HORVU.MOREX.r3.6HG0548700
1420	HORVU.MOREX.r3.7HG0691610														1420	HORVU.MOREX.r3.6HG0548880
1421	HORVU.MOREX.r3.7HG0692170														1421	HORVU.MOREX.r3.6HG0548920
1422	HORVU.MOREX.r3.7HG0693570														1422	HORVU.MOREX.r3.6HG0549010
1423	HORVU.MOREX.r3.7HG0696190														1423	HORVU.MOREX.r3.6HG0549780
1424	HORVU.MOREX.r3.7HG0697420														1424	HORVU.MOREX.r3.6HG0549810
1425	HORVU.MOREX.r3.7HG0698960														1425	HORVU.MOREX.r3.6HG0549890
1426	HORVU.MOREX.r3.7HG0699290														1426	HORVU.MOREX.r3.6HG0550260
1427	HORVU.MOREX.r3.7HG0699670														1427	HORVU.MOREX.r3.6HG0550440
1428	HORVU.MOREX.r3.7HG0700270														1428	HORVU.MOREX.r3.6HG0551180
1429	HORVU.MOREX.r3.7HG0700490														1429	HORVU.MOREX.r3.6HG0551350
1430	HORVU.MOREX.r3.7HG0700500														1430	HORVU.MOREX.r3.6HG0551710
1431	HORVU.MOREX.r3.7HG0700750														1431	HORVU.MOREX.r3.6HG0552030
1432	HORVU.MOREX.r3.7HG0700790														1432	HORVU.MOREX.r3.6HG0552250
1433	HORVU.MOREX.r3.7HG0701250														1433	HORVU.MOREX.r3.6HG0552540
1434	HORVU.MOREX.r3.7HG0701630														1434	HORVU.MOREX.r3.6HG0552580
1435	HORVU.MOREX.r3.7HG0701640														1435	HORVU.MOREX.r3.6HG0552970
1436	HORVU.MOREX.r3.7HG0702290														1436	HORVU.MOREX.r3.6HG0554970
1437	HORVU.MOREX.r3.7HG0703490														1437	HORVU.MOREX.r3.6HG0555250
1438	HORVU.MOREX.r3.7HG0705220														1438	HORVU.MOREX.r3.6HG0557060
1439	HORVU.MOREX.r3.7HG0705350														1439	HORVU.MOREX.r3.6HG0557340
1440	HORVU.MOREX.r3.7HG0705370														1440	HORVU.MOREX.r3.6HG0558540
1441	HORVU.MOREX.r3.7HG0706770														1441	HORVU.MOREX.r3.6HG0559130
1442	HORVU.MOREX.r3.7HG0706910														1442	HORVU.MOREX.r3.6HG0559390
1443	HORVU.MOREX.r3.7HG0707250														1443	HORVU.MOREX.r3.6HG0559410
1444	HORVU.MOREX.r3.7HG0708090														1444	HORVU.MOREX.r3.6HG0559990
1445	HORVU.MOREX.r3.7HG0708170														1445	HORVU.MOREX.r3.6HG0560010
1446	HORVU.MOREX.r3.7HG0708320														1446	HORVU.MOREX.r3.6HG0564320
1447	HORVU.MOREX.r3.7HG0708710														1447	HORVU.MOREX.r3.6HG0564840
1448	HORVU.MOREX.r3.7HG0708820														1448	HORVU.MOREX.r3.6HG0564980
1449	HORVU.MOREX.r3.7HG0709050														1449	HORVU.MOREX.r3.6HG0565830
1450	HORVU.MOREX.r3.7HG0709720														1450	HORVU.MOREX.r3.6HG0565890
1451	HORVU.MOREX.r3.7HG0710360														1451	HORVU.MOREX.r3.6HG0566220
1452	HORVU.MOREX.r3.7HG0711890														1452	HORVU.MOREX.r3.6HG0567160
1453	HORVU.MOREX.r3.7HG0712350														1453	HORVU.MOREX.r3.6HG0567500
1454	HORVU.MOREX.r3.7HG0712870														1454	HORVU.MOREX.r3.6HG0567520
1455	HORVU.MOREX.r3.7HG0713020														1455	HORVU.MOREX.r3.6HG0568070
1456	HORVU.MOREX.r3.7HG0713160														1456	HORVU.MOREX.r3.6HG0568450
1457	HORVU.MOREX.r3.7HG0713280														1457	HORVU.MOREX.r3.6HG0568480
1458	HORVU.MOREX.r3.7HG0713850														1458	HORVU.MOREX.r3.6HG0568830
1459	HORVU.MOREX.r3.7HG0713940														1459	HORVU.MOREX.r3.6HG0569040
1460	HORVU.MOREX.r3.7HG0714350														1460	HORVU.MOREX.r3.6HG0569600
1461	HORVU.MOREX.r3.7HG0714850														1461	HORVU.MOREX.r3.6HG0569830
1462	HORVU.MOREX.r3.7HG0714960														1462	HORVU.MOREX.r3.6HG0569880
1463	HORVU.MOREX.r3.7HG0715130														1463	HORVU.MOREX.r3.6HG0570250
1464	HORVU.MOREX.r3.7HG0715820														1464	HORVU.MOREX.r3.6HG0570430
1465	HORVU.MOREX.r3.7HG0715950														1465	HORVU.MOREX.r3.6HG0570630
1466	HORVU.MOREX.r3.7HG0716180														1466	HORVU.MOREX.r3.6HG0570900
1467	HORVU.MOREX.r3.7HG0717840														1467	HORVU.MOREX.r3.6HG0571760
1468	HORVU.MOREX.r3.7HG0718050														1468	HORVU.MOREX.r3.6HG0571810
1469	HORVU.MOREX.r3.7HG0718130														1469	HORVU.MOREX.r3.6HG0572410
1470	HORVU.MOREX.r3.7HG0718720														1470	HORVU.MOREX.r3.6HG0573150
1471	HORVU.MOREX.r3.7HG0719220														1471	HORVU.MOREX.r3.6HG0573200
1472	HORVU.MOREX.r3.7HG0719340														1472	HORVU.MOREX.r3.6HG0573810
1473	HORVU.MOREX.r3.7HG0719500														1473	HORVU.MOREX.r3.6HG0574540
1474	HORVU.MOREX.r3.7HG0719780														1474	HORVU.MOREX.r3.6HG0575120
1475	HORVU.MOREX.r3.7HG0720110														1475	HORVU.MOREX.r3.6HG0575700
1476	HORVU.MOREX.r3.7HG0720680														1476	HORVU.MOREX.r3.6HG0576950
1477	HORVU.MOREX.r3.7HG0720720														1477	HORVU.MOREX.r3.6HG0577330
1478	HORVU.MOREX.r3.7HG0721290														1478	HORVU.MOREX.r3.6HG0577620
1479	HORVU.MOREX.r3.7HG0721610														1479	HORVU.MOREX.r3.6HG0577990
1480	HORVU.MOREX.r3.7HG0721880														1480	HORVU.MOREX.r3.6HG0578570
1481	HORVU.MOREX.r3.7HG0721930														1481	HORVU.MOREX.r3.6HG0578870
1482	HORVU.MOREX.r3.7HG0722560														1482	HORVU.MOREX.r3.6HG0579370
1483	HORVU.MOREX.r3.7HG0722940														1483	HORVU.MOREX.r3.6HG0580070
1484	HORVU.MOREX.r3.7HG0723590														1484	HORVU.MOREX.r3.6HG0580320
1485	HORVU.MOREX.r3.7HG0724640														1485	HORVU.MOREX.r3.6HG0580410
1486	HORVU.MOREX.r3.7HG0725440														1486	HORVU.MOREX.r3.6HG0580750
1487	HORVU.MOREX.r3.7HG0725830														1487	HORVU.MOREX.r3.6HG0580890
1488	HORVU.MOREX.r3.7HG0726040														1488	HORVU.MOREX.r3.6HG0582110
1489	HORVU.MOREX.r3.7HG0726170														1489	HORVU.MOREX.r3.6HG0582420
1490	HORVU.MOREX.r3.7HG0727480														1490	HORVU.MOREX.r3.6HG0582480
1491	HORVU.MOREX.r3.7HG0727750														1491	HORVU.MOREX.r3.6HG0582550
1492	HORVU.MOREX.r3.7HG0727770														1492	HORVU.MOREX.r3.6HG0582560
1493	HORVU.MOREX.r3.7HG0728380														1493	HORVU.MOREX.r3.6HG0585390
1494	HORVU.MOREX.r3.7HG0728460														1494	HORVU.MOREX.r3.6HG0585610
1495	HORVU.MOREX.r3.7HG0728710														1495	HORVU.MOREX.r3.6HG0585990
1496	HORVU.MOREX.r3.7HG0728750														1496	HORVU.MOREX.r3.6HG0586100
1497	HORVU.MOREX.r3.7HG0728760														1497	HORVU.MOREX.r3.6HG0586500
1498	HORVU.MOREX.r3.7HG0729490														1498	HORVU.MOREX.r3.6HG0587010
1499	HORVU.MOREX.r3.7HG0730680														1499	HORVU.MOREX.r3.6HG0587120
1500	HORVU.MOREX.r3.7HG0731630														1500	HORVU.MOREX.r3.6HG0587280
1501	HORVU.MOREX.r3.7HG0731700														1501	HORVU.MOREX.r3.6HG0587400
1502	HORVU.MOREX.r3.7HG0732170														1502	HORVU.MOREX.r3.6HG0587440
1503	HORVU.MOREX.r3.7HG0732460														1503	HORVU.MOREX.r3.6HG0587680
1504	HORVU.MOREX.r3.7HG0732480														1504	HORVU.MOREX.r3.6HG0587920
1505	HORVU.MOREX.r3.7HG0732710														1505	HORVU.MOREX.r3.6HG0588150
1506	HORVU.MOREX.r3.7HG0733110														1506	HORVU.MOREX.r3.6HG0589930
1507	HORVU.MOREX.r3.7HG0733550														1507	HORVU.MOREX.r3.6HG0590450
1508	HORVU.MOREX.r3.7HG0735250														1508	HORVU.MOREX.r3.6HG0590620
1509	HORVU.MOREX.r3.7HG0735650														1509	HORVU.MOREX.r3.6HG0590780
1510	HORVU.MOREX.r3.7HG0738010														1510	HORVU.MOREX.r3.6HG0590820
1511	HORVU.MOREX.r3.7HG0738300														1511	HORVU.MOREX.r3.6HG0590970
1512	HORVU.MOREX.r3.7HG0738340														1512	HORVU.MOREX.r3.6HG0591100
1513	HORVU.MOREX.r3.7HG0738360														1513	HORVU.MOREX.r3.6HG0591220
1514	HORVU.MOREX.r3.7HG0739030														1514	HORVU.MOREX.r3.6HG0591720
1515	HORVU.MOREX.r3.7HG0739180														1515	HORVU.MOREX.r3.6HG0592460
1516	HORVU.MOREX.r3.7HG0739200														1516	HORVU.MOREX.r3.6HG0592760
1517	HORVU.MOREX.r3.7HG0742110														1517	HORVU.MOREX.r3.6HG0592870
1518	HORVU.MOREX.r3.7HG0742520														1518	HORVU.MOREX.r3.6HG0593300
1519	HORVU.MOREX.r3.7HG0742700														1519	HORVU.MOREX.r3.6HG0593470
1520	HORVU.MOREX.r3.7HG0742760														1520	HORVU.MOREX.r3.6HG0593560
1521	HORVU.MOREX.r3.7HG0744250														1521	HORVU.MOREX.r3.6HG0593680
1522	HORVU.MOREX.r3.7HG0744670														1522	HORVU.MOREX.r3.6HG0593920
1523	HORVU.MOREX.r3.7HG0744790														1523	HORVU.MOREX.r3.6HG0593980
1524	HORVU.MOREX.r3.7HG0744870														1524	HORVU.MOREX.r3.6HG0594010
1525	HORVU.MOREX.r3.7HG0745080														1525	HORVU.MOREX.r3.6HG0594060
1526	HORVU.MOREX.r3.7HG0745210														1526	HORVU.MOREX.r3.6HG0594080
1527	HORVU.MOREX.r3.7HG0745360														1527	HORVU.MOREX.r3.6HG0596100
1528	HORVU.MOREX.r3.7HG0746120														1528	HORVU.MOREX.r3.6HG0596160
1529	HORVU.MOREX.r3.7HG0746590														1529	HORVU.MOREX.r3.6HG0596770
1530	HORVU.MOREX.r3.7HG0747330														1530	HORVU.MOREX.r3.6HG0597640
1531	HORVU.MOREX.r3.7HG0747610														1531	HORVU.MOREX.r3.6HG0597660
1532	HORVU.MOREX.r3.7HG0748080														1532	HORVU.MOREX.r3.6HG0598730
1533	HORVU.MOREX.r3.7HG0749350														1533	HORVU.MOREX.r3.6HG0598740
1534	HORVU.MOREX.r3.7HG0749560														1534	HORVU.MOREX.r3.6HG0599080
1535	HORVU.MOREX.r3.7HG0749570														1535	HORVU.MOREX.r3.6HG0599100
1536	HORVU.MOREX.r3.7HG0749640														1536	HORVU.MOREX.r3.6HG0599430
1537	HORVU.MOREX.r3.7HG0749660														1537	HORVU.MOREX.r3.6HG0599770
1538	HORVU.MOREX.r3.7HG0749940														1538	HORVU.MOREX.r3.6HG0599820
1539	HORVU.MOREX.r3.7HG0752010														1539	HORVU.MOREX.r3.6HG0599880
1540	HORVU.MOREX.r3.7HG0752030														1540	HORVU.MOREX.r3.6HG0601920
1541	HORVU.MOREX.r3.7HG0752040														1541	HORVU.MOREX.r3.6HG0602880
1542	HORVU.MOREX.r3.7HG0752950														1542	HORVU.MOREX.r3.6HG0602900
															1543	HORVU.MOREX.r3.6HG0603290
															1544	HORVU.MOREX.r3.6HG0603510
															1545	HORVU.MOREX.r3.6HG0604230
															1546	HORVU.MOREX.r3.6HG0604260
															1547	HORVU.MOREX.r3.6HG0605330
															1548	HORVU.MOREX.r3.6HG0605360
															1549	HORVU.MOREX.r3.6HG0605620
															1550	HORVU.MOREX.r3.6HG0605820
															1551	HORVU.MOREX.r3.6HG0606220
															1552	HORVU.MOREX.r3.6HG0606370
															1553	HORVU.MOREX.r3.6HG0606390
															1554	HORVU.MOREX.r3.6HG0606570
															1555	HORVU.MOREX.r3.6HG0606710
															1556	HORVU.MOREX.r3.6HG0607150
															1557	HORVU.MOREX.r3.6HG0607470
															1558	HORVU.MOREX.r3.6HG0607710
															1559	HORVU.MOREX.r3.6HG0607820
															1560	HORVU.MOREX.r3.6HG0607960
															1561	HORVU.MOREX.r3.6HG0609640
															1562	HORVU.MOREX.r3.6HG0609670
															1563	HORVU.MOREX.r3.6HG0609850
															1564	HORVU.MOREX.r3.6HG0610910
															1565	HORVU.MOREX.r3.6HG0610930
															1566	HORVU.MOREX.r3.6HG0611880
															1567	HORVU.MOREX.r3.6HG0612070
															1568	HORVU.MOREX.r3.6HG0612480
															1569	HORVU.MOREX.r3.6HG0612920
															1570	HORVU.MOREX.r3.6HG0612960
															1571	HORVU.MOREX.r3.6HG0613030
															1572	HORVU.MOREX.r3.6HG0613170
															1573	HORVU.MOREX.r3.6HG0613300
															1574	HORVU.MOREX.r3.6HG0613490
															1575	HORVU.MOREX.r3.6HG0613660
															1576	HORVU.MOREX.r3.6HG0614420
															1577	HORVU.MOREX.r3.6HG0614480
															1578	HORVU.MOREX.r3.6HG0614510
															1579	HORVU.MOREX.r3.6HG0614620
															1580	HORVU.MOREX.r3.6HG0614700
															1581	HORVU.MOREX.r3.6HG0614840
															1582	HORVU.MOREX.r3.6HG0615160
															1583	HORVU.MOREX.r3.6HG0615210
															1584	HORVU.MOREX.r3.6HG0615290
															1585	HORVU.MOREX.r3.6HG0615470
															1586	HORVU.MOREX.r3.6HG0615820
															1587	HORVU.MOREX.r3.6HG0616170
															1588	HORVU.MOREX.r3.6HG0616430
															1589	HORVU.MOREX.r3.6HG0616500
															1590	HORVU.MOREX.r3.6HG0616590
															1591	HORVU.MOREX.r3.6HG0617310
															1592	HORVU.MOREX.r3.6HG0617850
															1593	HORVU.MOREX.r3.6HG0618170
															1594	HORVU.MOREX.r3.6HG0618700
															1595	HORVU.MOREX.r3.6HG0618920
															1596	HORVU.MOREX.r3.6HG0619650
															1597	HORVU.MOREX.r3.6HG0619730
															1598	HORVU.MOREX.r3.6HG0620110
															1599	HORVU.MOREX.r3.6HG0620240
															1600	HORVU.MOREX.r3.6HG0620260
															1601	HORVU.MOREX.r3.6HG0621190
															1602	HORVU.MOREX.r3.6HG0621670
															1603	HORVU.MOREX.r3.6HG0621800
															1604	HORVU.MOREX.r3.6HG0622060
															1605	HORVU.MOREX.r3.6HG0623240
															1606	HORVU.MOREX.r3.6HG0623560
															1607	HORVU.MOREX.r3.6HG0623640
															1608	HORVU.MOREX.r3.6HG0623680
															1609	HORVU.MOREX.r3.6HG0624550
															1610	HORVU.MOREX.r3.6HG0625320
															1611	HORVU.MOREX.r3.6HG0625840
															1612	HORVU.MOREX.r3.6HG0626000
															1613	HORVU.MOREX.r3.6HG0626070
															1614	HORVU.MOREX.r3.6HG0626690
															1615	HORVU.MOREX.r3.6HG0626940
															1616	HORVU.MOREX.r3.6HG0627120
															1617	HORVU.MOREX.r3.6HG0627290
															1618	HORVU.MOREX.r3.6HG0627480
															1619	HORVU.MOREX.r3.6HG0627770
															1620	HORVU.MOREX.r3.6HG0628070
															1621	HORVU.MOREX.r3.6HG0628360
															1622	HORVU.MOREX.r3.6HG0628390
															1623	HORVU.MOREX.r3.6HG0628610
															1624	HORVU.MOREX.r3.6HG0628920
															1625	HORVU.MOREX.r3.6HG0629290
															1626	HORVU.MOREX.r3.6HG0629330
															1627	HORVU.MOREX.r3.6HG0629810
															1628	HORVU.MOREX.r3.6HG0630050
															1629	HORVU.MOREX.r3.6HG0630110
															1630	HORVU.MOREX.r3.6HG0631090
															1631	HORVU.MOREX.r3.6HG0631210
															1632	HORVU.MOREX.r3.6HG0631700
															1633	HORVU.MOREX.r3.6HG0631710
															1634	HORVU.MOREX.r3.6HG0631810
															1635	HORVU.MOREX.r3.6HG0632360
															1636	HORVU.MOREX.r3.6HG0632860
															1637	HORVU.MOREX.r3.6HG0633430
															1638	HORVU.MOREX.r3.6HG0633530
															1639	HORVU.MOREX.r3.6HG0634290
															1640	HORVU.MOREX.r3.7HG0634340
															1641	HORVU.MOREX.r3.7HG0634860
															1642	HORVU.MOREX.r3.7HG0636370
															1643	HORVU.MOREX.r3.7HG0636420
															1644	HORVU.MOREX.r3.7HG0636530
															1645	HORVU.MOREX.r3.7HG0636570
															1646	HORVU.MOREX.r3.7HG0636640
															1647	HORVU.MOREX.r3.7HG0636660
															1648	HORVU.MOREX.r3.7HG0638160
															1649	HORVU.MOREX.r3.7HG0638850
															1650	HORVU.MOREX.r3.7HG0638930
															1651	HORVU.MOREX.r3.7HG0639370
															1652	HORVU.MOREX.r3.7HG0640780
															1653	HORVU.MOREX.r3.7HG0641060
															1654	HORVU.MOREX.r3.7HG0641180
															1655	HORVU.MOREX.r3.7HG0642580
															1656	HORVU.MOREX.r3.7HG0642750
															1657	HORVU.MOREX.r3.7HG0642890
															1658	HORVU.MOREX.r3.7HG0643170
															1659	HORVU.MOREX.r3.7HG0644540
															1660	HORVU.MOREX.r3.7HG0645350
															1661	HORVU.MOREX.r3.7HG0647180
															1662	HORVU.MOREX.r3.7HG0648650
															1663	HORVU.MOREX.r3.7HG0649950
															1664	HORVU.MOREX.r3.7HG0650270
															1665	HORVU.MOREX.r3.7HG0650290
															1666	HORVU.MOREX.r3.7HG0650600
															1667	HORVU.MOREX.r3.7HG0651530
															1668	HORVU.MOREX.r3.7HG0651550
															1669	HORVU.MOREX.r3.7HG0651580
															1670	HORVU.MOREX.r3.7HG0652120
															1671	HORVU.MOREX.r3.7HG0652750
															1672	HORVU.MOREX.r3.7HG0652780
															1673	HORVU.MOREX.r3.7HG0652970
															1674	HORVU.MOREX.r3.7HG0653480
															1675	HORVU.MOREX.r3.7HG0654310
															1676	HORVU.MOREX.r3.7HG0654600
															1677	HORVU.MOREX.r3.7HG0654830
															1678	HORVU.MOREX.r3.7HG0654910
															1679	HORVU.MOREX.r3.7HG0655100
															1680	HORVU.MOREX.r3.7HG0655610
															1681	HORVU.MOREX.r3.7HG0655800
															1682	HORVU.MOREX.r3.7HG0655850
															1683	HORVU.MOREX.r3.7HG0656150
															1684	HORVU.MOREX.r3.7HG0656540
															1685	HORVU.MOREX.r3.7HG0656600
															1686	HORVU.MOREX.r3.7HG0656900
															1687	HORVU.MOREX.r3.7HG0656950
															1688	HORVU.MOREX.r3.7HG0657430
															1689	HORVU.MOREX.r3.7HG0658060
															1690	HORVU.MOREX.r3.7HG0658550
															1691	HORVU.MOREX.r3.7HG0659030
															1692	HORVU.MOREX.r3.7HG0659570
															1693	HORVU.MOREX.r3.7HG0659650
															1694	HORVU.MOREX.r3.7HG0659980
															1695	HORVU.MOREX.r3.7HG0660920
															1696	HORVU.MOREX.r3.7HG0661060
															1697	HORVU.MOREX.r3.7HG0661210
															1698	HORVU.MOREX.r3.7HG0661420
															1699	HORVU.MOREX.r3.7HG0661580
															1700	HORVU.MOREX.r3.7HG0661610
															1701	HORVU.MOREX.r3.7HG0661620
															1702	HORVU.MOREX.r3.7HG0662120
															1703	HORVU.MOREX.r3.7HG0662130
															1704	HORVU.MOREX.r3.7HG0662160
															1705	HORVU.MOREX.r3.7HG0662450
															1706	HORVU.MOREX.r3.7HG0663000
															1707	HORVU.MOREX.r3.7HG0663020
															1708	HORVU.MOREX.r3.7HG0663470
															1709	HORVU.MOREX.r3.7HG0663520
															1710	HORVU.MOREX.r3.7HG0663870
															1711	HORVU.MOREX.r3.7HG0664010
															1712	HORVU.MOREX.r3.7HG0664290
															1713	HORVU.MOREX.r3.7HG0664940
															1714	HORVU.MOREX.r3.7HG0665270
															1715	HORVU.MOREX.r3.7HG0665730
															1716	HORVU.MOREX.r3.7HG0666460
															1717	HORVU.MOREX.r3.7HG0666870
															1718	HORVU.MOREX.r3.7HG0667480
															1719	HORVU.MOREX.r3.7HG0667790
															1720	HORVU.MOREX.r3.7HG0668470
															1721	HORVU.MOREX.r3.7HG0668730
															1722	HORVU.MOREX.r3.7HG0669580
															1723	HORVU.MOREX.r3.7HG0670230
															1724	HORVU.MOREX.r3.7HG0670770
															1725	HORVU.MOREX.r3.7HG0671720
															1726	HORVU.MOREX.r3.7HG0671800
															1727	HORVU.MOREX.r3.7HG0674480
															1728	HORVU.MOREX.r3.7HG0674860
															1729	HORVU.MOREX.r3.7HG0675260
															1730	HORVU.MOREX.r3.7HG0675280
															1731	HORVU.MOREX.r3.7HG0675400
															1732	HORVU.MOREX.r3.7HG0675480
															1733	HORVU.MOREX.r3.7HG0676130
															1734	HORVU.MOREX.r3.7HG0676250
															1735	HORVU.MOREX.r3.7HG0676800
															1736	HORVU.MOREX.r3.7HG0676820
															1737	HORVU.MOREX.r3.7HG0676880
															1738	HORVU.MOREX.r3.7HG0677280
															1739	HORVU.MOREX.r3.7HG0678110
															1740	HORVU.MOREX.r3.7HG0678290
															1741	HORVU.MOREX.r3.7HG0678530
															1742	HORVU.MOREX.r3.7HG0678990
															1743	HORVU.MOREX.r3.7HG0679220
															1744	HORVU.MOREX.r3.7HG0679570
															1745	HORVU.MOREX.r3.7HG0681060
															1746	HORVU.MOREX.r3.7HG0681090
															1747	HORVU.MOREX.r3.7HG0681230
															1748	HORVU.MOREX.r3.7HG0681550
															1749	HORVU.MOREX.r3.7HG0681920
															1750	HORVU.MOREX.r3.7HG0682020
															1751	HORVU.MOREX.r3.7HG0682130
															1752	HORVU.MOREX.r3.7HG0683090
															1753	HORVU.MOREX.r3.7HG0683860
															1754	HORVU.MOREX.r3.7HG0684030
															1755	HORVU.MOREX.r3.7HG0684570
															1756	HORVU.MOREX.r3.7HG0684820
															1757	HORVU.MOREX.r3.7HG0684860
															1758	HORVU.MOREX.r3.7HG0684880
															1759	HORVU.MOREX.r3.7HG0685280
															1760	HORVU.MOREX.r3.7HG0685620
															1761	HORVU.MOREX.r3.7HG0685870
															1762	HORVU.MOREX.r3.7HG0686300
															1763	HORVU.MOREX.r3.7HG0686490
															1764	HORVU.MOREX.r3.7HG0686730
															1765	HORVU.MOREX.r3.7HG0686830
															1766	HORVU.MOREX.r3.7HG0687430
															1767	HORVU.MOREX.r3.7HG0687590
															1768	HORVU.MOREX.r3.7HG0688270
															1769	HORVU.MOREX.r3.7HG0688280
															1770	HORVU.MOREX.r3.7HG0688380
															1771	HORVU.MOREX.r3.7HG0688580
															1772	HORVU.MOREX.r3.7HG0688950
															1773	HORVU.MOREX.r3.7HG0689050
															1774	HORVU.MOREX.r3.7HG0689340
															1775	HORVU.MOREX.r3.7HG0690550
															1776	HORVU.MOREX.r3.7HG0690670
															1777	HORVU.MOREX.r3.7HG0690780
															1778	HORVU.MOREX.r3.7HG0690810
															1779	HORVU.MOREX.r3.7HG0690990
															1780	HORVU.MOREX.r3.7HG0691210
															1781	HORVU.MOREX.r3.7HG0691500
															1782	HORVU.MOREX.r3.7HG0691750
															1783	HORVU.MOREX.r3.7HG0691980
															1784	HORVU.MOREX.r3.7HG0692370
															1785	HORVU.MOREX.r3.7HG0692610
															1786	HORVU.MOREX.r3.7HG0693390
															1787	HORVU.MOREX.r3.7HG0693420
															1788	HORVU.MOREX.r3.7HG0693440
															1789	HORVU.MOREX.r3.7HG0694130
															1790	HORVU.MOREX.r3.7HG0694520
															1791	HORVU.MOREX.r3.7HG0695920
															1792	HORVU.MOREX.r3.7HG0696510
															1793	HORVU.MOREX.r3.7HG0696770
															1794	HORVU.MOREX.r3.7HG0696960
															1795	HORVU.MOREX.r3.7HG0697480
															1796	HORVU.MOREX.r3.7HG0697860
															1797	HORVU.MOREX.r3.7HG0697900
															1798	HORVU.MOREX.r3.7HG0698920
															1799	HORVU.MOREX.r3.7HG0698990
															1800	HORVU.MOREX.r3.7HG0699680
															1801	HORVU.MOREX.r3.7HG0700030
															1802	HORVU.MOREX.r3.7HG0700760
															1803	HORVU.MOREX.r3.7HG0701320
															1804	HORVU.MOREX.r3.7HG0701390
															1805	HORVU.MOREX.r3.7HG0701460
															1806	HORVU.MOREX.r3.7HG0701930
															1807	HORVU.MOREX.r3.7HG0702010
															1808	HORVU.MOREX.r3.7HG0703260
															1809	HORVU.MOREX.r3.7HG0704520
															1810	HORVU.MOREX.r3.7HG0705960
															1811	HORVU.MOREX.r3.7HG0705990
															1812	HORVU.MOREX.r3.7HG0706090
															1813	HORVU.MOREX.r3.7HG0706290
															1814	HORVU.MOREX.r3.7HG0706310
															1815	HORVU.MOREX.r3.7HG0706330
															1816	HORVU.MOREX.r3.7HG0706620
															1817	HORVU.MOREX.r3.7HG0706940
															1818	HORVU.MOREX.r3.7HG0706950
															1819	HORVU.MOREX.r3.7HG0707060
															1820	HORVU.MOREX.r3.7HG0707530
															1821	HORVU.MOREX.r3.7HG0707700
															1822	HORVU.MOREX.r3.7HG0707850
															1823	HORVU.MOREX.r3.7HG0709860
															1824	HORVU.MOREX.r3.7HG0709970
															1825	HORVU.MOREX.r3.7HG0710460
															1826	HORVU.MOREX.r3.7HG0710760
															1827	HORVU.MOREX.r3.7HG0711020
															1828	HORVU.MOREX.r3.7HG0712370
															1829	HORVU.MOREX.r3.7HG0712420
															1830	HORVU.MOREX.r3.7HG0713010
															1831	HORVU.MOREX.r3.7HG0713490
															1832	HORVU.MOREX.r3.7HG0714100
															1833	HORVU.MOREX.r3.7HG0714160
															1834	HORVU.MOREX.r3.7HG0714180
															1835	HORVU.MOREX.r3.7HG0714370
															1836	HORVU.MOREX.r3.7HG0715200
															1837	HORVU.MOREX.r3.7HG0715600
															1838	HORVU.MOREX.r3.7HG0715890
															1839	HORVU.MOREX.r3.7HG0716520
															1840	HORVU.MOREX.r3.7HG0716730
															1841	HORVU.MOREX.r3.7HG0717180
															1842	HORVU.MOREX.r3.7HG0717380
															1843	HORVU.MOREX.r3.7HG0717940
															1844	HORVU.MOREX.r3.7HG0718710
															1845	HORVU.MOREX.r3.7HG0719440
															1846	HORVU.MOREX.r3.7HG0719510
															1847	HORVU.MOREX.r3.7HG0719840
															1848	HORVU.MOREX.r3.7HG0719860
															1849	HORVU.MOREX.r3.7HG0720050
															1850	HORVU.MOREX.r3.7HG0720730
															1851	HORVU.MOREX.r3.7HG0720800
															1852	HORVU.MOREX.r3.7HG0721540
															1853	HORVU.MOREX.r3.7HG0721570
															1854	HORVU.MOREX.r3.7HG0721590
															1855	HORVU.MOREX.r3.7HG0721640
															1856	HORVU.MOREX.r3.7HG0721660
															1857	HORVU.MOREX.r3.7HG0721680
															1858	HORVU.MOREX.r3.7HG0721760
															1859	HORVU.MOREX.r3.7HG0721910
															1860	HORVU.MOREX.r3.7HG0722380
															1861	HORVU.MOREX.r3.7HG0723230
															1862	HORVU.MOREX.r3.7HG0723280
															1863	HORVU.MOREX.r3.7HG0724610
															1864	HORVU.MOREX.r3.7HG0725070
															1865	HORVU.MOREX.r3.7HG0725210
															1866	HORVU.MOREX.r3.7HG0725450
															1867	HORVU.MOREX.r3.7HG0725980
															1868	HORVU.MOREX.r3.7HG0726010
															1869	HORVU.MOREX.r3.7HG0726260
															1870	HORVU.MOREX.r3.7HG0726610
															1871	HORVU.MOREX.r3.7HG0726690
															1872	HORVU.MOREX.r3.7HG0726800
															1873	HORVU.MOREX.r3.7HG0726850
															1874	HORVU.MOREX.r3.7HG0727080
															1875	HORVU.MOREX.r3.7HG0727510
															1876	HORVU.MOREX.r3.7HG0727760
															1877	HORVU.MOREX.r3.7HG0728000
															1878	HORVU.MOREX.r3.7HG0728160
															1879	HORVU.MOREX.r3.7HG0728810
															1880	HORVU.MOREX.r3.7HG0728980
															1881	HORVU.MOREX.r3.7HG0729050
															1882	HORVU.MOREX.r3.7HG0729100
															1883	HORVU.MOREX.r3.7HG0729460
															1884	HORVU.MOREX.r3.7HG0729500
															1885	HORVU.MOREX.r3.7HG0730010
															1886	HORVU.MOREX.r3.7HG0730350
															1887	HORVU.MOREX.r3.7HG0730400
															1888	HORVU.MOREX.r3.7HG0730880
															1889	HORVU.MOREX.r3.7HG0731110
															1890	HORVU.MOREX.r3.7HG0731160
															1891	HORVU.MOREX.r3.7HG0732860
															1892	HORVU.MOREX.r3.7HG0733070
															1893	HORVU.MOREX.r3.7HG0733200
															1894	HORVU.MOREX.r3.7HG0734840
															1895	HORVU.MOREX.r3.7HG0734910
															1896	HORVU.MOREX.r3.7HG0735110
															1897	HORVU.MOREX.r3.7HG0735730
															1898	HORVU.MOREX.r3.7HG0736130
															1899	HORVU.MOREX.r3.7HG0736930
															1900	HORVU.MOREX.r3.7HG0736940
															1901	HORVU.MOREX.r3.7HG0737490
															1902	HORVU.MOREX.r3.7HG0737960
															1903	HORVU.MOREX.r3.7HG0738140
															1904	HORVU.MOREX.r3.7HG0738860
															1905	HORVU.MOREX.r3.7HG0739170
															1906	HORVU.MOREX.r3.7HG0739280
															1907	HORVU.MOREX.r3.7HG0740050
															1908	HORVU.MOREX.r3.7HG0740600
															1909	HORVU.MOREX.r3.7HG0741050
															1910	HORVU.MOREX.r3.7HG0741190
															1911	HORVU.MOREX.r3.7HG0742350
															1912	HORVU.MOREX.r3.7HG0742390
															1913	HORVU.MOREX.r3.7HG0742440
															1914	HORVU.MOREX.r3.7HG0744200
															1915	HORVU.MOREX.r3.7HG0744630
															1916	HORVU.MOREX.r3.7HG0744930
															1917	HORVU.MOREX.r3.7HG0744970
															1918	HORVU.MOREX.r3.7HG0745090
															1919	HORVU.MOREX.r3.7HG0746380
															1920	HORVU.MOREX.r3.7HG0746810
															1921	HORVU.MOREX.r3.7HG0747690
															1922	HORVU.MOREX.r3.7HG0747750
															1923	HORVU.MOREX.r3.7HG0748380
															1924	HORVU.MOREX.r3.7HG0748410
															1925	HORVU.MOREX.r3.7HG0750090
															1926	HORVU.MOREX.r3.7HG0750360
															1927	HORVU.MOREX.r3.7HG0751120
															1928	HORVU.MOREX.r3.7HG0751550
															1929	HORVU.MOREX.r3.7HG0751760
															1930	HORVU.MOREX.r3.7HG0752790
