# Supplementary material for: Unveiling functional module associated with fungal disease stress in barley (Hordeum vulgare)
Source: Biochem Biophys Rep. 2025 Feb 20;41:101958. doi: 10.1016/j.bbrep.2025.101958 (PMC11891694; doi:10.1016/j.bbrep.2025.101958)
Supplement: Multimedia component 2 [file mmc2.xlsx]

## Sheet: kMEgrey
Spplementary File S3: KME valus of identified modules, gene, and annotations
	Gene ID	kMEgrey	preferredName	annotation
1	HORVU.MOREX.r3.3HG0294830	0.70632	PRP1	pathogenesis-related protein 1
2	HORVU.MOREX.r3.3HG0285860	0.749004	PRP1	pathogenesis-related protein 1
3	HORVU.MOREX.r3.2HG0213380	0.705128	ATG4B	Cysteine protease ATG4b; Cysteine protease required for autophagy, which is able to cleave the C-terminal part of ATG8 that may be subsequently converted to a smaller form, with a revealed C-terminal glycine. ATG8 is then activated by ATG7 and is subsequently attached to ATG3, another E2-like enzyme, after which the C-terminal glycine of ATG8 is conjugated to phosphatidylethanolamine by an amide …
4	HORVU.MOREX.r3.4HG0412270	-0.704615	A_IG005I10.16	Receptor-like kinase.
5	HORVU.MOREX.r3.4HG0379380	-0.733122	PHL1	Protein PHR1-LIKE 1; Transcription factor acting as central integrator of phosphate starvation responses. Regulates FER1 expression upon phosphate starvation, linking iron and phosphate homeostasis ; Belongs to the MYB-CC family.
6	HORVU.MOREX.r3.3HG0279320	0.755625	CDKP	calcium-dependent protein kinase
7	HORVU.MOREX.r3.3HG0224620	0.81911	F23H14.7	FAM133-like protein.
8	HORVU.MOREX.r3.3HG0224620	0.81911	bHLH-Upa20	BHLH transcription factor Upa20
9	HORVU.MOREX.r3.4HG0379380	-0.733122	PHL1	Protein PHR1-LIKE 1; Transcription factor acting as central integrator of phosphate starvation responses. Regulates FER1 expression upon phosphate starvation, linking iron and phosphate homeostasis ; Belongs to the MYB-CC family.
10	HORVU.MOREX.r3.4HG0370950	-0.72262	PAT17	Probable protein S-acyltransferase 17; Palmitoyl acyltransferase; Belongs to the DHHC palmitoyltransferase family.
11	HORVU.MOREX.r3.1HG0075070	0.731834	MHF15.11	NC domain-containing protein-like protein.
12	HORVU.MOREX.r3.3HG0234470	-0.707334	NET4A	Protein NETWORKED 4A; Plant-specific actin binding protein. Associates with F-actin at the tonoplast. May be part of a membrane-cytoskeletal adapter complex.
13	HORVU.MOREX.r3.2HG0121830	-0.738218	AT4G08810.1	Calcium binding protein involved in cryptochrome and phytochrome coaction.
14	HORVU.MOREX.r3.2HG0214850	-0.791858	VTL1	Vacuolar iron transporter homolog 1; Probable vacuolar iron transporter involved in the transfer of iron ions from the cytosol to the vacuole for intracellular iron storage. Involved in regulation of cellular iron homeostasis. Vacuolar iron storage is required for seed embryo and seedling development.
15	HORVU.MOREX.r3.1HG0057040	-0.743608	CPN10-1	10 kDa chaperonin 1, chloroplastic; Functions as co-chaperone for protein folding in chloroplasts.
17	HORVU.MOREX.r3.1HG0005580	-0.728221	OEP161	Outer envelope pore protein 16-1, chloroplastic; Voltage-dependent high-conductance channel with a slight cation-selectivity; selective for amino acids but excludes triosephosphates or uncharged sugars (By similarity). Non-essential amino acid-selective channel protein and translocation pore for NADPH:protochlorophyllide oxidoreductase A (PORA) and possibly PORB. Involved in PORA precursor (pPORA…
18	HORVU.MOREX.r3.1HG0028150	-0.80904	EFR	LRR receptor-like serine/threonine-protein kinase EFR
20	HORVU.MOREX.r3.5HG0478840	-0.762222	VIT1	Vacuolar iron transporter 1; Vacuolar iron transporter involved in the transfer of iron ions from the cytosol to the vacuole for intracellular iron storage. Involved in regulation of cellular iron homeostasis. Vacuolar iron storage is required for seed embryo and seedling development (Probable). Belongs to the CCC1 family.
21	HORVU.MOREX.r3.1HG0075070	0.731834	WRKY1	WRKY transcription factor 1
22	HORVU.MOREX.r3.2HG0177830	0.78603	INT1	Inositol transporter 1; Vacuolar inositol-proton symporter involved in the release of myo-inositol from vacuoles. Not involved in glucose or fructose transport; Belongs to the major facilitator superfamily. Sugar transporter (TC 2.A.1.1) family.
23	HORVU.MOREX.r3.1HG0089200	-0.70854	FRL3	FRIGIDA-like protein 3.
24	HORVU.MOREX.r3.4HG0405950	0.765403	FLDH	NAD(P)-binding Rossmann-fold superfamily protein.
25	HORVU.MOREX.r3.3HG0285860	0.749004	RPM1	disease resistance protein RPM1
26	HORVU.MOREX.r3.4HG0379380	-0.733122	PHL1	Protein PHR1-LIKE 1; Transcription factor acting as central integrator of phosphate starvation responses. Regulates FER1 expression upon phosphate starvation, linking iron and phosphate homeostasis ; Belongs to the MYB-CC family.
27	HORVU.MOREX.r3.3HG0327290	-0.746305	T12M4.18	Pseudouridine synthase and archaeosine transglycosylase (PUA) domain-containing protein.
28	HORVU.MOREX.r3.1HG0010930	-0.751741	A0A1P8B6J2	Transmembrane protein.
29	HORVU.MOREX.r3.2HG0170080	0.756	Q1G3Y7_ARATH	Nuclear speckle splicing regulatory-like protein (DUF2040).
31	HORVU.MOREX.r3.1HG0077340	-0.832556	RPS2	disease resistance protein RPS2
32	HORVU.MOREX.r3.3HG0279320	0.755625	CML	calcium-binding protein CML
33	HORVU.MOREX.r3.5HG0423110	-0.721458	OSM34	Osmotin-like protein OSM34; Belongs to the thaumatin family.
35	HORVU.MOREX.r3.6HG0601920	-0.735269	GPX6	Probable phospholipid hydroperoxide glutathione peroxidase 6, mitochondrial; Protects cells and enzymes from oxidative damage, by catalyzing the reduction of hydrogen peroxide, lipid peroxides and organic hydroperoxide, by glutathione.
36	HORVU.MOREX.r3.6HG0548020	0.730892	SYP51	Syntaxin-51; Vesicle trafficking protein that functions in the secretory pathway.
38	HORVU.MOREX.r3.6HG0611040	-0.702777	T15N24.70	Sucrase/ferredoxin-like family protein.
39	HORVU.MOREX.r3.5HG0516940	-0.785809	CDKP	calcium-dependent protein kinase
40	HORVU.MOREX.r3.5HG0536140	0.702034	HSFA1B	Heat stress transcription factor A-1b; Transcriptional activator that specifically binds DNA sequence 5'-AGAAnnTTCT-3' known as heat shock promoter elements (HSE); Belongs to the HSF family. Class A subfamily.
41	HORVU.MOREX.r3.7HG0697550	0.755814	ABCF1	ABC transporter F family member 1; Belongs to the ABC transporter superfamily. ABCF family. EF3 (TC 3.A.1.121) subfamily.
43	HORVU.MOREX.r3.6HG0629060	-0.782604	WRKY33	WRKY transcription factor 33
44	HORVU.MOREX.r3.6HG0546660	0.786008	ATG5	Autophagy protein 5; Required for autophagy. Conjugation to ATG12 is essential for plant nutrient recycling. Involved in a negative feedback loop that modulates NPR1-dependent salicylic acid (SA) signaling and limits senescence and immunity-related programmed cell death (PCD) in plants. Involved in complete proteolysis of chloroplast stroma proteins in senescent leaves. Involved in the degradatio…
45	HORVU.MOREX.r3.5HG0528280	0.862788	CML	calcium-binding protein CML
46	HORVU.MOREX.r3.6HG0615210	-0.702861	T21L14.15	DCD (Development and Cell Death) domain protein.
47	HORVU.MOREX.r3.6HG0634040	-0.721471	OEP21B	Outer envelope pore protein 21B, chloroplastic; Voltage-dependent rectifying anion channel that facilitates the translocation between chloroplast and cytoplasm of phosphorylated carbohydrates such as triosephosphate, 3-phosphoglycerate and inorganic phosphate (Pi) depending of ATP to triosephosphate ratio in the plastidial intermembrane space; in high triosephosphate/ATP conditions (e.g. photosyn…
48	HORVU.MOREX.r3.5HG0496630	0.782262	GSTZ1	Glutathione S-transferase Z1; Acts a maleylacetone isomerase. Also catalyzes the glutathione-dependent dehalogenation of dichloroacetic acid to glyoxylic acid. In vitro, possesses glutathione peroxidase activity toward cumene hydroperoxide and linoleic acid-13-hydroperoxide. Belongs to the GST superfamily. Zeta family.
49	HORVU.MOREX.r3.7HG0738080	-0.706499	TO1	Thioredoxin O1, mitochondrial; Thiol-disulfide oxidoreductase that may participate in various redox reactions. Possesses insulin disulfide bonds reducing activity. Reduced by thioredoxin reductases NTRA and NTRB. Belongs to the thioredoxin family. Plant O-type subfamily.

## Sheet: kMEpink
	Gene ID	kMEpink	preferredName	annotation
1	HORVU.MOREX.r3.1HG0058450	0.748928	CDKC-1	Cyclin-dependent kinase C-1; Belongs to the protein kinase superfamily. CMGC Ser/Thr protein kinase family. CDC2/CDKX subfamily.
2	HORVU.MOREX.r3.1HG0059230	0.715236	F13I13.3	Plant calmodulin-binding protein-like protein.
3	HORVU.MOREX.r3.1HG0073060	0.892381	SAC3A	SAC3 family protein A; Component of the TREX-2 complex (transcription and export complex 2), a muliprotein complex that functions in docking export- competent ribonucleoprotein particles (mRNPs) to the nuclear entrance of the nuclear pore complex (nuclear basket). TREX-2 participates in mRNA export and accurate chromatin positioning in the nucleus by tethering genes to the nuclear periphery.
4	HORVU.MOREX.r3.1HG0017250	0.744907	F2P16.20	Putative RNA polymerase II subunit B1 CTD phosphatase RPAP2 homolog; Putative RNA polymerase II subunit B1 C-terminal domain (CTD) phosphatase involved in RNA polymerase II transcription regulation.
5	HORVU.MOREX.r3.1HG0019060	0.813194	bHLH-Upa20	BHLH transcription factor Upa20
6	HORVU.MOREX.r3.1HG0044700	0.750967	PRP40C	Pre-mRNA-processing protein 40C; Binds the phosphorylated C-terminal domain (CTD) of the largest subunit of RNA polymerase II and functions as a scaffold for RNA processing machineries (Probable). May be involved in pre-mRNA splicing (Probable); Belongs to the PRPF40 family.
7	HORVU.MOREX.r3.1HG0052640	0.823138	F13E7.16	RING/FYVE/PHD zinc finger superfamily protein.
8	HORVU.MOREX.r3.1HG0000130	0.836567	SNL4	Paired amphipathic helix protein Sin3-like 4; Acts as a transcriptional repressor. Plays roles in regulating gene expression and genome stability (By similarity).
9	HORVU.MOREX.r3.1HG0065090	0.725439	CDKP	calcium-dependent protein kinase
10	HORVU.MOREX.r3.1HG0065090	0.725439	CML	calcium-binding protein CML
11	HORVU.MOREX.r3.1HG0057680	0.727408	FBX5	Protein ARABIDILLO 1; Promotes lateral root initiation and development, independently of auxin (IAA) and abscisis acid (ABA).
12	HORVU.MOREX.r3.1HG0050630	0.74007	T19F6.90	Protein kinase superfamily protein.
13	HORVU.MOREX.r3.1HG0017250	0.744907	F2P16.20	Putative RNA polymerase II subunit B1 CTD phosphatase RPAP2 homolog; Putative RNA polymerase II subunit B1 C-terminal domain (CTD) phosphatase involved in RNA polymerase II transcription regulation.
14	HORVU.MOREX.r3.1HG0019730	0.796762	CHR12	Probable ATP-dependent DNA helicase CHR12; Probable chromatin-remodeling factor that is functionally redundant with CHR23 in root and shoot stem cell initiation, and root apical meristem (RAM) and shoot apical meristem (SAM) maintenance. Plays an important role in mediating the temporary plant growth arrest induced upon perception of stress. May promote seed maturation and repress initiation of g…
15	HORVU.MOREX.r3.1HG0007160	0.764488	MORC2	Protein MICRORCHIDIA 2; Mediator of defense signaling triggered by distinct classes of R proteins. Required during hypersensitive response (HR) that confers disease resistance to turnip crinkle virus (TCV). Contributes to resistance against Pseudomonas syringae and Hyaloperonospora arabidopsidis, at early stages prior to cytosolic calcium ions Ca(2+) accumulation. Required for pathogen-associated…
16	HORVU.MOREX.r3.2HG0132510	0.714481	WNK1	Serine/threonine-protein kinase WNK1; Regulates flowering time by modulating the photoperiod pathway. Phosphorylates APRR3.
17	HORVU.MOREX.r3.2HG0114210	0.900536	RPM1	disease resistance protein RPM1
18	HORVU.MOREX.r3.2HG0135250	-0.724009	WDR5B	COMPASS-like H3K4 histone methylase component WDR5B.
19	HORVU.MOREX.r3.1HG0077280	0.740369	TPS7	Probable alpha,alpha-trehalose-phosphate synthase [UDP-forming] 7; In the N-terminal section; belongs to the glycosyltransferase 20 family.
20	HORVU.MOREX.r3.2HG0132360	-0.710796	CRK33	Putative cysteine-rich receptor-like protein kinase 33.
21	HORVU.MOREX.r3.1HG0080510	0.762435	SUVH1	Histone-lysine N-methyltransferase, H3 lysine-9 specific SUVH1; Histone methyltransferase. Methylates 'Lys-9' of histone H3. H3 'Lys-9' methylation represents a specific tag for epigenetic transcriptional repression.
22	HORVU.MOREX.r3.2HG0096180	0.791002	ASHH2	Histone-lysine N-methyltransferase ASHH2; Histone methyltransferase involved in di and tri-methylation of 'Lys-36' of histone H3 (H3K36me2 and H3K36me3). Binds to H3 already mono- or di-methylated on 'Lys-4'(H3K4me1 or H3K4me2), but not to H3K4me3. H3K4me and H3K36me represent specific tags for epigenetic transcriptional activation. Regulates positively FLC transcription to prevent early flowerin…
23	HORVU.MOREX.r3.1HG0094930	0.71564	GK	glycerol kinase
24	HORVU.MOREX.r3.1HG0073060	0.892381	SAC3A	SAC3 family protein A; Component of the TREX-2 complex (transcription and export complex 2), a muliprotein complex that functions in docking export- competent ribonucleoprotein particles (mRNPs) to the nuclear entrance of the nuclear pore complex (nuclear basket). TREX-2 participates in mRNA export and accurate chromatin positioning in the nucleus by tethering genes to the nuclear periphery.
25	HORVU.MOREX.r3.2HG0132360	-0.710796	CRK33	Putative cysteine-rich receptor-like protein kinase 33.
26	HORVU.MOREX.r3.2HG0132360	-0.710796	CRK33	Putative cysteine-rich receptor-like protein kinase 33.
27	HORVU.MOREX.r3.2HG0109660	0.709506	CERK1	chitin elicitor receptor kinase 1
28	HORVU.MOREX.r3.1HG0077220	0.817947	HAT3.1	Homeobox protein HAT3.1; Binds only to large DNA fragments. Recognizes a DNA fragment carrying 8 copies of box7 motif of the light-induced cab-E promoter of Nicotiana plumbaginifolia. Also recognizes the box7m1 motif; Belongs to the PHD-associated homeobox family.
29	HORVU.MOREX.r3.2HG0119190	0.704608	BZIP17	bZIP transcription factor 17; Transcriptional activator involved in salt and osmotic stress responses. Functions as a stress sensor and transducer in a signaling pathway that resembles an ER stress response. Following salt stress, BZIP17 is cleaved by SBT6.1 (S1P) and S2P at the C-terminus and the N- terminal bZIP component is translocated to the nucleus, where it activates the expression of salt…
30	HORVU.MOREX.r3.2HG0105100	0.859795	F4IYM6_ARATH	mRNA capping enzyme family protein.
31	HORVU.MOREX.r3.2HG0117970	0.859283	HULK3	Protein HUA2-LIKE 3; Probable transcription factor that acts with partial redundancy with HULK1 and HULK2. Plays diverse and essential roles in the control of plant development, physiology and flowering time.
32	HORVU.MOREX.r3.2HG0130950	-0.780888	PAB1-2	Proteasome subunit alpha type-2-A; The proteasome is a multicatalytic proteinase complex which is characterized by its ability to cleave peptides with Arg, Phe, Tyr, Leu, and Glu adjacent to the leaving group at neutral or slightly basic pH. The proteasome has an ATP-dependent proteolytic activity.
33	HORVU.MOREX.r3.2HG0098410	0.793184	MBR2	E3 ubiquitin-protein ligase MBR2; E3 ubiquitin-protein ligase that functions as regulator of MED25 stability by targeting MED25 for degradation in a RING-H2- dependent way. Proteasome-dependent degradation of MED25 seems to activate its function as positive regulator of FLOWERING LOCUS T (FT) and is important to induce the expression of FT and consequently to promote flowering. May function downs…
34	HORVU.MOREX.r3.2HG0143700	0.760952	CHR4	Protein CHROMATIN REMODELING 4; Chromatin-remodeling protein that binds DNA through histones and regulates gene transcription. May specifically recognize and bind trimethylated 'Lys-27' (H3K27me3) and non-methylated 'Lys-4' of histone H3 (By similarity). Probable chromatin remodeling factor. Belongs to the SNF2/RAD54 helicase family.
35	HORVU.MOREX.r3.1HG0084000	0.764722	PRP31	U4/U6 small nuclear ribonucleoprotein Prp31 homolog; Involved in pre-mRNA splicing. Required for the assembly of the U4/U5/U6 tri-snRNP complex, one of the building blocks of the spliceosome (By similarity). Functions in association with STA1 and ZOP1 in spliceosome dynamics and pre-mRNA splicing. Required for transcriptional regulation and pre-mRNA splicing of cold-responsive genes, such as LTI7…
36	HORVU.MOREX.r3.2HG0105170	0.721685	UPL3	E3 ubiquitin-protein ligase UPL3; Probable E3 ubiquitin-protein ligase which mediates ubiquitination and subsequent proteasomal degradation of target proteins. Involved in the repression of endoreduplication process and the cell morphogenesis in the trichomes.
37	HORVU.MOREX.r3.2HG0147280	0.76466	T25N20.3	Acyl-CoA N-acyltransferase with RING/FYVE/PHD-type zinc finger protein.
38	HORVU.MOREX.r3.3HG0234270	0.717317	ATG18D	Autophagy-related protein 18d; The PI(3,5)P2 regulatory complex regulates both the synthesis and turnover of phosphatidylinositol 3,5-bisphosphate (PtdIns(3,5)P2). Required for autophagy (By similarity); Belongs to the WD repeat SVP1 family.
39	HORVU.MOREX.r3.2HG0177110	0.754395	F12B7.13	Protein kinase superfamily protein.
40	HORVU.MOREX.r3.3HG0247050	-0.743172	F2P16.4	Xaa-pro aminopeptidase P.
41	HORVU.MOREX.r3.2HG0179570	0.717294	MICU	Calcium uptake protein, mitochondrial; Calcium-binding protein maintaining matrix calcium levels at low concentration. Regulates mitochondrial calcium dynamics in planta by restricting influx; Belongs to the MICU1 family. MICU1 subfamily.
42	HORVU.MOREX.r3.3HG0279250	0.704527	RLT1	Homeobox-DDT domain protein RLT1; Transcriptional regulator required for the maintenance of the plant vegetative phase. In association with CHR11 or CHR17 may prevent the early activation of the vegetative-to-reproductive transition by regulating key genes that contribute to flower timing, such as FT, SEP1, SEP3, AGL8/FUL, SOC1 and FLC.
43	HORVU.MOREX.r3.3HG0218640	0.91225	SNL3	Paired amphipathic helix protein Sin3-like 3; Acts as a transcriptional repressor. Interacts with ERF7 to repress genes in abscisic acid and drought stress responses. The heterodimer represses transcription by tethering SNL3 to DNA.
44	HORVU.MOREX.r3.3HG0271550	0.826877	ATG7	Ubiquitin-like modifier-activating enzyme atg7; E1-like activating enzyme involved in the 2 ubiquitin-like systems required for cytoplasm to vacuole transport (Cvt) and autophagy. Activates ATG12 for its conjugation with ATG5 and ATG8 for its conjugation with phosphatidylethanolamine. Both systems are needed for the ATG8 association to Cvt vesicles and autophagosomes. Involved in the senescence p…
45	HORVU.MOREX.r3.2HG0152090	0.713019	GRIP	Protein GRIP; Golgi matrix protein playing a role in tethering of vesicles to Golgi membranes and in maintaining the overall structure of the Golgi apparatus.
46	HORVU.MOREX.r3.2HG0145370	0.792464	SRS2	ATP-dependent DNA helicase SRS2-like protein At4g25120; ATP-dependent 3'- to 5'-DNA helicase that could disrupt recombinogenic DNA intermediates and facilitate single strand annealing. Unwinds nicked and partial Holliday junctions in vitro. Anneals two single strands into a dsDNA molecule in vitro.
47	HORVU.MOREX.r3.2HG0213560	0.734635	DOT2	SART-1 family protein DOT2; Plays a role in root, shoot and flower development. Probably required for normal root and shoot meristem organization and maintenance and the proper expression of PIN and PLT genes. Involved in leaf vasculature patterning ; Belongs to the SNU66/SART1 family.
48	HORVU.MOREX.r3.3HG0279390	0.798637	Q94AB2_ARATH	Mitogen activated protein kinase kinase kinase-like protein.
49	HORVU.MOREX.r3.2HG0196330	-0.732473	MJC20.6	Zinc finger matrin-type protein.
51	HORVU.MOREX.r3.2HG0202060	0.767648	M3KE1	MAP3K epsilon protein kinase 1; Serine/threonine-protein kinase involved in the spatial and temporal control system organizing cortical activities in mitotic and postmitotic cells. Required for the normal functioning of the plasma membrane in developing pollen. Involved in the regulation of cell expansion, cell elongation, and embryo development.
52	HORVU.MOREX.r3.2HG0177110	0.754395	F12B7.13	Protein kinase superfamily protein.
53	HORVU.MOREX.r3.3HG0257590	0.715017	K16F4.8	ARM repeat superfamily protein.
54	HORVU.MOREX.r3.2HG0177360	0.733575	T20M3.5	Lipase class 3 family protein.
55	HORVU.MOREX.r3.3HG0268100	0.719926	GPC1	Glycerophosphocholine acyltransferase 1; Glycerophosphocholine acyltransferase (GPCAT) that utilizes acyl-CoA to acylate glycero-3-phosphocholine (GPC), forming lysophosphatidylcholine (LPC). Shows broad acyl specificities with a preference for 16:0-CoA, polyunsaturated acyl-CoA, and the hydroxylated ricinoleoyl-CoA. Catalyzes also the acylation of glycero-3-phosphoethanolamine (GPE) with acyl-Co…
56	HORVU.MOREX.r3.2HG0205770	-0.707207	VHA-D	V-type proton ATPase subunit D; Subunit of the peripheral V1 complex of vacuolar ATPase. V- ATPase is responsible for acidifying a variety of intracellular compartments in eukaryotic cells, thus providing most of the energy required for transport processes in the vacuolar system (By similarity).
57	HORVU.MOREX.r3.3HG0249150	0.770812	CKL3	Casein kinase 1-like protein 3; Protein kinase involved in blue light responses (e.g. hypocotyl elongation and flowering) by phosphorylating CRY2 to reduce its stability; Belongs to the protein kinase superfamily. CK1 Ser/Thr protein kinase family. Casein kinase I subfamily.
58	HORVU.MOREX.r3.3HG0238190	0.733854	CML	calcium-binding protein CML
60	HORVU.MOREX.r3.2HG0205770	-0.707207	VHA-D	V-type proton ATPase subunit D; Subunit of the peripheral V1 complex of vacuolar ATPase. V- ATPase is responsible for acidifying a variety of intracellular compartments in eukaryotic cells, thus providing most of the energy required for transport processes in the vacuolar system (By similarity).
61	HORVU.MOREX.r3.3HG0256580	-0.742806	ECR1	NEDD8-activating enzyme E1 catalytic subunit; Catalytic subunit of the dimeric ECR1-AXR1 E1 enzyme. E1 activates NEDD8/RUB1 by first adenylating its C-terminal glycine residue with ATP, thereafter linking this residue to the side chain of the catalytic cysteine, yielding a NEDD8-ECR1 thioester and free AMP. E1 finally transfers NEDD8 to the catalytic cysteine of RCE1 (By similarity); Belongs to t…
62	HORVU.MOREX.r3.2HG0177110	0.754395	F12B7.13	Protein kinase superfamily protein.
63	HORVU.MOREX.r3.3HG0249150	0.770812	CKL3	Casein kinase 1-like protein 3; Protein kinase involved in blue light responses (e.g. hypocotyl elongation and flowering) by phosphorylating CRY2 to reduce its stability; Belongs to the protein kinase superfamily. CK1 Ser/Thr protein kinase family. Casein kinase I subfamily.
65	HORVU.MOREX.r3.2HG0192990	0.754496	VLN4	Villin-4; Binds actin and actin filament bundles in a Ca(2+)- insensitive manner, but caps the barbed end of actin filaments and is able to sever them in a calcium-dependent manner. Involved in root hair growth through regulating actin organization in a Ca(2+)-dependent manner.
66	HORVU.MOREX.r3.2HG0182320	0.771747	T1M15.60	Zn-dependent exopeptidases superfamily protein.
67	HORVU.MOREX.r3.3HG0222770	0.873304	UBC23	Probable ubiquitin-conjugating enzyme E2 23; Accepts the ubiquitin from the E1 complex and catalyzes its covalent attachment to other proteins.
69	HORVU.MOREX.r3.4HG0375930	0.775495	RPM1	disease resistance protein RPM1
70	HORVU.MOREX.r3.5HG0469420	0.763012	BIG	Auxin transport protein BIG; Required for auxin efflux and polar auxin transport (PAT) influencing auxin-mediated developmental responses (e.g. cell elongation, apical dominance, lateral root production, inflorescence architecture, general growth and development). Controls the elongation of the pedicels and stem internodes through auxin action. Involved in the expression modulation of light-regul…
71	HORVU.MOREX.r3.4HG0365450	-0.73111	MHF15.5	Thioredoxin superfamily protein.
72	HORVU.MOREX.r3.3HG0322860	0.717029	THO2	THO complex subunit 2; Acts as component of the THO subcomplex of the TREX complex which is thought to couple mRNA transcription, processing and nuclear export.
73	HORVU.MOREX.r3.5HG0497200	0.762333	CDC5	Cell division cycle 5-like protein; Component of the MAC complex that probably regulates defense responses through transcriptional control and thereby is essential for plant innate immunity. Possesses a sequence specific DNA sequence 'CTCAGCG' binding activity. Involved in mRNA splicing and cell cycle control. May also play a role in the response to DNA damage. Belongs to the CEF1 family.
74	HORVU.MOREX.r3.3HG0305490	0.924642	SUA	SUPPRESSOR OF ABI3-5; Splicing factor that controls alternative splicing of the developmental regulator ABI3. Reduces splicing of a cryptic intron in ABI3, leading to a decreased in ABI3-beta transcript. Regulates the splicing of the receptor-like kinase SNC4/LRKL-2.6.
75	HORVU.MOREX.r3.3HG0288880	0.715414	EFR	LRR receptor-like serine/threonine-protein kinase EFR
76	HORVU.MOREX.r3.3HG0326410	0.837298	PRP1	pathogenesis-related protein 1
77	HORVU.MOREX.r3.4HG0396140	0.828893	OBE4	Protein OBERON 4; Probable transcription factor that functions redundantly with OBE3 in specification of the hypophysis and establishment of the embryonic root. Involved in the activation of ARF5/MP-dependent gene expression during embryonic root meristem initiation. Involved in shoot meristem homeostasis.
78	HORVU.MOREX.r3.5HG0469860	0.735201	DME	Transcriptional activator DEMETER; Transcriptional activator involved in gene imprinting. Catalyzes the release of 5-methylcytosine (5-meC) from DNA by a glycosylase/lyase mechanism. Allows the expression of the maternal copy of the imprinted MEA gene before fertilization, possibly by antagonizing or suppressing DNA methylation on target promoter. Probably acts by nicking the MEA promoter. Requir…
79	HORVU.MOREX.r3.5HG0443500	0.752922	T8I13.19	HIT zinc finger and PAPA-1-like domain-containing protein.
80	HORVU.MOREX.r3.3HG0311470	0.70709	F17L21.22	GYF domain-containing protein.
81	HORVU.MOREX.r3.5HG0496260	0.787352	RPM1	disease resistance protein RPM1
82	HORVU.MOREX.r3.3HG0283810	0.717887	VTI13	Vesicle transport v-SNARE 13; May function as a v-SNARE responsible for targeting vesicles involved in the secretory pathway.
84	HORVU.MOREX.r3.5HG0470960	0.707113	EML3	Protein EMSY-LIKE 3; Probably involved in the regulation of chromatin states (Probable). Contributes to basal immunity.
85	HORVU.MOREX.r3.4HG0396140	0.828893	OBE4	Protein OBERON 4; Probable transcription factor that functions redundantly with OBE3 in specification of the hypophysis and establishment of the embryonic root. Involved in the activation of ARF5/MP-dependent gene expression during embryonic root meristem initiation. Involved in shoot meristem homeostasis.
86	HORVU.MOREX.r3.4HG0344830	0.787793	RPM1	Disease resistance protein RPM1; Disease resistance (R) protein that specifically recognizes the AvrRpm1 type III effector avirulence protein from Pseudomonas syringae. Resistance proteins guard the plant against pathogens that contain an appropriate avirulence protein via an indirect interaction with this avirulence protein. That triggers a defense system including the hypersensitive response, w…
87	HORVU.MOREX.r3.4HG0365740	0.750276	RPM1	disease resistance protein RPM1
88	HORVU.MOREX.r3.3HG0297880	0.739893	F18O22.150	Ubiquitin-like superfamily protein.
90	HORVU.MOREX.r3.5HG0496260	0.787352	FPA	Flowering time control protein FPA; Plays a role in the regulation of flowering time in the autonomous flowering pathway by decreasing FLOWERING LOCUS C mRNA levels. Required for RNA-mediated chromatin silencing of a range of loci in the genome. Cotranscriptionally recognizes aberrant RNA and marks it for silencing. Controls alternative cleavage and polyadenylation on pre-mRNAs and antisense RNAs…
91	HORVU.MOREX.r3.3HG0304540	0.755654	TOL6	TOM1-like protein 6; Acts as a gatekeeper for degradative protein sorting to the vacuole. Plays a role in recognition of ubiquitinated PIN2 auxin carrier at the plasma membrane and further to its endocytic sorting. Binds ubiquitin in vitro. Might contribute to the loading of the ESCRT machinery (Probable).
92	HORVU.MOREX.r3.4HG0345360	0.729897	F4IYM6_ARATH	mRNA capping enzyme family protein.
93	HORVU.MOREX.r3.3HG0308970	0.798132	BLI	Protein BLISTER; Is required for normal leaf, flower and seed development and controls cotyledon and leaf patterning by inhibiting premature differentiation. Regulates the expression of a subset of PcG target genes. Is required for the repression of the floral specific genes PI, SEP2, and SEP3, but also for the activation of FLC. Involved in response to cold. Involved in the regulation of COR15A,…
94	HORVU.MOREX.r3.5HG0419470	0.898103	Q8RWN3_ARATH	Protein kinase superfamily protein.
95	HORVU.MOREX.r3.4HG0375930	0.775495	F7G19.7	JmjC domain protein JMJ24.
96	HORVU.MOREX.r3.5HG0438450	-0.774828	APT1	Adenine phosphoribosyltransferase 1, chloroplastic; Catalyzes a salvage reaction resulting in the formation of AMP, that is energically less costly than de novo synthesis. Contributes primarily to the recycling of adenine into adenylate nucleotides, but is also involved in the inactivation of cytokinins by phosphoribosylation. Catalyzes the conversion of cytokinins from free bases (active form) t…
97	HORVU.MOREX.r3.4HG0339640	0.744078	ECA3	Calcium-transporting ATPase 3, endoplasmic reticulum-type; This magnesium-dependent enzyme catalyzes the hydrolysis of ATP coupled with the translocation of calcium from the cytosol to an endomembrane compartment. Involved in calcium-enhanced root growth, in tolerance to toxic levels of manganese and in secretory processes. Has a crucial role in manganese nutrition, but is not involved in transpo…
98	HORVU.MOREX.r3.5HG0467420	0.706256	CXIP4	CAX-interacting protein 4; May regulate CAX1 cation transporter.
99	HORVU.MOREX.r3.5HG0470960	0.707113	EML3	Protein EMSY-LIKE 3; Probably involved in the regulation of chromatin states (Probable). Contributes to basal immunity.
101	HORVU.MOREX.r3.5HG0470960	0.707113	EML3	Protein EMSY-LIKE 3; Probably involved in the regulation of chromatin states (Probable). Contributes to basal immunity.
102	HORVU.MOREX.r3.3HG0279530	0.808687	MDIS1	Protein MALE DISCOVERER 1; Involved in the pollen tube perception of the female signal. Belongs to the protein kinase superfamily. Ser/Thr protein kinase family.
103	HORVU.MOREX.r3.4HG0393970	0.862539	PRP1	pathogenesis-related protein 1
104	HORVU.MOREX.r3.3HG0279390	0.798637	Q94AB2_ARATH	Mitogen activated protein kinase kinase kinase-like protein.
105	HORVU.MOREX.r3.4HG0363340	0.724937	F22D16.11	AAA-type ATPase family protein.
106	HORVU.MOREX.r3.4HG0396820	0.706404	BRR2C	DExH-box ATP-dependent RNA helicase DExH14; RNA helicase that plays an essential role in pre-mRNA splicing as component of the U5 snRNP and U4/U6-U5 tri-snRNP complexes. Involved in spliceosome assembly, activation and disassembly. Belongs to the DExH box helicase family.
107	HORVU.MOREX.r3.5HG0425920	0.840332	UBP8	Ubiquitin carboxyl-terminal hydrolase 8; Recognizes and hydrolyzes the peptide bond at the C-terminal Gly of ubiquitin. Involved in the processing of poly-ubiquitin precursors as well as that of ubiquitinated proteins (By similarity). Belongs to the peptidase C19 family.
108	HORVU.MOREX.r3.4HG0375930	0.775495	F7G19.7	JmjC domain protein JMJ24.
109	HORVU.MOREX.r3.4HG0401130	0.712247	LARP1C	La-related protein 1C; Promotes leaf senescence mediated by abscisic acid (ABA), salicylic acid (SA) and jasmonic acid (MeJA), probably though the induction of expression of senescence-associated genes (SAGs) and defense-related genes; Belongs to the LARP family.
110	HORVU.MOREX.r3.3HG0292700	0.706211	TRAF1A	TNF receptor-associated factor homolog 1a; Functions redundantly with TRAF1B in the regulation of plant immune response. Contributes to the turnover of the nucleotide-binding domain and leucine-rich repeat-containing (NB-LRR) immune receptors SNC1 and RPS2. May associate with an E3 ubiquitin-protein ligase complex, which modulates ubiquitination and subsequent degradation of NB-LRR immune sensors…
111	HORVU.MOREX.r3.4HG0406310	0.754955	ASG2	Transducin family protein / WD-40 repeat family protein.
112	HORVU.MOREX.r3.3HG0279530	0.808687	MDIS1	Protein MALE DISCOVERER 1; Involved in the pollen tube perception of the female signal. Belongs to the protein kinase superfamily. Ser/Thr protein kinase family.
113	HORVU.MOREX.r3.4HG0352340	0.849264	T18N14.7	PAP/OAS1 substrate-binding domain superfamily.
114	HORVU.MOREX.r3.4HG0369710	0.742815	PTB	Polypyrimidine tract-binding protein homolog 1; Plays a role in pre-mRNA splicing. Binds to the polypyrimidine tract of introns. May promote the binding of U2 snRNP to pre-mRNA (By similarity).
115	HORVU.MOREX.r3.4HG0341030	0.801461	CBL3	Calcineurin B-like protein 3; Acts as a calcium sensor. CBL proteins interact with CIPK serine-threonine protein kinases. Binds calcium ions. Binding of a CBL protein to the regulatory NAF domain of a CIPK protein lead to the activation of the kinase in a calcium-dependent manner. Mediates the activation of AKT1 by CIPK proteins (CIPK6, CIPK16, and CIPK23) in response to low potassium conditions …
116	HORVU.MOREX.r3.5HG0425920	0.840332	UBP8	Ubiquitin carboxyl-terminal hydrolase 8; Recognizes and hydrolyzes the peptide bond at the C-terminal Gly of ubiquitin. Involved in the processing of poly-ubiquitin precursors as well as that of ubiquitinated proteins (By similarity). Belongs to the peptidase C19 family.
117	HORVU.MOREX.r3.4HG0380350	0.839706	T20P8.14	BZIP transcription factor (DUF630 and DUF632).
118	HORVU.MOREX.r3.5HG0447180	0.761032	Q0WKW1_ARATH	PHD finger family protein.
119	HORVU.MOREX.r3.3HG0322860	0.717029	THO2	THO complex subunit 2; Acts as component of the THO subcomplex of the TREX complex which is thought to couple mRNA transcription, processing and nuclear export.
120	HORVU.MOREX.r3.4HG0406300	0.764649	MXL8.16	Dentin sialophosphoprotein-like protein.
121	HORVU.MOREX.r3.5HG0464830	0.791875	RAPTOR1	Regulatory-associated protein of TOR 1; Probable component of the plant TOR kinase pathway that recruits substrates for TOR. Modulates plant cell growth and regulates the activity of ATPK1 kinase in response to osmotic stress. Belongs to the WD repeat RAPTOR family.
122	HORVU.MOREX.r3.5HG0442680	0.835128	MOS1	Protein MODIFIER OF SNC1 1; Involved in the regulation of the chromatin structure and DNA methylation at the SNC1 locus. Regulates the expression of SNC1 at chromatin level.
123	HORVU.MOREX.r3.4HG0407540	-0.732079	Q8LDN2_ARATH	Ankyrin repeat family protein.
124	HORVU.MOREX.r3.3HG0279530	0.808687	MDIS2	Protein MALE DISCOVERER 2; Involved in the pollen tube perception of the female signal by binding an unidentified female attractant. May be involved in the regulation of root hairs development.
125	HORVU.MOREX.r3.5HG0452860	0.791364	UPL1	E3 ubiquitin-protein ligase UPL1; Probable E3 ubiquitin-protein ligase which mediates ubiquitination and subsequent proteasomal degradation of target proteins.
126	HORVU.MOREX.r3.4HG0340420	0.725162	FIP1-2	GEM-like protein 1.
127	HORVU.MOREX.r3.4HG0415960	0.730725	T7I23.15	Transcription regulator.
128	HORVU.MOREX.r3.3HG0315690	0.776372	HUB2	E3 ubiquitin-protein ligase BRE1-like 2; E3 ubiquitin-protein ligase that monoubiquitinates H2B to form H2BK143ub1. H2BK143ub1 gives a specific tag for epigenetic transcriptional activation and is also prerequisite for H3K4me and maybe H3K79me. It thereby plays a central role in histone code and gene regulation. Forms a ubiquitin ligase complex in cooperation with the E2 enzyme UBC2/RAD6; Belongs…
129	HORVU.MOREX.r3.5HG0443500	0.752922	T8I13.19	HIT zinc finger and PAPA-1-like domain-containing protein.
130	HORVU.MOREX.r3.4HG0380350	0.839706	T20P8.14	BZIP transcription factor (DUF630 and DUF632).
131	HORVU.MOREX.r3.5HG0449210	0.785205	BZIP68	bZIP transcription factor 68; Transcriptional activator that binds to the G-box motif (5'- CACGTG-3') and other cis-acting elements with 5'-ACGT-3' core, such as Hex, C-box and as-1 motifs. Possesses high binding affinity to G-box, much lower affinity to Hex and C-box, and little affinity to as-1 element. G-box and G-box-like motifs are cis-acting elements defined in promoters of certain plant ge…
132	HORVU.MOREX.r3.6HG0586400	0.727622	A0A1P8AMQ1	Calcium-dependent lipid-binding family protein.
133	HORVU.MOREX.r3.6HG0606850	-0.714519	VTE4	Tocopherol O-methyltransferase, chloroplastic; Involved in the synthesis of tocopherol (vitamin E). Methylates gamma- and delta-tocopherol to form beta- and alpha- tocopherol, respectively.
134	HORVU.MOREX.r3.7HG0680770	0.761999	SPL16	Squamosa promoter-binding-like protein 16; Trans-acting factor that binds specifically to the consensus nucleotide sequence 5'-TNCGTACAA-3'.
135	HORVU.MOREX.r3.5HG0536480	0.791907	SNF4	Sucrose nonfermenting 4-like protein; Regulatory subunit of the probable trimeric SNF1-related protein kinase (SnRK) complex, which may play a role in a signal transduction cascade regulating gene expression and carbohydrate metabolism in higher plants.
136	HORVU.MOREX.r3.7HG0698570	0.780621	RH42	DEAD-box ATP-dependent RNA helicase 42; Helicase required for pre-mRNA splicing, cold-responsive gene regulation and cold tolerance; Belongs to the DEAD box helicase family. DDX46/PRP5 subfamily.
137	HORVU.MOREX.r3.7HG0642250	0.775259	SLK2	Probable transcriptional regulator SLK2; Probable transcription regulator that functions in the development of the carpel margin meristem similarly to SEUSS (SEU). In association with SEU, supports organ development from meristematic regions by facilitating auxin response and thus organ initiation, and by sustaining meristematic potential through the maintenance of PHABULOSA expression. DNA-bindi…
138	HORVU.MOREX.r3.7HG0726600	0.899546	HAC1-2	Histone acetyltransferase HAC1; Acetyltransferase enzyme. Acetylates histones, giving a specific tag for transcriptional activation.
139	HORVU.MOREX.r3.6HG0615650	0.862464	RPM1	disease resistance protein RPM1
140	HORVU.MOREX.r3.7HG0655490	-0.735691	F2A19.140	Alpha/beta-Hydrolases superfamily protein.
141	HORVU.MOREX.r3.7HG0644630	0.724407	F17K2.3	AAA-type ATPase family protein; Belongs to the AAA ATPase family.
142	HORVU.MOREX.r3.6HG0625100	0.708751	K9E15.7	RING/U-box superfamily protein.
143	HORVU.MOREX.r3.6HG0556530	0.918951	HAC1-2	Histone acetyltransferase HAC1; Acetyltransferase enzyme. Acetylates histones, giving a specific tag for transcriptional activation.
144	HORVU.MOREX.r3.6HG0542720	0.759152	Q8VYB9_ARATH	Transcription factor jumonji (JmjC) domain-containing protein.
145	HORVU.MOREX.r3.5HG0525310	0.778875	T13M11.5	Phosphoinositide binding protein.
146	HORVU.MOREX.r3.6HG0615510	0.847564	SIS8	Probable serine/threonine-protein kinase SIS8; Acts as negative regulator of salt tolerance. Mediates sugar response during early seedling development ; Belongs to the protein kinase superfamily. Ser/Thr protein kinase family.
147	HORVU.MOREX.r3.7HG0679780	0.722006	EIL3	ETHYLENE INSENSITIVE 3-like 3 protein; Probable transcription factor that may be involved in the ethylene response pathway.
148	HORVU.MOREX.r3.6HG0615660	0.72062	RPM1	disease resistance protein RPM1
149	HORVU.MOREX.r3.6HG0543700	0.881813	BRM	ATP-dependent helicase BRM; ATPase subunit of a multiprotein complex equivalent of the SWI/SNF complex that acts by remodeling the chromatin by catalyzing an ATP-dependent alteration in the structure of nucleosomal DNA. Represses embryonic genes in leaves and controls shoot development and flowering. Activates flower homeotic genes. The association of BRM with its target genes requires REF6. Nece…
150	HORVU.MOREX.r3.5HG0506100	0.73385	MOM1	Helicase protein MOM1; Required for the heritable maintenance of transcriptional gene silencing (TGS) in heterochromatin, and particularly in the intermediate bivalent heterochromatin, characterized by an unsual methylation pattern consisting in hypermethylated DNA and histone H3 'Lys-4' methylation (H3K4me) together with depletion of histone H3 'Lys-9' methylation (H3K9me), in a chromatin methyl…
151	HORVU.MOREX.r3.7HG0725860	0.811204	RCD1	Inactive poly [ADP-ribose] polymerase RCD1; Inactive ADP-ribosyltransferase that functions with SRO1 to regulate oxidative stress, hormonal and developmental responses. Required for embryogenesis, vegetative and reproductive development, and abiotic stress responses. May regulate several stress-responsive genes. Seems to play a larger developmental role than SRO1. Does not bind NAD in vitro.
153	HORVU.MOREX.r3.6HG0596930	0.700805	UPF2	Regulator of nonsense transcripts UPF2; Recruited by UPF3 associated with the EJC core at the cytoplasmic side of the nuclear envelope and the subsequent formation of an UPF1-UPF2-UPF3 surveillance complex (including UPF1 bound to release factors at the stalled ribosome) is believed to activate NMD. In cooperation with UPF3 stimulates both ATPase and RNA helicase activities of UPF1. Binds spliced…
154	HORVU.MOREX.r3.7HG0725860	0.811204	RCD1	Inactive poly [ADP-ribose] polymerase RCD1; Inactive ADP-ribosyltransferase that functions with SRO1 to regulate oxidative stress, hormonal and developmental responses. Required for embryogenesis, vegetative and reproductive development, and abiotic stress responses. May regulate several stress-responsive genes. Seems to play a larger developmental role than SRO1. Does not bind NAD in vitro.
155	HORVU.MOREX.r3.6HG0618750	0.787099	T23K23.1	Zinc finger/BTB domain protein, putative (DUF1644).
156	HORVU.MOREX.r3.7HG0674380	0.700656	VCS	Enhancer of mRNA-decapping protein 4; As a component of the decapping complex, involved in the degradation of mRNAs. Essential for postembryonic development, especially during the formation of the shoot (SAM) and root apical meristems. Required for normal patterning of internal tissues of leaves; Belongs to the WD repeat EDC4 family.
157	HORVU.MOREX.r3.7HG0700030	-0.74509	HSP90KDa-β	heat shock protein 90kDa beta
158	HORVU.MOREX.r3.6HG0543110	0.707846	PRP40A	Pre-mRNA-processing protein 40A; Binds the phosphorylated C-terminal domain (CTD) of the largest subunit of RNA polymerase II and functions as a scaffold for RNA processing machineries (Probable). May be involved in pre-mRNA splicing (Probable).
159	HORVU.MOREX.r3.6HG0625100	0.708751	RPS2	disease resistance protein RPS2
160	HORVU.MOREX.r3.7HG0679780	0.722006	EIL3	ETHYLENE INSENSITIVE 3-like 3 protein; Probable transcription factor that may be involved in the ethylene response pathway.
161	HORVU.MOREX.r3.5HG0537790	0.903756	LUH	Transcriptional corepressor LEUNIG_HOMOLOG; Transcription repressor subunit of the SEU-SLK1 and SEU-SLK2 transcriptional corepressor of abiotic stress (e.g. salt and osmotic stress) response genes, by means of an epigenetic process involving histone modification (e.g. H3K9 and H3K14 acetylation), probably by recruiting HDAC, to facilitate the condensation of chromatin thus preventing transcriptio…
162	HORVU.MOREX.r3.5HG0529660	0.812024	SPL1-2	Squamosa promoter-binding-like protein 1; Trans-acting factor that binds specifically to the consensus nucleotide sequence 5'-TNCGTACAA-3' of AP1 promoter. Binds specifically to the 5'-GTAC-3' core sequence.
163	HORVU.MOREX.r3.7HG0692740	0.71096	T13D8.9	Splicing factor PWI domain-containing protein / RNA recognition motif (RRM)-containing protein.
164	HORVU.MOREX.r3.5HG0537790	0.903756	LUH	Transcriptional corepressor LEUNIG_HOMOLOG; Transcription repressor subunit of the SEU-SLK1 and SEU-SLK2 transcriptional corepressor of abiotic stress (e.g. salt and osmotic stress) response genes, by means of an epigenetic process involving histone modification (e.g. H3K9 and H3K14 acetylation), probably by recruiting HDAC, to facilitate the condensation of chromatin thus preventing transcriptio…
165	HORVU.MOREX.r3.7HG0710320	0.745524	WRKY22	WRKY transcription factor 22
166	HORVU.MOREX.r3.6HG0555970	0.817659	T9I22.16	SPT2 chromatin protein.
167	HORVU.MOREX.r3.7HG0695480	0.704562	WRKY4	Probable WRKY transcription factor 4; Transcription factor that binds specifically to the W box (5'-(T)TGAC[CT]-3'), a frequently occurring elicitor-responsive cis- acting element. Has a positive role in resistance to necrotrophic pathogens (e.g. Botrytis cinerea), but a negative effect on plant resistance to biotrophic pathogens (e.g. Pseudomonas syringae).
168	HORVU.MOREX.r3.6HG0620190	0.722492	XI-I	Myosin-15; Myosin heavy chain that is required for the cell cycle- regulated transport of various organelles and proteins for their segregation. Functions by binding with its tail domain to receptor proteins on organelles and exerting force with its N-terminal motor domain against actin filaments, thereby transporting its cargo along polarized actin cables. Involved in trafficking of Golgi stacks…
169	HORVU.MOREX.r3.7HG0737910	0.756888	PUB1	Probable ubiquitin conjugation factor E4; Ubiquitin-protein ligase that may function as an E3 ligase in conjunction with specific E1 and E2 ligases. May also function as an E4 ligase mediating the assembly of polyubiquitin chain assembly on substrates monoubiquitinated by another E3 ubiquitin ligase.
170	HORVU.MOREX.r3.6HG0608170	0.741708	DEK1	Calpain-type cysteine protease DEK1; Essential protease involved in epiderm development. Required for aleurone cell development in the endosperm probably by maintaining and restricting the aleurone and embryonic epidermal L1 cell-layer fates as well as meristems organization. Involved in the maintenance of adaxial/abaxial axis information in developing leaves, probably by regulating cell prolifer…
171	HORVU.MOREX.r3.6HG0560710	0.734152	VIL2	VIN3-like protein 2; Maybe involved in both the vernalization and photoperiod pathways by regulating gene expression. Binds preferentially to dimethylated histone H3 'Lys-9' (H3K9me2). Promotes flowering in non- inductive photoperiods (e.g. short days) through the maintenance of the epigenetically repressed state of MAF5 via H3K9me2 and plant homeodomain / polycomb repressive complex 2 (PHD-PRC2)…
172	HORVU.MOREX.r3.7HG0677990	0.708597	Q94AB4_ARATH	Transducin/WD40 repeat-like superfamily protein.
173	HORVU.MOREX.r3.6HG0618750	0.787099	T23K23.1	Zinc finger/BTB domain protein, putative (DUF1644).
174	HORVU.MOREX.r3.7HG0663440	0.811389	T32E8.13	PHD finger family protein.
175	HORVU.MOREX.r3.6HG0615660	0.72062	WRKY33	WRKY transcription factor 33
176	HORVU.MOREX.r3.7HG0660830	0.707762	UBC34	Ubiquitin-conjugating enzyme E2 34; Accepts the ubiquitin from the E1 complex and catalyzes its covalent attachment to other proteins; Belongs to the ubiquitin-conjugating enzyme family.
177	HORVU.MOREX.r3.6HG0599760	-0.761107	MWD22.11	U6 snRNA phosphodiesterase; Phosphodiesterase responsible for the U6 snRNA 3' end processing. Acts as an exoribonuclease (RNase) responsible for trimming the poly(U) tract of the last nucleotides in the pre-U6 snRNA molecule, leading to the formation of mature U6 snRNA; Belongs to the 2H phosphoesterase superfamily. USB1 family.
178	HORVU.MOREX.r3.7HG0695240	0.821289	ATXR3	Histone-lysine N-methyltransferase ATXR3; Histone methyltransferase specifically required for trimethylation of 'Lys-4' of histone H3 (H3K4me3) and is crucial for both sporophyte and gametophyte development.
179	HORVU.MOREX.r3.6HG0559180	0.856546	XYNA	ethylene-1,4-beta-xylanase
180	HORVU.MOREX.r3.6HG0569320	0.738208	ATG11	Autophagy-related protein 11; Accessory protein involved in autophagy. Acts as scaffold protein of the ATG1-ATG13 complex for faithful delivery of autophagic vesicles to the vacuole. Involved in the stress-induced phosphorylation of ATG1A for turnover of ATG1-ATG13 complex and proper ATG1-ATG13 complex assembly or activity. Required for selective mitophagy. Required for senescence-induced breakdo…
181	HORVU.MOREX.r3.7HG0700250	0.80495	TOP1B	DNA topoisomerase 1 beta; Releases the supercoiling and torsional tension of DNA introduced during the DNA replication and transcription by transiently cleaving and rejoining one strand of the DNA duplex. Introduces a single-strand break via transesterification at a target site in duplex DNA. The scissile phosphodiester is attacked by the catalytic tyrosine of the enzyme, resulting in the formati…
182	HORVU.MOREX.r3.7HG0663380	0.858145	GTA2	Putative transcription elongation factor SPT5 homolog 1; May regulate transcription elongation by RNA polymerase II. May enhance transcriptional pausing at sites proximal to the promoter, which may in turn facilitate the assembly of an elongation competent RNA polymerase II complex (By similarity); Belongs to the SPT5 family.
183	HORVU.MOREX.r3.7HG0669610	0.844142	SYD	Chromatin structure-remodeling complex protein SYD; Catalytic component of the chromatin structure-remodeling complex (RSC), which is involved in transcription regulation and nucleosome positioning. Controls stem cell fate via the transcription regulation of WUS in the shoot apical meristem, by modulating its promoter. LFY-dependent repressor of the meristem identity switch from vegetative to rep…
184	HORVU.MOREX.r3.5HG0525310	0.778875	T13M11.5	Phosphoinositide binding protein.
185	HORVU.MOREX.r3.7HG0703450	0.809236	GTE8	Transcription factor GTE8.
186	HORVU.MOREX.r3.5HG0507820	0.75581	MBD10	Methyl-CpG-binding domain-containing protein 10; Probable transcriptional regulator (By similarity). Required for nucleolar dominance that consist in the silencing of rRNA genes inherited from one progenitor in genetic hybrids.
187	HORVU.MOREX.r3.7HG0739050	0.70407	STY13	Serine/threonine-protein kinase STY13; Serine/threonine protein kinase that phosphorylates proteins on serine, threonine and tyrosine residues. Belongs to the protein kinase superfamily. Ser/Thr protein kinase family.

## Sheet: kMEred
	Gene ID	kMEpink	preferredName	annotation
1	HORVU.MOREX.r3.1HG0025620	-0.744144	ACX4	Acyl-coenzyme A oxidase 4, peroxisomal; Catalyzes the desaturation of short-chain acyl-CoAs to 2- trans-enoyl-CoAs. Active on butyryl-CoA (C4), hexanoyl-CoA (C6), and octanoyl-CoA (C8). Has no activity as acyl-CoA dehydrogenase or on crotonyl-CoA (an unsaturated C4:1 carbocyclic ester) or glutaryl-CoA (a dicarboxylic ester).
2	HORVU.MOREX.r3.1HG0000610	-0.783134	VPS60-1	Vacuolar protein sorting-associated protein 60.1; Probable peripherally associated component of the endosomal sorting required for transport complex III (ESCRT-III) which is involved in multivesicular bodies (MVBs) formation and sorting of endosomal cargo proteins into MVBs; Belongs to the SNF7 family.
3	HORVU.MOREX.r3.1HG0017720	-0.760707	GSTF13	Glutathione S-transferase F13; May be involved in the conjugation of reduced glutathione to a wide number of exogenous and endogenous hydrophobic electrophiles and have a detoxification role against certain herbicides.
4	HORVU.MOREX.r3.1HG0023950	-0.772941	NIFU4	NifU-like protein 4, mitochondrial; Molecular scaffold for [Fe-S] cluster assembly of mitochondrial iron-sulfur proteins; Belongs to the NifU family.
5	HORVU.MOREX.r3.1HG0024900	0.755265	MAEA	Protein MAEA homolog.
6	HORVU.MOREX.r3.1HG0022440	0.719975	CHR11	ISWI chromatin-remodeling complex ATPase CHR11; Possesses intrinsic ATP-dependent nucleosome-remodeling activity. Constitutes the catalytic subunit of several complexes capable of forming ordered nucleosome arrays on chromatin (By similarity). Involved in the formation of nucleosome distribution patterns. Involved in nuclear proliferation during megagametogenesis and cell expansion in the sporoph…
7	HORVU.MOREX.r3.1HG0011900	-0.764197	URH1	Uridine nucleosidase 1; Involved in pyrimidine breakdown rather than in pyrimidine salvage. Unable to use cytidine as a substrate.
8	HORVU.MOREX.r3.1HG0024290	0.754206	RPM1	disease resistance protein RPM1
9	HORVU.MOREX.r3.1HG0024290	0.754206	RPM1	disease resistance protein RPM1
10	HORVU.MOREX.r3.1HG0000050	0.73494	SIS3	E3 ubiquitin-protein ligase SIS3; E3 ubiquitin protein ligase that acts as positive regulator of sugar signaling during early seedling development. Possesses E3 ligase activity in vitro.
11	HORVU.MOREX.r3.1HG0013180	-0.743706	UGT86A1	UDP-glycosyltransferase 86A1; Belongs to the UDP-glycosyltransferase family.
12	HORVU.MOREX.r3.1HG0008440	0.741276	DHAR2	Glutathione S-transferase DHAR2; Displays a dual function. As a soluble protein, exhibits glutathione-dependent thiol transferase and dehydroascorbate (DHA) reductase activities. Exhibits glutathione-dependent thiol transferase and dehydroascorbate (DHA) reductase activities. Key component of the ascorbate recycling system. Involved in the redox homeostasis, especially in scavenging of ROS under …
13	HORVU.MOREX.r3.1HG0007850	0.815524	F12M12.190	E3 UFM1-protein ligase 1 homolog; E3 UFM1-protein ligase that mediates ufmylation of target proteins; Belongs to the UFL1 family.
14	HORVU.MOREX.r3.1HG0028230	0.757708	FLZ11	FCS-Like Zinc finger 11; May act as an adapter to facilitate the interaction of SnRK1 complex with effector proteins, conferring tissue- and stimulus-type specific differences in the SnRK1 regulation pathway. Belongs to the FLZ family.
15	HORVU.MOREX.r3.1HG0005590	0.717692	OEP161	Outer envelope pore protein 16-1, chloroplastic; Voltage-dependent high-conductance channel with a slight cation-selectivity; selective for amino acids but excludes triosephosphates or uncharged sugars (By similarity). Non-essential amino acid-selective channel protein and translocation pore for NADPH:protochlorophyllide oxidoreductase A (PORA) and possibly PORB. Involved in PORA precursor (pPORA…
16	HORVU.MOREX.r3.1HG0024210	-0.794027	ERDJ3B	DnaJ protein ERDJ3B; Regulates protein folding in the endoplasmic reticulum (ER) lumen. Forms a complex in the ER with SDF2 and MED37A/BIP1 which is required for the proper accumulation and function of the surface- exposed leucine-rich repeat receptor kinases EFR involved in pathogen- associated molecular pattern (PAMP) triggered immunity.
17	HORVU.MOREX.r3.1HG0000110	-0.850822	ALA9	Putative phospholipid-transporting ATPase 9; Involved in transport of phospholipids.
18	HORVU.MOREX.r3.1HG0018210	-0.826481	DHNAT1	1,4-dihydroxy-2-naphthoyl-CoA thioesterase 1; Catalyzes the hydrolysis of the thioester bond of 1,4- dihydroxy-2-naphthoyl-CoA (DHNA-CoA) in peroxisomes, a necessary step to form the naphthoquinone ring of phylloquinone (vitamin K(1)). Is not active on benzoyl-CoA, phenylacetyl-CoA, succinyl-CoA and palmitoyl-CoA thioesters; Belongs to the 4-hydroxybenzoyl-CoA thioesterase family. DHNA-CoA hydrol…
19	HORVU.MOREX.r3.1HG0019730	0.706889	CHR12	Probable ATP-dependent DNA helicase CHR12; Probable chromatin-remodeling factor that is functionally redundant with CHR23 in root and shoot stem cell initiation, and root apical meristem (RAM) and shoot apical meristem (SAM) maintenance. Plays an important role in mediating the temporary plant growth arrest induced upon perception of stress. May promote seed maturation and repress initiation of g…
20	HORVU.MOREX.r3.1HG0013180	-0.743706	UGT86A1	UDP-glycosyltransferase 86A1; Belongs to the UDP-glycosyltransferase family.
21	HORVU.MOREX.r3.1HG0017720	-0.760707	GSTF13	Glutathione S-transferase F13; May be involved in the conjugation of reduced glutathione to a wide number of exogenous and endogenous hydrophobic electrophiles and have a detoxification role against certain herbicides.
22	HORVU.MOREX.r3.1HG0050650	-0.751068	PME31	Pectinesterase 31; Acts in the modification of cell walls via demethylesterification of cell wall pectin (By similarity). Acts in a blockwise manner, resulting in a cell wall rigidification. Belongs to the pectinesterase family.
23	HORVU.MOREX.r3.1HG0044640	0.722676	T5M16.26	Pyridoxal phosphate (PLP)-dependent transferases superfamily protein.
24	HORVU.MOREX.r3.1HG0054950	-0.729552	CHI-B	Basic endochitinase B; Defense against chitin-containing fungal pathogens. Seems particularly implicated in resistance to jasmonate-inducing pathogens such as A.brassicicola. In vitro antifungal activity against T.reesei, but not against A.solani, F.oxysporum, S.sclerotiorum, G.graminis and P.megasperma.
25	HORVU.MOREX.r3.1HG0055320	-0.725806	F20M13.80	Probable protein phosphatase 2C 64.
26	HORVU.MOREX.r3.1HG0046150	0.759349	AGAL2	Alpha-galactosidase 2; May regulate leaf (and possibly other organ) development by functioning in cell wall loosening and cell wall expansion.
27	HORVU.MOREX.r3.1HG0046150	0.759349	AGAL2	Alpha-galactosidase 2; May regulate leaf (and possibly other organ) development by functioning in cell wall loosening and cell wall expansion.
28	HORVU.MOREX.r3.1HG0054950	-0.729552	CHI-B	Basic endochitinase B; Defense against chitin-containing fungal pathogens. Seems particularly implicated in resistance to jasmonate-inducing pathogens such as A.brassicicola. In vitro antifungal activity against T.reesei, but not against A.solani, F.oxysporum, S.sclerotiorum, G.graminis and P.megasperma.
29	HORVU.MOREX.r3.1HG0045040	0.771376	YLS8	Thioredoxin-like protein YLS8; Belongs to the DIM1 family.
30	HORVU.MOREX.r3.1HG0046420	-0.70564	XI-B	Myosin-8; Myosin heavy chain that is required for the cell cycle- regulated transport of various organelles and proteins for their segregation. Functions by binding with its tail domain to receptor proteins on organelles and exerting force with its N-terminal motor domain against actin filaments, thereby transporting its cargo along polarized actin cables; Belongs to the TRAFAC class myosin-kines…
31	HORVU.MOREX.r3.1HG0048010	-0.839743	MSBP1	Membrane steroid-binding protein 1; MSBP1 can bind to multiple steroid compounds with different affinities. Negatively regulates cell elongation and brassinosteroid signaling. May act as a coreceptor with BAK1 and enhances its endocytosis; Belongs to the cytochrome b5 family. MAPR subfamily.
32	HORVU.MOREX.r3.1HG0054950	-0.729552	CHI-B	Basic endochitinase B; Defense against chitin-containing fungal pathogens. Seems particularly implicated in resistance to jasmonate-inducing pathogens such as A.brassicicola. In vitro antifungal activity against T.reesei, but not against A.solani, F.oxysporum, S.sclerotiorum, G.graminis and P.megasperma.
33	HORVU.MOREX.r3.1HG0044640	0.722676	T5M16.26	Pyridoxal phosphate (PLP)-dependent transferases superfamily protein.
34	HORVU.MOREX.r3.1HG0051740	-0.715737	GSTU17	Glutathione S-transferase U17; Involved in light signaling, mainly phyA-mediated photomorphogenesis and in the integration of various phytohormone signals to modulate various aspects of plant development by affecting glutathione pools. In vitro, possesses glutathione S-transferase activity toward 1-chloro-2,4-dinitrobenzene (CDNB) and benzyl isothiocyanate (BITC).
35	HORVU.MOREX.r3.1HG0035400	-0.795848	RABA2D	Ras-related protein RABA2d; Intracellular vesicle trafficking and protein transport.
36	HORVU.MOREX.r3.1HG0029730	-0.701523	NADP-ME3	NADP-dependent malic enzyme 3.
37	HORVU.MOREX.r3.1HG0044090	-0.80494	T4L20.30	Coatomer subunit gamma; The coatomer is a cytosolic protein complex that binds to dilysine motifs and reversibly associates with Golgi non-clathrin- coated vesicles, which further mediate biosynthetic protein transport from the ER, via the Golgi up to the trans Golgi network. Coatomer complex is required for budding from Golgi membranes, and is essential for the retrograde Golgi-to-ER transport o…
38	HORVU.MOREX.r3.1HG0044090	-0.80494	T4L20.30	Coatomer subunit gamma; The coatomer is a cytosolic protein complex that binds to dilysine motifs and reversibly associates with Golgi non-clathrin- coated vesicles, which further mediate biosynthetic protein transport from the ER, via the Golgi up to the trans Golgi network. Coatomer complex is required for budding from Golgi membranes, and is essential for the retrograde Golgi-to-ER transport o…
39	HORVU.MOREX.r3.1HG0054010	-0.823128	F13M23.170	Serine/Threonine-kinase.
40	HORVU.MOREX.r3.1HG0053520	-0.830375	TOL1	TOM1-like protein 1; Might contribute to the loading of the ESCRT machinery. Belongs to the TOM1 family.
41	HORVU.MOREX.r3.1HG0057900	0.859894	F20P5.26	Myb-like transcription factor family protein.
42	HORVU.MOREX.r3.1HG0051910	-0.797006	GSTU17	Glutathione S-transferase U17; Involved in light signaling, mainly phyA-mediated photomorphogenesis and in the integration of various phytohormone signals to modulate various aspects of plant development by affecting glutathione pools. In vitro, possesses glutathione S-transferase activity toward 1-chloro-2,4-dinitrobenzene (CDNB) and benzyl isothiocyanate (BITC).
43	HORVU.MOREX.r3.1HG0047660	-0.729649	F27L4.3	Calcium uniporter protein 2, mitochondrial; Mitochondrial inner membrane calcium uniporter that mediates calcium uptake into mitochondria. Constitutes a pore-forming and calcium-conducting subunit. Mitochondrial calcium homeostasis plays key roles in cellular physiology and regulates cell bioenergetics, cytoplasmic calcium signals and activation of cell death pathways. Belongs to the MCU (TC 1.A.…
44	HORVU.MOREX.r3.1HG0046400	-0.755121	F15A23.4	Plant basic secretory protein (BSP) family protein.
45	HORVU.MOREX.r3.1HG0047200	-0.755704	F17A22.35	Trafficking protein particle complex subunit-like protein.
46	HORVU.MOREX.r3.1HG0057900	0.859894	F20P5.26	Myb-like transcription factor family protein.
47	HORVU.MOREX.r3.1HG0071490	-0.722321	F9F8.20	PLAC8 family protein.
48	HORVU.MOREX.r3.1HG0058910	-0.723168	HPAT3	Hydroxyproline O-arabinosyltransferase 3; Glycosyltransferase involved in the O-arabinosylation of several proteins including extensins and small signaling peptides. Catalyzes the transfer of the initial L-arabinose to the hydroxyl group of Hyp residues. Contributes redundantly with HPAT1 and HPAT2 to arabinosylation of EXT3, but main contributor to arabinosylation of CLE peptides.
49	HORVU.MOREX.r3.1HG0063540	0.709092	NRPB7	DNA-directed RNA polymerase II subunit 7; DNA-dependent RNA polymerase catalyzes the transcription of DNA into RNA using the four ribonucleoside triphosphates as substrates. Component of RNA polymerase II which synthesizes mRNA precursors and many functional non-coding RNAs. Pol II is the central component of the basal RNA polymerase II transcription machinery. It is composed of mobile elements t…
50	HORVU.MOREX.r3.1HG0061330	0.726101	DI19-4	Protein DEHYDRATION-INDUCED 19 homolog 4.
51	HORVU.MOREX.r3.1HG0079130	-0.7461	F2I9.22	Putative clathrin assembly protein At2g01600.
52	HORVU.MOREX.r3.1HG0064390	-0.776392	PNC1	Peroxisomal adenine nucleotide carrier 1; Peroxisomal adenine nucleotide transporter catalyzing the counterexchange of ATP with AMP. ATP is needed by reactions that generate acyl-CoA for peroxisomal fatty acid beta-oxidation during postgerminative growth. Required for the beta-oxidation reactions involved in auxin biosynthesis and for the conversion of seed-reserved triacylglycerols into sucrose …
53	HORVU.MOREX.r3.1HG0061460	0.724291	F14G9.8	Polynucleotidyl transferase, ribonuclease H-like superfamily protein.
54	HORVU.MOREX.r3.1HG0061230	0.773899	TOR	Serine/threonine-protein kinase TOR; Essential cell growth regulator that controls development from early embryo to seed production. Controls plant growth in environmental stress conditions. Acts through the phosphorylation of downstream effectors that are recruited by the binding partner RAPTOR. Acts by activating transcription, protein synthesis and ribosome biogenesis, and inhibiting mRNA degr…
56	HORVU.MOREX.r3.1HG0077730	0.833856	ESP1-2	Hydroxyproline-rich glycoprotein family protein.
57	HORVU.MOREX.r3.1HG0064900	-0.789589	Q9LV23_ARATH	Glycosyltransferase family 61 protein.
58	HORVU.MOREX.r3.1HG0074030	-0.780257	IPCS1	Phosphatidylinositol:ceramide inositolphosphotransferase 1; Catalyzes the transfer of the phosphorylinositol group from phosphatidylinositol (PI) to phytoceramide, an essential step in sphingolipid biosynthesis.
59	HORVU.MOREX.r3.1HG0058450	0.706077	CDKC-1	Cyclin-dependent kinase C-1; Belongs to the protein kinase superfamily. CMGC Ser/Thr protein kinase family. CDC2/CDKX subfamily.
60	HORVU.MOREX.r3.1HG0081060	-0.803774	VDAC3	Mitochondrial outer membrane protein porin 3; Forms a channel through the mitochondrial outer membrane that allows diffusion of small hydrophilic molecules. The channel adopts an open conformation at low or zero membrane potential and a closed conformation at potentials above 30-40 mV. The open state has a weak anion selectivity whereas the closed state is cation-selective (By similarity); Belong…
61	HORVU.MOREX.r3.1HG0076280	0.70263	RDM3	Protein RNA-directed DNA methylation 3; Effector of RNA-directed DNA methylation (RdDM) triggered by small interfering RNAs (siRNAs, 24-nt RNAs). Functions as an adapter protein that binds scaffold transcripts generated by polymerase V and recruits AGO4 and AGO4-bound siRNAs to form an RdDM effector complex. Promotes the expression of 24-nt RNAs. Required for the initial establishment of DNA meth…
62	HORVU.MOREX.r3.1HG0083600	-0.781001	LPP2	Lipid phosphate phosphatase 2; May play a general 'housekeeping role' in lipid metabolism. Exhibits both diacylglycerol pyrophosphate (DGPP) phosphatase and phosphatidate (PA) phosphatase activities with no preference for either substrate. May play a role downstream of the ABA signaling pathway during seed germination and in stomatal movement in leaves. Belongs to the PA-phosphatase related phosp…
63	HORVU.MOREX.r3.1HG0059270	0.771191	HGL1	Heteroglycan glucosidase 1; Belongs to the glycosyl hydrolase 31 family.
64	HORVU.MOREX.r3.1HG0067410	-0.84471	LPAT5	Probable 1-acyl-sn-glycerol-3-phosphate acyltransferase 5; May convert lysophosphatidic acid (LPA) into phosphatidic acid by incorporating acyl moiety at the 2 position (By similarity). Has no activity when expressed in bacteria or yeast.
65	HORVU.MOREX.r3.1HG0074750	-0.887154	FD3	Ferredoxin-3, chloroplastic; Ferredoxins are iron-sulfur proteins that transfer electrons in a wide variety of metabolic reactions; Belongs to the 2Fe2S plant-type ferredoxin family.
67	HORVU.MOREX.r3.1HG0058290	0.845563	FLS2	LRR receptor-like serine/threonine-protein kinase FLS2
68	HORVU.MOREX.r3.1HG0059120	-0.725534	AP3M	AP-3 complex subunit mu; Part of the AP-3 complex, an adaptor-related complex which seems to be clathrin-associated. The complex is associated with the Golgi region as well as more peripheral structures. It facilitates the budding of vesicles from the Golgi membrane and may be directly involved in trafficking to the vacuole. It also functions in maintaining the identity of lytic vacuoles and in r…
69	HORVU.MOREX.r3.1HG0077220	0.70836	HAT3.1	Homeobox protein HAT3.1; Binds only to large DNA fragments. Recognizes a DNA fragment carrying 8 copies of box7 motif of the light-induced cab-E promoter of Nicotiana plumbaginifolia. Also recognizes the box7m1 motif; Belongs to the PHD-associated homeobox family.
70	HORVU.MOREX.r3.1HG0059270	0.771191	HGL1	Heteroglycan glucosidase 1; Belongs to the glycosyl hydrolase 31 family.
71	HORVU.MOREX.r3.1HG0059230	0.749206	F13I13.3	Plant calmodulin-binding protein-like protein.
72	HORVU.MOREX.r3.1HG0077190	0.8092	TPS1	Alpha,alpha-trehalose-phosphate synthase [UDP-forming] 1; Required for normal embryo development, vegetative growth and transition to flowering. Regulates embryo growth, cell wall deposition, starch and sucrose degradation, but not cell differentiation. Involved in the regulation of glucose sensing and signaling genes during plant development.
73	HORVU.MOREX.r3.1HG0078200	-0.734831	EFR	LRR receptor-like serine/threonine-protein kinase EFR
74	HORVU.MOREX.r3.1HG0071050	0.835683	EXPA1	Expansin-A1; Causes loosening and extension of plant cell walls by disrupting non-covalent bonding between cellulose microfibrils and matrix glucans. No enzymatic activity has been found (By similarity). Belongs to the expansin family. Expansin A subfamily.
75	HORVU.MOREX.r3.1HG0074260	0.752823	F13I12.50	Beta-D-glucan exohydrolase-like protein; Belongs to the glycosyl hydrolase 3 family.
76	HORVU.MOREX.r3.1HG0061330	0.726101	DI19-4	Protein DEHYDRATION-INDUCED 19 homolog 4.
77	HORVU.MOREX.r3.1HG0082120	-0.784009	DJC77	DNAJ heat shock N-terminal domain-containing protein.
78	HORVU.MOREX.r3.1HG0077250	0.713053	F13C5.100	Cyclic phosphodiesterase; Hydrolyzes ADP-ribose 1'',2''-cyclic phosphate (Appr>1) that is produced during tRNA splicing into ADP-ribose 1''-phosphate (Appr- 1''p). Acts also on nucleoside 2',3'-cyclic phosphates.
79	HORVU.MOREX.r3.1HG0074210	-0.849148	ANTR3	Probable anion transporter 3, chloroplastic; Inorganic phosphate and probable anion transporter. Belongs to the major facilitator superfamily. Sodium/anion cotransporter (TC 2.A.1.14) family.
80	HORVU.MOREX.r3.1HG0059300	-0.891402	CML	calcium-binding protein CML
81	HORVU.MOREX.r3.1HG0077250	0.713053	F13C5.100	Cyclic phosphodiesterase; Hydrolyzes ADP-ribose 1'',2''-cyclic phosphate (Appr>1) that is produced during tRNA splicing into ADP-ribose 1''-phosphate (Appr- 1''p). Acts also on nucleoside 2',3'-cyclic phosphates.
82	HORVU.MOREX.r3.1HG0081820	-0.751987	F3H9.11	Strawberry notch protein (DUF616).
83	HORVU.MOREX.r3.1HG0082380	-0.832394	MDH	Malate dehydrogenase, chloroplastic; Catalyzes a reversible NAD-dependent dehydrogenase reaction involved in central metabolism and redox homeostasis between organelle compartments (Probable). Plays a key role in the metabolism of dark chloroplasts and non-green plastids. Essential for embryo viability. Plays an essential role in heterotrophic metabolism in embryos, and autotrophic metabolism in …
84	HORVU.MOREX.r3.1HG0065900	-0.718156	GDI1	Guanosine nucleotide diphosphate dissociation inhibitor 1; Regulates the GDP/GTP exchange reaction of most RAB proteins by inhibiting the dissociation of GDP from them, and the subsequent binding of GTP; Belongs to the Rab GDI family.
85	HORVU.MOREX.r3.1HG0075620	-0.822766	F17M19.10	Proteinase inhibitor, propeptide.
86	HORVU.MOREX.r3.1HG0076640	-0.785872	HXK1	Hexokinase-1; Fructose and glucose phosphorylating enzyme. May be involved in the phosphorylation of glucose during the export from mitochondrion to cytosol. Acts as sugar sensor which may regulate sugar-dependent gene repression or activation. Mediates the effects of sugar on plant growth and development independently of its catalytic activity or the sugar metabolism. May regulate the execution …
87	HORVU.MOREX.r3.1HG0061330	0.726101	DI19-4	Protein DEHYDRATION-INDUCED 19 homolog 4.
88	HORVU.MOREX.r3.1HG0081600	-0.720836	Q9M0D5_ARATH	Mitochondrial ATP synthase subunit G protein.
89	HORVU.MOREX.r3.1HG0073840	0.731631	UPP	Uracil phosphoribosyltransferase, chloroplastic; Uracil phosphoribosyltransferase (UPRT) that catalyzes the conversion of uracil and 5-phospho-alpha-D-ribose 1-diphosphate (PRPP) to UMP and diphosphate. Is probably the only functional UPRT, since the dual-domain proteins of the UKL family seem to lack this activity.
90	HORVU.MOREX.r3.2HG0096440	0.722736	F19H22.4	tRNA-dihydrouridine(47) synthase [NAD(P)(+)]-like; Catalyzes the synthesis of dihydrouridine, a modified base found in the D-loop of most tRNAs; Belongs to the Dus family. Dus3 subfamily.
91	HORVU.MOREX.r3.2HG0131330	-0.821281	URGT2	UDP-rhamnose/UDP-galactose transporter 2; Nucleotide-sugar transporter that transports UDP-rhamnose or UDP-galactose and UMP in a strict counter-exchange mode.
92	HORVU.MOREX.r3.2HG0101890	-0.765612	F13H10.7	S-adenosyl-L-methionine-dependent methyltransferases superfamily protein.
93	HORVU.MOREX.r3.2HG0109340	-0.786272	SAG20	Senescence associated gene 20.
94	HORVU.MOREX.r3.2HG0156130	0.826376	Q9LW25_ARATH	Histone-lysine N-methyltransferase.
95	HORVU.MOREX.r3.1HG0094770	0.78769	F3P11.13	Transmembrane protein.
96	HORVU.MOREX.r3.2HG0159400	0.809198	MORC4	Protein MICRORCHIDIA 4; Exhibits ATPase activity. Binds DNA/RNA in a non-specific manner and exhibits endonuclease activity. Probably involved in DNA repair. Involved in RNA-directed DNA methylation (RdDM) as a component of the RdDM machinery and required for gene silencing. May also be involved in the regulation of chromatin architecture to maintain gene silencing. Together with MORC7, acts to s…
97	HORVU.MOREX.r3.2HG0107980	0.851902	CERK1	chitin elicitor receptor kinase 1
98	HORVU.MOREX.r3.2HG0138840	-0.78989	CRK8	Cysteine-rich receptor-like protein kinase 8.
99	HORVU.MOREX.r3.1HG0090140	-0.816431	T1N6.22	NAD(P)-binding Rossmann-fold superfamily protein; Belongs to the short-chain dehydrogenases/reductases (SDR) family.
100	HORVU.MOREX.r3.2HG0178550	-0.785037	COS1	6,7-dimethyl-8-ribityllumazine synthase, chloroplastic; Catalyzes the formation of 6,7-dimethyl-8-ribityllumazine by condensation of 5-amino-6-(D-ribitylamino)uracil with 3,4-dihydroxy-2- butanone 4-phosphate. This is the penultimate step in the biosynthesis of riboflavin (By similarity).
101	HORVU.MOREX.r3.2HG0178930	-0.738439	HST-2	Shikimate O-hydroxycinnamoyltransferase; Acyltransferase involved in the biosynthesis of lignin. Accepts caffeoyl-CoA and p- coumaroyl-CoA as substrates and transfers the acyl group on both shikimate and quinate acceptors.
102	HORVU.MOREX.r3.2HG0114920	-0.785553	T22H22.5	Probable serine/threonine-protein kinase At1g54610; Belongs to the protein kinase superfamily. Ser/Thr protein kinase family.
103	HORVU.MOREX.r3.2HG0132860	0.772259	F10O3.3	Splicing factor Prp18 family protein.
105	HORVU.MOREX.r3.2HG0143700	0.779764	CHR4	Protein CHROMATIN REMODELING 4; Chromatin-remodeling protein that binds DNA through histones and regulates gene transcription. May specifically recognize and bind trimethylated 'Lys-27' (H3K27me3) and non-methylated 'Lys-4' of histone H3 (By similarity). Probable chromatin remodeling factor. Belongs to the SNF2/RAD54 helicase family.
106	HORVU.MOREX.r3.1HG0085490	-0.876185	DRP1A	Dynamin-related protein 1A; Microtubule-associated force-producing protein that is targeted to the forming cell plate during cytokinesis. Plays also a major role in plasma membrane maintenance and cell wall integrity with implications in vesicular trafficking, polar cell expansion, vascular formation, and other aspects of plant growth and development. Has a GTPase activity.
107	HORVU.MOREX.r3.2HG0160920	-0.707317	DTX16	Protein DETOXIFICATION 16.
108	HORVU.MOREX.r3.2HG0144560	-0.715896	RABH1B	Ras-related protein RABH1b; Protein transport. Regulator of membrane traffic from the Golgi apparatus towards the endoplasmic reticulum (ER). Binds GTP and GDP and possesses intrinsic GTPase activity (By similarity). Belongs to the small GTPase superfamily. Rab family.
109	HORVU.MOREX.r3.2HG0173120	-0.790453	F8M21.30	Galactose mutarotase-like superfamily protein.
110	HORVU.MOREX.r3.2HG0141370	0.779469	RBG3	Glycine-rich RNA-binding protein 3, mitochondrial; Possibly has a role in RNA transcription or processing during stress (By similarity). Involved in C-to-U editing of mitochondrial RNA. Functions as minor mitochondrial editing factor. Controls 6 percent of the mitochondrial editing sites.
111	HORVU.MOREX.r3.2HG0149410	-0.714856	TRX4	Thioredoxin H4; Thiol-disulfide oxidoreductase probably involved in the redox regulation of a number of cytosolic enzymes. Possesses insulin disulfide bonds reducing activity; Belongs to the thioredoxin family. Plant H-type subfamily.
112	HORVU.MOREX.r3.2HG0131350	-0.709187	GGPPS1	Heterodimeric geranylgeranyl pyrophosphate synthase large subunit 1, chloroplastic; Heterodimeric geranyl(geranyl)-diphosphate (GPP) synthase large subunit. In vitro, the large subunit catalyzes mainly the trans- addition of the three molecules of IPP onto DMAPP to form geranylgeranyl pyrophosphate while the small subunit alone is inactive. Upon association of the two subunits, the product profil…
113	HORVU.MOREX.r3.2HG0109530	0.799736	T12M4.15	Probable protein phosphatase 2C 5.
114	HORVU.MOREX.r3.2HG0102150	-0.795668	ABCG24	ABC transporter G family member 24.
115	HORVU.MOREX.r3.2HG0099270	0.746703	ARP9	Actin-related protein 9.
116	HORVU.MOREX.r3.2HG0150450	0.752641	PKP1	Plastidial pyruvate kinase 1, chloroplastic; Required for plastidial pyruvate kinase activity. Involved in seed oil accumulation, embryo development and seed storage compounds mobilization upon germination.
117	HORVU.MOREX.r3.1HG0094050	0.766668	bHLH-Upa20	BHLH transcription factor Upa20
118	HORVU.MOREX.r3.2HG0146160	0.701725	T27I15_140	Calcium-dependent lipid-binding (CaLB domain) family protein.
119	HORVU.MOREX.r3.2HG0126020	0.700103	MSH4	DNA mismatch repair protein MSH4; Involved in meiotic recombination in association with MSH5. Required for reciprocal recombination and proper segregation of homologous chromosomes at meiosis. Promotes homologous recombination through facilitating chiasma formation during prophase I. Involved in the control of class I crossovers formation. Belongs to the DNA mismatch repair MutS family.
120	HORVU.MOREX.r3.2HG0098410	0.73109	MBR2	E3 ubiquitin-protein ligase MBR2; E3 ubiquitin-protein ligase that functions as regulator of MED25 stability by targeting MED25 for degradation in a RING-H2- dependent way. Proteasome-dependent degradation of MED25 seems to activate its function as positive regulator of FLOWERING LOCUS T (FT) and is important to induce the expression of FT and consequently to promote flowering. May function downs…
121	HORVU.MOREX.r3.2HG0146470	0.772885	RZ1C	Glycine-rich RNA-binding protein RZ1C; Binds RNA and DNA sequences non-specifically. May be involved in tolerance to cold stress.
122	HORVU.MOREX.r3.2HG0173680	-0.830547	ASB2	Anthranilate synthase beta subunit 2, chloroplastic; Part of a heterotetrameric complex that catalyzes the two- step biosynthesis of anthranilate, an intermediate in the biosynthesis of L-tryptophan. In the first step, the glutamine-binding beta subunit of anthranilate synthase (AS) provides the glutamine amidotransferase activity which generates ammonia as a substrate that, along with chorismate…
123	HORVU.MOREX.r3.2HG0140290	-0.797407	GPT2	Glucose-6-phosphate/phosphate translocator 2, chloroplastic; Glucose 6-phosphate (Glc6P) transporter. Transports also inorganic phosphate, 3-phosphoglycerate, triose phosphates and, to a leser extent, phosphoenolpyruvate. Responsible for the transport of Glc6P into plastids of heterotrophic tissues where it can be used as a carbon source for starch biosynthesis, as substrate for fatty acid biosyn…
124	HORVU.MOREX.r3.2HG0165490	-0.741629	ADT6	Arogenate dehydratase/prephenate dehydratase 6, chloroplastic; Converts the prephenate produced from the shikimate- chorismate pathway into phenylalanine.
125	HORVU.MOREX.r3.2HG0107480	-0.896061	GILP	GSH-induced LITAF domain protein; Acts as a membrane anchor, bringing other regulators of programmed cell death (PCD) to the plasma membrane. Negatively regulates hypersensitive cell death; Belongs to the CDIP1/LITAF family.
126	HORVU.MOREX.r3.2HG0152970	0.768607	INT2	Probable inositol transporter 2; Plasma membrane inositol-proton symporter. Specific for several inositol epimers, such as myoinositol and scylloinositol. D- chiroinositol, mucoinositol, alloinositol and pinitol are also transported with a lower activity. Not active with galactinol and phytate.
127	HORVU.MOREX.r3.2HG0179330	0.848541	F23A5.16	Tudor/PWWP/MBT superfamily protein.
128	HORVU.MOREX.r3.2HG0141370	0.779469	RBG3	Glycine-rich RNA-binding protein 3, mitochondrial; Possibly has a role in RNA transcription or processing during stress (By similarity). Involved in C-to-U editing of mitochondrial RNA. Functions as minor mitochondrial editing factor. Controls 6 percent of the mitochondrial editing sites.
129	HORVU.MOREX.r3.2HG0168820	-0.746693	SGPP	Haloacid dehalogenase-like hydrolase domain-containing protein Sgpp; Acts as a phosphosugar phosphatase on a broad range of sugar phosphate substrates with preferential activity on D-ribose-5- phosphate, 2-deoxy-D-ribose-5-phosphate, 2-deoxy-D-glucose-6-phosphate, and D-mannose-6-phosphate and with a lower activity on D-fructose-1- phosphate, D-glucose-6-phosphate, DL-glycerol-3-phosphate, and D-…
130	HORVU.MOREX.r3.2HG0164310	0.804298	ML1	Protein MEI2-like 1; Probable RNA-binding transcriptional activator that plays a role in meiosis and vegetative growth. May be a downstream effector of TOR signaling pathway and recruited by RAPTOR1 for TOR substrate.
131	HORVU.MOREX.r3.2HG0158390	0.739336	F20D23.10	CASP-like protein 2A1; Belongs to the Casparian strip membrane proteins (CASP) family.
132	HORVU.MOREX.r3.2HG0169420	0.761782	CDKP	calcium-dependent protein kinase
133	HORVU.MOREX.r3.2HG0148850	-0.712152	OEP61	Outer envelope protein 61; Plays a role in protein import into the endoplasmic reticulum (ER). May function as chaperone docking protein during post- translational protein translocation into the ER. Chaperone receptor mediating Hsp70-dependent protein targeting to chloroplasts. Interacts specifically with some chloroplast precursors, but not with mitochondrial precursors. Able to select precursor…
134	HORVU.MOREX.r3.2HG0126090	0.865225	CML	calcium-binding protein CML
135	HORVU.MOREX.r3.2HG0156620	-0.830213	PAP2-2	Probable inactive purple acid phosphatase 2.
136	HORVU.MOREX.r3.2HG0159310	0.85565	T28I24.8	RNA binding (RRM/RBD/RNP motifs) family protein.
137	HORVU.MOREX.r3.2HG0140060	-0.751432	PLA1	Phospholipase A I; Possesses non-specific lipolytic acyl hydrolase (LAH) activity. Catalyzes the hydrolysis of the galactolipids monogalactosyldiacylglycerol (MGDG) and digalactosyldiacylglycerol (DGDG), and less efficiently the phoshpolipids phosphatidylcholine (PC), phosphatidylethanolamine (PE), phosphatidylglycerol (PG), phosphatidylserine (PS) and phosphatidylinositol (PI). Hydrolyzes phosph…
138	HORVU.MOREX.r3.2HG0156100	0.792355	ELF5A-2	Eukaryotic translation initiation factor 5A-2; The precise role of eIF-5A in protein biosynthesis is not known but it may function as a bimodular protein capable of binding to both RNA and proteins. Regulates cytokinin-mediated root protoxylem specification and represses secifically the expression of AHP6. Regulates the induction of programmed cell death caused by infection with virulent pathogen.
139	HORVU.MOREX.r3.2HG0100660	-0.822879	RBL19	Rhomboid-like protein 19; Probable rhomboid-type serine protease that catalyzes intramembrane proteolysis; Belongs to the peptidase S54 family.
140	HORVU.MOREX.r3.2HG0181880	-0.704133	IPUT1	Inositol phosphorylceramide glucuronosyltransferase 1; Mediates the transfer of glucuronic acid (GlcA) from UDP-GlcA to glycosyl inositol phosphorylceramides (GIPCs). The formation of GIPCs sphingolipids seems essential for pollen function.
141	HORVU.MOREX.r3.2HG0124940	0.783783	GLO4	Peroxisomal (S)-2-hydroxy-acid oxidase GLO4.
143	HORVU.MOREX.r3.1HG0094030	-0.767317	F10C21.22	E3 ubiquitin-protein ligase.
144	HORVU.MOREX.r3.2HG0180500	-0.713817	GRXC2	Glutaredoxin-C2; Has a glutathione-disulfide oxidoreductase activity in the presence of NADPH and glutathione reductase. Reduces low molecular weight disulfides and proteins (By similarity).
145	HORVU.MOREX.r3.2HG0132170	0.780248	TUBA3	Tubulin alpha-3 chain; Tubulin is the major constituent of microtubules. It binds two moles of GTP, one at an exchangeable site on the beta chain and one at a non-exchangeable site on the alpha chain.
146	HORVU.MOREX.r3.1HG0093880	0.730198	LSF1	Phosphoglucan phosphatase LSF1, chloroplastic; Starch granule-associated phosphoglucan phosphatase involved in the control of starch accumulation. Participates in the regulation of the initial steps of starch degradation at the granule surface. May release a different set of phosphate groups from those removed by DSP4.
147	HORVU.MOREX.r3.2HG0170580	-0.822786	OPR2	12-oxophytodienoate reductase 2; Specifically cleaves olefinic bonds in alpha,beta-unsaturated carbonyls and may be involved in detoxification or modification of these reactive compounds (Probable). May be involved in the biosynthesis or metabolism of oxylipin signaling molecules (Probable). In vitro, reduces 9R,13R-12- oxophytodienoic acid (9R,13R-OPDA) to 9R,13R-OPC-8:0, but only poorly 9S,13S-…
148	HORVU.MOREX.r3.2HG0171680	-0.718742	LOX3	Lipoxygenase 3, chloroplastic; 13S-lipoxygenase that can use linolenic acid as substrates. Plant lipoxygenases may be involved in a number of diverse aspects of plant physiology including growth and development, pest resistance, and senescence or responses to wounding. Catalyzes the hydroperoxidation of lipids containing a cis,cis-1,4-pentadiene structure (By similarity).
149	HORVU.MOREX.r3.2HG0095510	-0.834629	F23H11.27	NAD(P)-linked oxidoreductase superfamily protein.
150	HORVU.MOREX.r3.1HG0089180	0.78447	RPM1	disease resistance protein RPM1
151	HORVU.MOREX.r3.2HG0126000	-0.735939	UP3	Stress-response A/B barrel domain-containing protein UP3; Involved in stress response.
152	HORVU.MOREX.r3.2HG0172990	-0.782952	SERK1	Somatic embryogenesis receptor kinase 1; Dual specificity kinase acting on both serine/threonine- and tyrosine-containing substrates. Phosphorylates BRI1 on 'Ser-887' and CDC48 on at least one threonine residue and on 'Ser-41'. Confers embryogenic competence. Acts redundantly with SERK2 as a control point for sporophytic development controlling male gametophyte production. Involved in the brassin…
153	HORVU.MOREX.r3.1HG0094030	-0.767317	F10C21.22	E3 ubiquitin-protein ligase.
154	HORVU.MOREX.r3.2HG0115300	-0.875418	CSD1	Superoxide dismutase [Cu-Zn] 1; Destroys radicals which are normally produced within the cells and which are toxic to biological systems; Belongs to the Cu-Zn superoxide dismutase family.
155	HORVU.MOREX.r3.2HG0126760	0.707586	HDA5	Histone deacetylase 5; Responsible for the deacetylation of lysine residues on the N-terminal part of the core histones (H2A, H2B, H3 and H4). Histone deacetylation gives a tag for epigenetic repression and plays an important role in transcriptional regulation, cell cycle progression and developmental events. Histone deacetylases act via the formation of large multiprotein complexes (By similarit…
156	HORVU.MOREX.r3.1HG0089440	-0.816759	T24C20_20	AT3G48140 protein.
157	HORVU.MOREX.r3.2HG0115300	-0.875418	CSD1	Superoxide dismutase [Cu-Zn] 1; Destroys radicals which are normally produced within the cells and which are toxic to biological systems; Belongs to the Cu-Zn superoxide dismutase family.
158	HORVU.MOREX.r3.2HG0159310	0.85565	T28I24.8	RNA binding (RRM/RBD/RNP motifs) family protein.
159	HORVU.MOREX.r3.2HG0159780	-0.742792	P4H1	Prolyl 4-hydroxylase 1; Catalyzes the post-translational formation of 4- hydroxyproline in -Xaa-Pro-Gly- sequences in proline-rich peptide sequences of plant glycoproteins and other proteins. Hydroxylates preferentially prolines in second positions in the -Pro-Pro-Gly- triplets. Hydroxyprolines are important constituent of many plant cell wall glycoproteins such as extensins, hydroxyproline-rich …
160	HORVU.MOREX.r3.2HG0142740	-0.781012	F20O9.80	Probable protein phosphatase 2C 58.
161	HORVU.MOREX.r3.1HG0095310	0.745317	AGO4	Protein argonaute 4; Together with RDM3, required for transcriptional gene silencing (TGS) by DNA methylation and repressive histone modifications (H3K9me2) of several chromatin loci. Component of the RISC complex that associate with the small interfering RNA (siRNA) pathway involved in direct cytosine methylation at endogenous DNA repeats. Forms a AGO4/NRPE1/siRNA complex in cajal body, facilita…
162	HORVU.MOREX.r3.2HG0159310	0.85565	RPM1	disease resistance protein RPM1
163	HORVU.MOREX.r3.2HG0134400	-0.840803	DTX12	Protein DETOXIFICATION 12.
164	HORVU.MOREX.r3.2HG0126760	0.707586	HDA5	Histone deacetylase 5; Responsible for the deacetylation of lysine residues on the N-terminal part of the core histones (H2A, H2B, H3 and H4). Histone deacetylation gives a tag for epigenetic repression and plays an important role in transcriptional regulation, cell cycle progression and developmental events. Histone deacetylases act via the formation of large multiprotein complexes (By similarit…
165	HORVU.MOREX.r3.2HG0159780	-0.742792	P4H1	Prolyl 4-hydroxylase 1; Catalyzes the post-translational formation of 4- hydroxyproline in -Xaa-Pro-Gly- sequences in proline-rich peptide sequences of plant glycoproteins and other proteins. Hydroxylates preferentially prolines in second positions in the -Pro-Pro-Gly- triplets. Hydroxyprolines are important constituent of many plant cell wall glycoproteins such as extensins, hydroxyproline-rich …
166	HORVU.MOREX.r3.2HG0125430	-0.811125	TIFY10A	Protein TIFY 10A; Repressor of jasmonate responses. Jasmonoyl-isoleucine (JA- Ile) specifically promotes COI1-TIFY10A/JAZ1 interaction. Interacts with COI1 and inositol pentakisphosphate to form a high-affinity jasmonates coreceptor.
167	HORVU.MOREX.r3.2HG0172520	-0.761298	UBP3	Ubiquitin carboxyl-terminal hydrolase 3; Recognizes and hydrolyzes the peptide bond at the C-terminal Gly of ubiquitin. Involved in the processing of poly-ubiquitin precursors as well as that of ubiquitinated proteins. Required for the correct development of pollen; Belongs to the peptidase C19 family.
168	HORVU.MOREX.r3.2HG0164310	0.804298	ML1	Protein MEI2-like 1; Probable RNA-binding transcriptional activator that plays a role in meiosis and vegetative growth. May be a downstream effector of TOR signaling pathway and recruited by RAPTOR1 for TOR substrate.
169	HORVU.MOREX.r3.2HG0163090	0.736599	RPM1	disease resistance protein RPM1
170	HORVU.MOREX.r3.2HG0142850	-0.701904	F17L22.30	Organic solute transporter ostalpha protein (DUF300).
171	HORVU.MOREX.r3.2HG0176990	-0.76904	BIR2	Inactive LRR receptor-like serine/threonine-protein kinase BIR2; Pseudokinases lacking protein kinase activity and unable to bind ATP-analogs. Negative regulator of pathogen- associated molecular patterns- (PAMP-) triggered immunity by limiting BAK1-receptor complex formation in the absence of ligands.
172	HORVU.MOREX.r3.2HG0118770	-0.704317	F17K4.190	Mo25 family protein.
173	HORVU.MOREX.r3.1HG0093550	-0.856966	TRPA1	Tryptophan synthase alpha chain; The alpha subunit is responsible for the aldol cleavage of indoleglycerol phosphate to indole and glyceraldehyde 3-phosphate (By similarity). Contributes to the tryptophan-independent indole biosynthesis, and possibly to auxin production; Belongs to the TrpA family.
174	HORVU.MOREX.r3.2HG0179570	0.774564	MICU	Calcium uptake protein, mitochondrial; Calcium-binding protein maintaining matrix calcium levels at low concentration. Regulates mitochondrial calcium dynamics in planta by restricting influx; Belongs to the MICU1 family. MICU1 subfamily.
175	HORVU.MOREX.r3.2HG0123650	0.903889	RIN4	RPM1-interacting protein 4
176	HORVU.MOREX.r3.2HG0097610	0.822244	F22I13.50	Integral membrane hemolysin-III-like protein.
177	HORVU.MOREX.r3.2HG0169250	-0.883917	APXS	L-ascorbate peroxidase S, chloroplastic/mitochondrial; Plays a key role in hydrogen peroxide removal; Belongs to the peroxidase family. Ascorbate peroxidase subfamily.
178	HORVU.MOREX.r3.2HG0160790	0.736791	CEQORH	Chloroplast envelope quinone oxidoreductase homolog; NADPH-dependent alpha,beta-unsaturated oxoene reductase reducing the double bond of medium-chain (C9) to long-chain (C18) reactive electrophile species deriving from poly-unsaturated fatty acid peroxides. The best substrates are 13-lipoxygenase-derived gamma- ketols, but is unable to reduce the double bond of short-chain alkenals and alkenones …
179	HORVU.MOREX.r3.2HG0104120	0.704256	T6D22.20	Lactoylglutathione lyase; Catalyzes the conversion of hemimercaptal, formed from methylglyoxal and glutathione, to S-lactoylglutathione.
180	HORVU.MOREX.r3.2HG0133220	0.821896	RPS2	disease resistance protein RPS2
181	HORVU.MOREX.r3.2HG0133880	0.882228	EXO84C	Exocyst complex component EXO84C; Component of the exocyst complex involved in the docking of exocytic vesicles with fusion sites on the plasma membrane during regulated or polarized secretion. Involved in polarized cell growth and organ morphogenesis. During cytokinesis, involved in cell plate initiation, cell plate maturation and formation of new primary cell wall (By similarity); Belongs to th…
183	HORVU.MOREX.r3.1HG0092190	-0.810133	RWA3	Protein REDUCED WALL ACETYLATION 3; Probable O-acetyltransferase involved in the acetylation of xylan during secondary wall biosynthesis.
184	HORVU.MOREX.r3.2HG0106380	-0.797402	PAT14	Probable protein S-acyltransferase 14; Palmitoyl acyltransferase; Belongs to the DHHC palmitoyltransferase family.
185	HORVU.MOREX.r3.2HG0126020	0.700103	MSH4	DNA mismatch repair protein MSH4; Involved in meiotic recombination in association with MSH5. Required for reciprocal recombination and proper segregation of homologous chromosomes at meiosis. Promotes homologous recombination through facilitating chiasma formation during prophase I. Involved in the control of class I crossovers formation. Belongs to the DNA mismatch repair MutS family.
186	HORVU.MOREX.r3.2HG0160920	-0.707317	DTX16	Protein DETOXIFICATION 16.
187	HORVU.MOREX.r3.2HG0156100	0.792355	ELF5A-2	Eukaryotic translation initiation factor 5A-2; The precise role of eIF-5A in protein biosynthesis is not known but it may function as a bimodular protein capable of binding to both RNA and proteins. Regulates cytokinin-mediated root protoxylem specification and represses secifically the expression of AHP6. Regulates the induction of programmed cell death caused by infection with virulent pathogen.
188	HORVU.MOREX.r3.2HG0168730	-0.870533	SRK2H	Serine/threonine-protein kinase SRK2H; Belongs to the protein kinase superfamily. Ser/Thr protein kinase family.
189	HORVU.MOREX.r3.2HG0178250	0.869792	F4JEH7_ARATH	Histone H2A deubiquitinase (DUF3755).
190	HORVU.MOREX.r3.2HG0104500	0.756129	Q8RWS0_ARATH	Chromatin-remodeling complex subunit.
191	HORVU.MOREX.r3.3HG0303590	0.754174	WRKY22	WRKY transcription factor 22
193	HORVU.MOREX.r3.3HG0221240	-0.736319	AT3G18180	Glycosyltransferase family 61 protein.
194	HORVU.MOREX.r3.3HG0264530	0.835761	SMD3B	Small nuclear ribonucleoprotein SmD3b; Core component of the spliceosomal U1, U2, U4 and U5 small nuclear ribonucleoproteins (snRNPs), the building blocks of the spliceosome (By similarity). May play a major role in the splicing of cellular pre-mRNAs. Required for normal plant development.
195	HORVU.MOREX.r3.2HG0187940	0.774065	WRKY33	WRKY transcription factor 33
196	HORVU.MOREX.r3.3HG0292470	-0.713628	Dl4860W	Polyketide cyclase / dehydrase and lipid transport protein.
197	HORVU.MOREX.r3.4HG0343600	-0.740456	T8F5.4	ER membrane protein complex subunit-like protein.
198	HORVU.MOREX.r3.3HG0251550	-0.863966	MBG8.12	Probable folate-biopterin transporter 4; Could mediate folate transport; Belongs to the major facilitator superfamily. Folate- biopterin transporter (TC 2.A.71) family.
199	HORVU.MOREX.r3.2HG0185380	-0.781792	GDH2-2	Glutamate dehydrogenase 2; Belongs to the Glu/Leu/Phe/Val dehydrogenases family.
200	HORVU.MOREX.r3.3HG0278630	-0.734796	RABA1F	Ras-related protein RABA1f; Intracellular vesicle trafficking and protein transport. Belongs to the small GTPase superfamily. Rab family.
201	HORVU.MOREX.r3.3HG0300120	-0.706185	NHL10	NDR1/HIN1-like protein 10; May play a role in plant immunity.
202	HORVU.MOREX.r3.2HG0208810	0.749852	UBC28	Ubiquitin-conjugating enzyme E2 28; Accepts the ubiquitin from the E1 complex and catalyzes its covalent attachment to other proteins; Belongs to the ubiquitin-conjugating enzyme family.
203	HORVU.MOREX.r3.3HG0301710	0.756495	ANTR4	Probable anion transporter 4, chloroplastic; Inorganic phosphate and probable anion transporter. Belongs to the major facilitator superfamily. Sodium/anion cotransporter (TC 2.A.1.14) family.
205	HORVU.MOREX.r3.2HG0203360	-0.702611	ATR2	NADPH--cytochrome P450 reductase 2; This enzyme is required for electron transfer from NADP to cytochrome P450 in microsomes. It can also provide electron transfer to heme oxygenase and cytochrome B5. Reduces a variety of substrates in vitro, such as cytochrome c, feericyanide and dichloroindophenol. Belongs to the NADPH--cytochrome P450 reductase family. In the C-terminal section; belongs to the…
206	HORVU.MOREX.r3.2HG0191580	0.769493	CPX1	Coproporphyrinogen-III oxidase 1, chloroplastic; Key enzyme in heme biosynthesis. Catalyzes the oxidative decarboxylation of propionic acid side chains of rings A and B of coproporphyrinogen III; Belongs to the aerobic coproporphyrinogen-III oxidase family.
207	HORVU.MOREX.r3.3HG0327850	0.746754	WRKY52	probable WRKY transcription factor 52
208	HORVU.MOREX.r3.3HG0303590	0.754174	WRKY52	probable WRKY transcription factor 52
209	HORVU.MOREX.r3.2HG0195930	-0.792083	D2HGDH	D-2-hydroxyglutarate dehydrogenase, mitochondrial; Catalyzes the oxidation of (R)-2-hydroxyglutarate to 2- oxoglutarate. May be involved in the catabolism of propionyl-CoA derived from beta-oxidation. Involved in degradation of lysine for the supply of carbon and electrons to the ETF/ETFQO complex during dark- induced sugar starvation; Belongs to the FAD-binding oxidoreductase/transferase type 4 …
210	HORVU.MOREX.r3.4HG0346710	-0.832175	TOL3	TOM1-like protein 3; Might contribute to the loading of the ESCRT machinery.
211	HORVU.MOREX.r3.4HG0343600	-0.740456	T8F5.4	ER membrane protein complex subunit-like protein.
212	HORVU.MOREX.r3.3HG0293560	-0.844226	SCAMP1	Secretory carrier-associated membrane protein 1; Probably involved in membrane trafficking; Belongs to the SCAMP family.
213	HORVU.MOREX.r3.3HG0221240	-0.736319	AT3G18180	Glycosyltransferase family 61 protein.
214	HORVU.MOREX.r3.4HG0338590	-0.779593	F22H5.20	Sec14p-like phosphatidylinositol transfer family protein.
215	HORVU.MOREX.r3.3HG0330960	0.743426	WRKY22	WRKY transcription factor 22
216	HORVU.MOREX.r3.4HG0354240	0.836875	EMB2750	Pentatricopeptide repeat-containing protein At3g06430, chloroplastic.
217	HORVU.MOREX.r3.3HG0282600	-0.719906	K15I22.11	GDSL esterase/lipase At5g45910.
218	HORVU.MOREX.r3.3HG0225930	0.734788	STE1	Delta(7)-sterol-C5(6)-desaturase 1; Involved in the biosynthesis of sitosterol and campesterol, a precursor of growth-promoting brassinosteroids.
219	HORVU.MOREX.r3.3HG0286820	0.732469	TOM7-1	Mitochondrial import receptor subunit TOM7-1; Seems to act as a modulator of the dynamics of the mitochondrial protein transport machinery. Seems to promote the dissociation of subunits of the outer membrane translocase (By similarity); Belongs to the Tom7 family.
220	HORVU.MOREX.r3.2HG0187560	-0.755474	F6F3.4	ORMDL family protein.
221	HORVU.MOREX.r3.2HG0201790	-0.723224	RPN8A	26S proteasome non-ATPase regulatory subunit 7 homolog A; Acts as a regulatory subunit of the 26S proteasome which is involved in the ATP-dependent degradation of ubiquitinated proteins (By similarity). Required for innate immunity.
222	HORVU.MOREX.r3.4HG0335800	-0.816446	LOX1	Linoleate 9S-lipoxygenase 1; 9S-lipoxygenase that can use linoleic acid or linolenic acid as substrates. Plant lipoxygenases may be involved in a number of diverse aspects of plant physiology including growth and development, pest resistance, and senescence or responses to wounding. Catalyzes the hydroperoxidation of lipids containing a cis,cis-1,4-pentadiene structure. Function as regulators of …
223	HORVU.MOREX.r3.3HG0221300	0.747084	GAD1	Glutamate decarboxylase 1; Catalyzes the production of GABA. The calmodulin-binding is calcium-dependent and it is proposed that this may, directly or indirectly, form a calcium regulated control of GABA biosynthesis. Belongs to the group II decarboxylase family.
224	HORVU.MOREX.r3.2HG0214130	-0.749362	AAE3	Oxalate--CoA ligase; Oxalyl-CoA synthetase acting exclusively against oxalate. No activity with malonate, succinate, malate, acetate, formate, lactate, glycolate, glyoxylate or glutarate. Required for oxalate degradation, normal seed development and defense against oxalate-producing fungal pathogens.
225	HORVU.MOREX.r3.4HG0365930	0.794287	UBP5	Ubiquitin carboxyl-terminal hydrolase 5; Recognizes and hydrolyzes the peptide bond at the C-terminal Gly of ubiquitin. Involved in the processing of poly-ubiquitin precursors as well as that of ubiquitinated proteins. Belongs to the peptidase C19 family.
226	HORVU.MOREX.r3.3HG0303540	-0.824419	VHA-a1	V-type proton ATPase subunit a1; Essential component of the vacuolar proton pump (V-ATPase), a multimeric enzyme that catalyzes the translocation of protons across the membranes. Required for assembly and activity of the V-ATPase. Required during cell expansion; Belongs to the V-ATPase 116 kDa subunit family.
227	HORVU.MOREX.r3.2HG0185660	0.744061	T13E15.16	Protein kinase superfamily protein.
228	HORVU.MOREX.r3.3HG0246080	0.801349	MPL12.1	At5g46230.
230	HORVU.MOREX.r3.3HG0249710	0.723819	AtHBP1	SOUL heme-binding family protein.
231	HORVU.MOREX.r3.3HG0285310	0.709553	T14C9.100	CHY-type/CTCHY-type/RING-type Zinc finger protein.
232	HORVU.MOREX.r3.3HG0319100	-0.755526	dl4170c	Probable glucan endo-1,3-beta-glucosidase At4g16260; May be involved in plant defense against cyst nematode pathogens; Belongs to the glycosyl hydrolase 17 family.
234	HORVU.MOREX.r3.2HG0186530	0.702587	K10A8.50	TatD related DNase.
235	HORVU.MOREX.r3.4HG0333100	-0.714498	MS1	5-methyltetrahydropteroyltriglutamate--homocysteine methyltransferase 1; Catalyzes the transfer of a methyl group from 5- methyltetrahydrofolate to homocysteine resulting in methionine formation.
236	HORVU.MOREX.r3.3HG0331030	-0.880537	P58IPK	DnaJ protein P58IPK homolog; Plays an important positive role in viral symptom development and is required for viral multiplication and pathogenesis.
237	HORVU.MOREX.r3.3HG0312360	0.737825	RBO	respiratory burst oxidase
238	HORVU.MOREX.r3.2HG0201400	-0.847528	SHM4	Serine hydroxymethyltransferase 4; Catalyzes the interconversion of serine and glycine.
239	HORVU.MOREX.r3.4HG0363820	0.735254	BHLH47	Transcription factor bHLH47.
240	HORVU.MOREX.r3.3HG0306200	-0.766853	T28P16.12	Probable fructokinase-1; May play an important role in maintaining the flux of carbon towards starch formation.
241	HORVU.MOREX.r3.4HG0373440	0.70711	RIN4	RPM1-interacting protein 4
242	HORVU.MOREX.r3.2HG0187530	-0.769823	T12C24.29	E3 ubiquitin-protein ligase At1g12760; Mediates E2-dependent protein ubiquitination in vitro.
243	HORVU.MOREX.r3.3HG0264760	-0.744594	T20B5.6	Protein kinase and PP2C-like domain-containing protein; In the C-terminal section; belongs to the PP2C family.
244	HORVU.MOREX.r3.4HG0372920	0.721207	ROPGAP7	Rho GTPase-activating protein 7; Acts as a GTPase activator for the Rac-type GTPase by converting it to an inactive GDP-bound state.
245	HORVU.MOREX.r3.4HG0338800	0.741428	TUBA6	Tubulin alpha-6 chain; Tubulin is the major constituent of microtubules. It binds two moles of GTP, one at an exchangeable site on the beta chain and one at a non-exchangeable site on the alpha chain.
246	HORVU.MOREX.r3.3HG0252110	-0.770345	CICDH	Cytosolic isocitrate dehydrogenase [NADP]; May supply 2-oxoglutarate for amino acid biosynthesis and ammonia assimilation via the glutamine synthetase/glutamate synthase (GS/GOGAT) pathway. May be involved in the production of NADPH to promote redox signaling or homeostasis in response to oxidative stress. Belongs to the isocitrate and isopropylmalate dehydrogenases family.
247	HORVU.MOREX.r3.3HG0297110	0.803577	WRKY1	WRKY transcription factor 1
248	HORVU.MOREX.r3.4HG0340650	-0.733977	I-2	Protein phosphatase inhibitor 2; Inhibitor of protein-phosphatase 1 (PP1). Binds to and inhibits PP1 activity. Acts as negative regulator of abscisic acid (ABA) signaling. Enhances the inhibition of SRK2E/SNRK2.6 by TOPP1. May promote the interaction between TOPP1 and the ABA receptor PYL11.
249	HORVU.MOREX.r3.3HG0309660	0.826633	ZFN1	Zinc finger CCCH domain-containing protein 33.
250	HORVU.MOREX.r3.3HG0315690	0.734687	HUB2	E3 ubiquitin-protein ligase BRE1-like 2; E3 ubiquitin-protein ligase that monoubiquitinates H2B to form H2BK143ub1. H2BK143ub1 gives a specific tag for epigenetic transcriptional activation and is also prerequisite for H3K4me and maybe H3K79me. It thereby plays a central role in histone code and gene regulation. Forms a ubiquitin ligase complex in cooperation with the E2 enzyme UBC2/RAD6; Belongs…
251	HORVU.MOREX.r3.4HG0365900	0.822475	DEK3	DEK domain-containing chromatin associated protein.
252	HORVU.MOREX.r3.2HG0194790	-0.749342	PAO2	Polyamine oxidase 2; Flavoenzyme involved in polyamine back-conversion. Catalyzes the oxidation of the secondary amino group of polyamines, such as spermine, spermidine and their acetyl derivatives. Substrate preference is N(1)-acetylspermine > spermine > spermidine. Plays an important role in the regulation of polyamine intracellular concentration (Probable). Involved in abscisic acid-mediated d…
253	HORVU.MOREX.r3.3HG0224760	-0.730387	A0A1I9LMV6	Threonyl and alanyl tRNA synthetase second additional domain-containing protein.
254	HORVU.MOREX.r3.3HG0254020	-0.724952	F17A22.24	Zinc finger CCCH domain-containing protein 32.
255	HORVU.MOREX.r3.3HG0303590	0.754174	RIN4	RPM1-interacting protein 4
256	HORVU.MOREX.r3.2HG0187170	0.915532	F15P23.1	Probable methyltransferase PMT15.
257	HORVU.MOREX.r3.3HG0258370	-0.744662	ACLB-1	ATP-citrate synthase beta chain protein 1; ATP citrate-lyase is the primary enzyme responsible for the synthesis of cytosolic acetyl-CoA, used for the elongation of fatty acids and biosynthesis of isoprenoids, flavonoids and malonated derivatives. May supply substrate to the cytosolic acetyl-CoA carboxylase, which generates the malonyl-CoA used for the synthesis of a multitude of compounds, inclu…
258	HORVU.MOREX.r3.2HG0188290	0.702256	PIP1-5	Probable aquaporin PIP1-5; Aquaporins facilitate the transport of water and small neutral solutes across cell membranes.
259	HORVU.MOREX.r3.3HG0252110	-0.770345	CICDH	Cytosolic isocitrate dehydrogenase [NADP]; May supply 2-oxoglutarate for amino acid biosynthesis and ammonia assimilation via the glutamine synthetase/glutamate synthase (GS/GOGAT) pathway. May be involved in the production of NADPH to promote redox signaling or homeostasis in response to oxidative stress. Belongs to the isocitrate and isopropylmalate dehydrogenases family.
260	HORVU.MOREX.r3.3HG0227360	0.757648	LTP4	Non-specific lipid-transfer protein 4; Plant non-specific lipid-transfer proteins transfer phospholipids as well as galactolipids across membranes. May play a role in wax or cutin deposition in the cell walls of expanding epidermal cells and certain secretory tissues (By similarity).
261	HORVU.MOREX.r3.2HG0192540	0.716229	F9K20.7	Ubiquitin-specific protease family C19-related protein.
262	HORVU.MOREX.r3.2HG0187890	0.742279	HMGB2	High mobility group B protein 2; Binds preferentially double-stranded DNA. Confers sensitivity to salt and drought stresses.
263	HORVU.MOREX.r3.4HG0335800	-0.816446	LOX1	Linoleate 9S-lipoxygenase 1; 9S-lipoxygenase that can use linoleic acid or linolenic acid as substrates. Plant lipoxygenases may be involved in a number of diverse aspects of plant physiology including growth and development, pest resistance, and senescence or responses to wounding. Catalyzes the hydroperoxidation of lipids containing a cis,cis-1,4-pentadiene structure. Function as regulators of …
264	HORVU.MOREX.r3.3HG0326880	-0.708858	HEL	Hevein-like preproprotein; Fungal growth inhibitors. Neither CB-HEL nor CD-HEL have chitinase activity, but both have antimicrobial activities. CD-HEL has RNase, but no DNase activity.
265	HORVU.MOREX.r3.3HG0248540	-0.76892	Q9LV46_ARATH	Peroxisomal membrane 22 kDa (Mpv17/PMP22) family protein; Belongs to the peroxisomal membrane protein PXMP2/4 family.
266	HORVU.MOREX.r3.3HG0224000	0.742837	BHLH35	Transcription factor bHLH35.
267	HORVU.MOREX.r3.3HG0281250	-0.817999	LRK10L-1.2	LEAF RUST 10 DISEASE-RESISTANCE LOCUS RECEPTOR-LIKE PROTEIN KINASE-like 1.2; Probable receptor-like serine/threonine-protein kinase involved in abscisic acid (ABA) signaling. Acts as a positive regulator of abiotic stress response.
268	HORVU.MOREX.r3.4HG0335610	-0.736829	ATH9	Putative ABC1 protein At2g40090; Belongs to the protein kinase superfamily. ADCK protein kinase family.
269	HORVU.MOREX.r3.3HG0218100	-0.818146	C50	Chaperone protein dnaJ 50; May play a role in protein folding in the endoplasmic reticulum.
270	HORVU.MOREX.r3.3HG0248120	0.817818	WRKY33	WRKY transcription factor 33
271	HORVU.MOREX.r3.3HG0275710	-0.875166	AATP1	ADP,ATP carrier protein 1, chloroplastic; May function as an ATP importer. Belongs to the ADP/ATP translocase tlc (TC 2.A.12.2) family.
272	HORVU.MOREX.r3.4HG0347000	-0.705657	PAD4	Lipase-like PAD4; Probable lipase required downstream of MPK4 for accumulation of the plant defense-potentiating molecule, salicylic acid, thus contributing to the plant innate immunity against invasive biotrophic pathogens and to defense mechanisms upon recognition of microbe- associated molecular patterns (MAMPs). Participates in the regulation of various molecular and physiological processes t…
273	HORVU.MOREX.r3.3HG0303160	0.719872	MTP11	Metal tolerance protein 11; Cation/proton antiporter involved in endogenous manganese tolerance probably through vesicular trafficking and exocytosis. Belongs to the cation diffusion facilitator (CDF) transporter (TC 2.A.4) family. SLC30A subfamily.
274	HORVU.MOREX.r3.4HG0373100	0.764542	PAS1	Peptidyl-prolyl cis-trans isomerase PASTICCINO1; PPIases accelerate the folding of proteins. It catalyzes the cis-trans isomerization of proline imidic peptide bonds in oligopeptides (By similarity). Essential protein regulating cell division, adhesion and elongation throughout the plant development and embryogenesis. Required for the spatial organization of apical meristems. Involved in the horm…
275	HORVU.MOREX.r3.3HG0252110	-0.770345	CICDH	Cytosolic isocitrate dehydrogenase [NADP]; May supply 2-oxoglutarate for amino acid biosynthesis and ammonia assimilation via the glutamine synthetase/glutamate synthase (GS/GOGAT) pathway. May be involved in the production of NADPH to promote redox signaling or homeostasis in response to oxidative stress. Belongs to the isocitrate and isopropylmalate dehydrogenases family.
276	HORVU.MOREX.r3.3HG0251900	-0.756218	WRKY6	WRKY transcription factor 6; Transcription factor involved in the control of processes related to senescence and pathogen defense. Interacts specifically with the W box (5'-(T)TGAC[CT]-3'), a frequently occurring elicitor-responsive cis-acting element. Activates the transcription of the SIRK gene and represses its own expression and that of the WRKY42 genes. Modulates phosphate homeostasis and Pi…
277	HORVU.MOREX.r3.3HG0255820	-0.745384	ZIFL2	Probable peptide/nitrate transporter At3g43790.
278	HORVU.MOREX.r3.4HG0336870	-0.819238	F1E22.17	Microsomal glutathione s-transferase.
279	HORVU.MOREX.r3.4HG0371810	-0.72027	T30N20.50	ER membrane protein complex subunit-like protein.
280	HORVU.MOREX.r3.3HG0257140	0.755764	RPM1	disease resistance protein RPM1
281	HORVU.MOREX.r3.3HG0252110	-0.770345	CICDH	Cytosolic isocitrate dehydrogenase [NADP]; May supply 2-oxoglutarate for amino acid biosynthesis and ammonia assimilation via the glutamine synthetase/glutamate synthase (GS/GOGAT) pathway. May be involved in the production of NADPH to promote redox signaling or homeostasis in response to oxidative stress. Belongs to the isocitrate and isopropylmalate dehydrogenases family.
282	HORVU.MOREX.r3.4HG0338600	-0.861191	F22H5.20	Sec14p-like phosphatidylinositol transfer family protein.
283	HORVU.MOREX.r3.4HG0333410	-0.750492	OSM34	Osmotin-like protein OSM34; Belongs to the thaumatin family.
284	HORVU.MOREX.r3.2HG0196140	-0.757596	K2A18.2	GTP binding protein.
285	HORVU.MOREX.r3.3HG0270910	-0.855633	F21A20.200	Protein YIPF.
286	HORVU.MOREX.r3.3HG0285310	0.709553	T14C9.100	CHY-type/CTCHY-type/RING-type Zinc finger protein.
287	HORVU.MOREX.r3.3HG0253620	0.707147	T14P8.15	Alpha/beta-Hydrolases superfamily protein.
288	HORVU.MOREX.r3.3HG0276410	0.737447	TBL19	Protein trichome birefringence-like 19; May act as a bridging protein that binds pectin and other cell wall polysaccharides. Probably involved in maintaining esterification of pectins (By similarity). May be involved in the specific O-acetylation of cell wall polymers (By similarity).
289	HORVU.MOREX.r3.4HG0340900	-0.78676	WRKY39	Probable WRKY transcription factor 39; Transcription factor. Interacts specifically with the W box (5'-(T)TGAC[CT]-3'), a frequently occurring elicitor-responsive cis- acting element (By similarity).
290	HORVU.MOREX.r3.4HG0343510	0.75672	SKIP16	F-box protein SKIP16; Component of SCF(ASK-cullin-F-box) E3 ubiquitin ligase complexes, which may mediate the ubiquitination and subsequent proteasomal degradation of target proteins.
291	HORVU.MOREX.r3.3HG0306430	-0.749581	K16F4.2	Tropinone reductase homolog At5g06060; Belongs to the short-chain dehydrogenases/reductases (SDR) family. SDR65C subfamily.
292	HORVU.MOREX.r3.4HG0375370	-0.797791	Q6NMH5_ARATH	Tetratricopeptide repeat (TPR)-like superfamily protein.
293	HORVU.MOREX.r3.4HG0341250	-0.852565	F10M23.250	2-oxoglutarate dehydrogenase E2 component (dihydrolipoamide succinyltransferase); The 2-oxoglutarate dehydrogenase complex catalyzes the overall conversion of 2-oxoglutarate to succinyl-CoA and CO(2). It contains multiple copies of three enzymatic components: 2-oxoglutarate dehydrogenase (E1), dihydrolipoamide succinyltransferase (E2) and lipoamide dehydrogenase (E3) (By similarity).
294	HORVU.MOREX.r3.3HG0331100	-0.706545	F4H5.8	Probable LRR receptor-like serine/threonine-protein kinase At1g06840.
296	HORVU.MOREX.r3.3HG0309530	0.784162	BHLH62	Transcription factor bHLH62.
297	HORVU.MOREX.r3.3HG0297620	-0.812829	F17O14.23	Protein kinase superfamily protein.
298	HORVU.MOREX.r3.4HG0340420	0.735649	RPM1	disease resistance protein RPM1
299	HORVU.MOREX.r3.3HG0312440	-0.772348	LCB2a	Long chain base biosynthesis protein 2a; Serine palmitoyltransferase (SPT). The heterodimer formed with LCB1 constitutes the catalytic core. Involved in the regulation of the programmed cell death (PCD) signaling pathway. Plays an important role during male gametogenesis and embryogenesis. Belongs to the class-II pyridoxal-phosphate-dependent aminotransferase family.
300	HORVU.MOREX.r3.3HG0245610	-0.799352	ATL57	RING-H2 finger protein ATL57; Belongs to the RING-type zinc finger family. ATL subfamily.
301	HORVU.MOREX.r3.4HG0365900	0.822475	DEK3	DEK domain-containing chromatin associated protein.
302	HORVU.MOREX.r3.3HG0291160	-0.766326	CM3	Chorismate mutase 3, chloroplastic; May play a role in chloroplast biogenesis.
303	HORVU.MOREX.r3.4HG0347740	-0.721169	TMN1	Transmembrane 9 superfamily member 1.
304	HORVU.MOREX.r3.3HG0279730	-0.716635	IRX9H	Probable beta-1,4-xylosyltransferase IRX9H; Involved in the synthesis of the hemicellulose glucuronoxylan, a major component of secondary cell walls. Probably involved in the elongation of glucuronoxylan xylosyl backbone.
305	HORVU.MOREX.r3.3HG0248540	-0.76892	Q9LV46_ARATH	Peroxisomal membrane 22 kDa (Mpv17/PMP22) family protein; Belongs to the peroxisomal membrane protein PXMP2/4 family.
306	HORVU.MOREX.r3.3HG0224810	-0.787659	T12H1.20	Signal peptidase complex subunit 3A; Microsomal signal peptidase is a membrane-bound endoproteinase that removes signal peptides from nascent proteins as they are translocated into the lumen of the endoplasmic reticulum. Belongs to the SPCS3 family.
307	HORVU.MOREX.r3.3HG0239980	-0.916964	CXE2	Probable carboxylesterase 2; Carboxylesterase acting on esters with varying acyl chain length.
308	HORVU.MOREX.r3.3HG0329430	-0.717066	F12L6.31	Cruciferin (DUF506).
309	HORVU.MOREX.r3.4HG0340900	-0.78676	WRKY39	Probable WRKY transcription factor 39; Transcription factor. Interacts specifically with the W box (5'-(T)TGAC[CT]-3'), a frequently occurring elicitor-responsive cis- acting element (By similarity).
310	HORVU.MOREX.r3.2HG0189740	-0.703494	NAGK	Acetylglutamate kinase, chloroplastic; Involved in the arginine biosynthetic pathway via the intermediate compound ornithine; Belongs to the acetylglutamate kinase family. ArgB subfamily.
311	HORVU.MOREX.r3.3HG0233610	0.778943	NIK3	Protein NSP-INTERACTING KINASE 3; Involved in defense response to geminivirus infection. Belongs to the protein kinase superfamily. Ser/Thr protein kinase family.
312	HORVU.MOREX.r3.2HG0195580	-0.790902	MUR4	UDP-arabinose 4-epimerase 1; Acts as a UDP-D-xylose 4-epimerase but lacks both UDP-D- glucose and UDP-D-glucuronic acid 4-epimerase activities in vitro. Belongs to the NAD(P)-dependent epimerase/dehydratase family.
313	HORVU.MOREX.r3.3HG0252110	-0.770345	CICDH	Cytosolic isocitrate dehydrogenase [NADP]; May supply 2-oxoglutarate for amino acid biosynthesis and ammonia assimilation via the glutamine synthetase/glutamate synthase (GS/GOGAT) pathway. May be involved in the production of NADPH to promote redox signaling or homeostasis in response to oxidative stress. Belongs to the isocitrate and isopropylmalate dehydrogenases family.
314	HORVU.MOREX.r3.3HG0246070	0.784044	MPL12.1	At5g46230.
315	HORVU.MOREX.r3.3HG0239900	0.722457	IAA17	Auxin-responsive protein IAA17; Aux/IAA proteins are short-lived transcriptional factors that function as repressors of early auxin response genes at low auxin concentrations. Repression is thought to result from the interaction with auxin response factors (ARFs), proteins that bind to the auxin- responsive promoter element (AuxRE). Formation of heterodimers with ARF proteins may alter their abil…
316	HORVU.MOREX.r3.4HG0357420	0.73288	RPM1	disease resistance protein RPM1
317	HORVU.MOREX.r3.3HG0236620	-0.760561	MPPalpha1	Probable mitochondrial-processing peptidase subunit alpha-1, mitochondrial; Substrate recognition and binding subunit of the essential mitochondrial processing protease (MPP), which cleaves the mitochondrial sequence off newly imported precursors proteins.
318	HORVU.MOREX.r3.3HG0313110	0.8288	ARF2	Auxin response factor 2; Auxin response factors (ARFs) are transcriptional factors that bind specifically to the DNA sequence 5'-TGTCTC-3' found in the auxin-responsive promoter elements (AuxREs). Could act as transcriptional activator or repressor. Formation of heterodimers with Aux/IAA proteins may alter their ability to modulate early auxin response genes expression. Promotes flowering, stamen…
319	HORVU.MOREX.r3.3HG0236160	0.822902	RPM1	disease resistance protein RPM1
320	HORVU.MOREX.r3.3HG0270870	-0.81011	CCR4-6	Carbon catabolite repressor protein 4 homolog 6; Acts as catalytic component of the CCR4-NOT core complex, which in the nucleus seems to be a general transcription factor, and in the cytoplasm the major mRNA deadenylase involved in mRNA turnover.
321	HORVU.MOREX.r3.4HG0347400	0.754565	CSI3	Protein CELLULOSE SYNTHASE INTERACTIVE 3; Regulator of the microtubular cytoskeleton (By similarity). Microtubule-associated protein involved in the association of cellulase synthase (CESA) complexes (CSCs) and cortical microtubules. Promotes dynamics of CSCs in the plasma membrane in both microtubules-dependent and microtubules-independent manners. Regulates primary cell wall biosynthesis and ce…
322	HORVU.MOREX.r3.3HG0246500	0.716993	FLS2	LRR receptor-like serine/threonine-protein kinase FLS2
323	HORVU.MOREX.r3.4HG0337230	0.774863	PGM2	Probable phosphoglucomutase, cytoplasmic 2; This enzyme participates in both the breakdown and synthesis of glucose.
324	HORVU.MOREX.r3.2HG0208830	0.723069	PCO3	Plant cysteine oxidase 3; Oxidizes N-terminal cysteine residues, thus preparing the protein for N-end rule pathway-mediated proteasomal degradation. Belongs to the cysteine dioxygenase family.
325	HORVU.MOREX.r3.4HG0354610	0.805912	FER4	Ferritin-4, chloroplastic; Stores iron in a soluble, non-toxic, readily available form. Important for iron homeostasis. Has ferroxidase activity. Iron is taken up in the ferrous form and deposited as ferric hydroxides after oxidation (By similarity); Belongs to the ferritin family.
326	HORVU.MOREX.r3.3HG0259220	-0.704029	SEC15B	Exocyst complex component SEC15B; Component of the exocyst complex involved in the docking of exocytic vesicles with fusion sites on the plasma membrane during regulated or polarized secretion. Involved in polarized cell growth and organ morphogenesis. During cytokinesis, involved in cell plate initiation, cell plate maturation and formation of new primary cell wall.
327	HORVU.MOREX.r3.3HG0277400	0.860596	EFR	LRR receptor-like serine/threonine-protein kinase EFR
328	HORVU.MOREX.r3.4HG0343050	-0.818344	F6F22.3	Probable N-acetyl-gamma-glutamyl-phosphate reductase, chloroplastic; Belongs to the NAGSA dehydrogenase family. Type 1 subfamily.
329	HORVU.MOREX.r3.4HG0368710	-0.734138	ARFC1	ADP-ribosylation factor, putative; Belongs to the small GTPase superfamily. Arf family.
330	HORVU.MOREX.r3.2HG0216110	0.742473	TPR8	Tetratricopeptide repeat (TPR)-like superfamily protein.
331	HORVU.MOREX.r3.2HG0185310	0.72707	F16B22.20	RNA-binding (RRM/RBD/RNP motifs) family protein.
332	HORVU.MOREX.r3.4HG0338800	0.741428	TUBA6	Tubulin alpha-6 chain; Tubulin is the major constituent of microtubules. It binds two moles of GTP, one at an exchangeable site on the beta chain and one at a non-exchangeable site on the alpha chain.
333	HORVU.MOREX.r3.4HG0361590	0.708212	SCC3	Sister-chromatid cohesion protein 3; Essential component of cohesin complex, a complex required for the cohesion of sister chromatids after DNA replication. The cohesin complex apparently forms a large proteinaceous ring within which sister chromatids can be trapped. At anaphase, the complex is cleaved and dissociates from chromatin, allowing sister chromatids to segregate. The cohesin complex ma…
334	HORVU.MOREX.r3.2HG0188850	-0.890911	GPX6	Probable phospholipid hydroperoxide glutathione peroxidase 6, mitochondrial; Protects cells and enzymes from oxidative damage, by catalyzing the reduction of hydrogen peroxide, lipid peroxides and organic hydroperoxide, by glutathione.
336	HORVU.MOREX.r3.3HG0235810	-0.733961	PDC2	Pyruvate decarboxylase 2; Belongs to the TPP enzyme family.
338	HORVU.MOREX.r3.3HG0305120	0.787121	F12A21.16	Probable thimet oligopeptidase; Involved in cytoplasmic peptide degradation; Belongs to the peptidase M3 family.
339	HORVU.MOREX.r3.4HG0331460	-0.81933	MRO11.1	Calcium-dependent lipid-binding (CaLB domain) family protein.
340	HORVU.MOREX.r3.2HG0200920	-0.736112	DCR	BAHD acyltransferase DCR; Required for incorporation of 9(10),16-dihydroxy-hexadecanoic acid into cutin.
341	HORVU.MOREX.r3.3HG0288830	-0.77144	CAD1	MACPF domain-containing protein CAD1; Negatively controls the salicylic acid (SA)-mediated pathway of programmed cell death in plant immunity.
342	HORVU.MOREX.r3.4HG0341090	-0.745682	IP5P11	Type IV inositol polyphosphate 5-phosphatase 11; Has phosphatase activity toward PtdIns(4,5)P2, and in vitro toward PtdIns(3,5)P2 and PtdIns(3,4,5)P3. Cannot dephosphorylate PtdIns(5)P, Ins(1,4,5)P3 and Ins(1,3,4,5)P4. Belongs to the inositol polyphosphate 5-phosphatase family.
343	HORVU.MOREX.r3.4HG0357220	0.704935	CPRD49	GDSL esterase/lipase CPRD49; Belongs to the 'GDSL' lipolytic enzyme family.
344	HORVU.MOREX.r3.3HG0220250	-0.762876	LRK10L-2.5	LEAF RUST 10 DISEASE-RESISTANCE LOCUS RECEPTOR-LIKE PROTEIN KINASE-like 2.5.
345	HORVU.MOREX.r3.3HG0282600	-0.719906	K15I22.11	GDSL esterase/lipase At5g45910.
346	HORVU.MOREX.r3.2HG0208670	-0.7385	HIPP39	Heavy metal-associated isoprenylated plant protein 39; Probable heavy-metal-binding protein. Belongs to the HIPP family.
347	HORVU.MOREX.r3.3HG0303190	-0.82932	UXS1	UDP-glucuronic acid decarboxylase 1; Catalyzes the NAD-dependent decarboxylation of UDP-glucuronic acid to UDP-xylose. Necessary for the biosynthesis of the core tetrasaccharide in glycosaminoglycan biosynthesis.
348	HORVU.MOREX.r3.3HG0291590	-0.767082	TIN1	Tunicamycin induced protein.
349	HORVU.MOREX.r3.3HG0263100	-0.838737	EMB3004	Bifunctional 3-dehydroquinate dehydratase/shikimate dehydrogenase, chloroplastic; In the C-terminal section; belongs to the shikimate dehydrogenase family.
350	HORVU.MOREX.r3.4HG0371810	-0.72027	T30N20.50	ER membrane protein complex subunit-like protein.
351	HORVU.MOREX.r3.4HG0346710	-0.832175	TOL3	TOM1-like protein 3; Might contribute to the loading of the ESCRT machinery.
352	HORVU.MOREX.r3.3HG0266950	-0.711913	IQM1	IQ domain-containing protein IQM1; Involved in the modulation of stomatal movement. Promotes stomatal opening. May play a role in the regulation of chitin signaling. May be involved in biotic and abiotic stress responses.
353	HORVU.MOREX.r3.3HG0330150	0.784454	MYB48	Transcription factor MYB48; Transcription factor.
354	HORVU.MOREX.r3.4HG0365900	0.822475	DEK3	DEK domain-containing chromatin associated protein.
355	HORVU.MOREX.r3.4HG0336620	0.764054	GAI	DELLA protein GAI; Transcriptional regulator that acts as a repressor of the gibberellin (GA) signaling pathway. Transcription coactivator of the zinc finger transcription factors GAF1/IDD2 and ENY/IDD1 in regulation of gibberellin homeostasis and signaling. No effect of the BOI proteins on its stability. Probably acts by participating in large multiprotein complexes that repress transcription of…
356	HORVU.MOREX.r3.2HG0215250	-0.727348	PER12	Peroxidase 12; Removal of H(2)O(2), oxidation of toxic reductants, biosynthesis and degradation of lignin, suberization, auxin catabolism, response to environmental stresses such as wounding, pathogen attack and oxidative stress. These functions might be dependent on each isozyme/isoform in each plant tissue; Belongs to the peroxidase family. Classical plant (class III) peroxidase subfamily.
357	HORVU.MOREX.r3.3HG0265800	0.761313	Q9LTP9_ARATH	Phosphorylated adapter RNA export-like protein.
358	HORVU.MOREX.r3.4HG0343510	0.75672	SKIP16	F-box protein SKIP16; Component of SCF(ASK-cullin-F-box) E3 ubiquitin ligase complexes, which may mediate the ubiquitination and subsequent proteasomal degradation of target proteins.
359	HORVU.MOREX.r3.4HG0350850	0.773349	CDKP	calcium-dependent protein kinase
360	HORVU.MOREX.r3.3HG0240890	0.821579	MRN17.8	Eukaryotic aspartyl protease family protein; Belongs to the peptidase A1 family.
361	HORVU.MOREX.r3.3HG0299810	-0.706421	YKT61	VAMP-like protein YKT61; May be involved in the secretory pathway.
362	HORVU.MOREX.r3.3HG0299810	-0.706421	YKT61	VAMP-like protein YKT61; May be involved in the secretory pathway.
363	HORVU.MOREX.r3.3HG0244060	-0.71253	T22P22.30	Thioredoxin superfamily protein.
364	HORVU.MOREX.r3.2HG0189740	-0.703494	NAGK	Acetylglutamate kinase, chloroplastic; Involved in the arginine biosynthetic pathway via the intermediate compound ornithine; Belongs to the acetylglutamate kinase family. ArgB subfamily.
365	HORVU.MOREX.r3.2HG0201390	-0.855189	SAHH1	Adenosylhomocysteinase 1; Adenosylhomocysteine is a competitive inhibitor of S- adenosyl-L-methionine-dependent methyl transferase reactions; therefore adenosylhomocysteinase may play a key role in the control of methylations via regulation of the intracellular concentration of adenosylhomocysteine. Required for DNA methylation-dependent gene silencing.
366	HORVU.MOREX.r3.2HG0187760	0.809225	AGO1	Protein argonaute 1; Involved in RNA-mediated post-transcriptional gene silencing (PTGS). Main component of the RNA-induced silencing complex (RISC) that binds to a short guide RNA such as microRNA (miRNA) or small interfering RNA (siRNA). RISC uses the mature miRNA or siRNA as a guide for slicer-directed cleavage of homologous mRNAs to repress gene expression. Requires DRB1 for directional loadi…
367	HORVU.MOREX.r3.3HG0254020	-0.724952	F17A22.24	Zinc finger CCCH domain-containing protein 32.
368	HORVU.MOREX.r3.3HG0227400	0.809384	LTP4	Non-specific lipid-transfer protein 4; Plant non-specific lipid-transfer proteins transfer phospholipids as well as galactolipids across membranes. May play a role in wax or cutin deposition in the cell walls of expanding epidermal cells and certain secretory tissues (By similarity).
369	HORVU.MOREX.r3.3HG0255730	-0.875295	RPN11	26S proteasome non-ATPase regulatory subunit 14 homolog; Metalloprotease component of the 26S proteasome that specifically cleaves 'Lys-63'-linked polyubiquitin chains. The 26S proteasome is involved in the ATP-dependent degradation of ubiquitinated proteins. The function of the 'Lys-63'-specific deubiquitination of the proteasome is unclear (By similarity). Belongs to the peptidase M67A family. …
370	HORVU.MOREX.r3.2HG0211750	0.743902	ARF8	Auxin response factor 8; Auxin response factors (ARFs) are transcriptional factors that bind specifically to the DNA sequence 5'-TGTCTC-3' found in the auxin-responsive promoter elements (AuxREs). Seems to act as transcriptional activator. Formation of heterodimers with Aux/IAA proteins may alter their ability to modulate early auxin response genes expression. Regulates both stamen and gynoecium …
371	HORVU.MOREX.r3.2HG0201420	-0.76529	SRK2E	Serine/threonine-protein kinase SRK2E; Activator of the abscisic acid (ABA) signaling pathway that regulates numerous ABA responses, such as stomata closure in response to drought, darkness, high CO(2), plant pathogens, or decreases in atmospheric relative humidity (RH). Involved in the resistance to drought by avoiding water loss. Required for the stomata closure mediated by pathogen-associated …
372	HORVU.MOREX.r3.3HG0249060	0.80685	IAA27	Auxin-responsive protein IAA27; Aux/IAA proteins are short-lived transcriptional factors that function as repressors of early auxin response genes at low auxin concentrations. Repression is thought to result from the interaction with auxin response factors (ARFs), proteins that bind to the auxin- responsive promoter element (AuxRE). Formation of heterodimers with ARF proteins may alter their abil…
373	HORVU.MOREX.r3.4HG0338600	-0.861191	F22H5.20	Sec14p-like phosphatidylinositol transfer family protein.
374	HORVU.MOREX.r3.2HG0189840	0.812048	K11J9.7	Isoaspartyl peptidase/L-asparaginase 3 subunit alpha; Acts in asparagine catabolism but also in the final steps of protein degradation via hydrolysis of a range of isoaspartyl dipeptides; Belongs to the Ntn-hydrolase family.
375	HORVU.MOREX.r3.4HG0365970	0.746852	PAH2	Phosphatidate phosphatase PAH2; Magnesium-dependent phosphatidate phosphatase which catalyzes the dephosphorylation of phosphatidate to yield diacylglycerol. Acts redundantly with PAH1 to repress phospholipid biosynthesis at the endoplasmic reticulum (ER). May function indirectly as repressor of multiple enzymes involved in phospholipid biosynthesis. Is involved in the pathway of galactolipid syn…
375	HORVU.MOREX.r3.4HG0365970	0.746852	PAH2	Phosphatidate phosphatase PAH2; Magnesium-dependent phosphatidate phosphatase which catalyzes the dephosphorylation of phosphatidate to yield diacylglycerol. Acts redundantly with PAH1 to repress phospholipid biosynthesis at the endoplasmic reticulum (ER). May function indirectly as repressor of multiple enzymes involved in phospholipid biosynthesis. Is involved in the pathway of galactolipid syn…
376	HORVU.MOREX.r3.3HG0251280	-0.869809	F3M18.5	Optic atrophy 3 protein (OPA3).
377	HORVU.MOREX.r3.3HG0241380	-0.724073	ABCC3	ABC transporter C family member 3; Pump for glutathione S-conjugates. Mediates the transport of glutathione conjugates such as chlorodinitrobenzene-GS (DNB-GS), and of chlorophyll catabolites such as Bn-NCC-1. Transports also heavy metals such as cadmium (Cd); Belongs to the ABC transporter superfamily. ABCC family. Conjugate transporter (TC 3.A.1.208) subfamily.
378	HORVU.MOREX.r3.4HG0351550	0.7613	FFC	Signal recognition particle 54 kDa protein, chloroplastic; Involved in cotranslational and post-translational sorting of thylakoid proteins. Binds GTP specifically. Activates the GTPase activity of CPFTSY when bound together. Required for light-harvesting chlorophyll a/b-binding protein (LHCP) integration into thylakoids.
379	HORVU.MOREX.r3.4HG0340900	-0.78676	WRKY39	Probable WRKY transcription factor 39; Transcription factor. Interacts specifically with the W box (5'-(T)TGAC[CT]-3'), a frequently occurring elicitor-responsive cis- acting element (By similarity).
380	HORVU.MOREX.r3.3HG0231240	0.787794	T22P11.130	NAD(P)-binding Rossmann-fold superfamily protein; Belongs to the short-chain dehydrogenases/reductases (SDR) family.
382	HORVU.MOREX.r3.4HG0340900	-0.78676	WRKY39	Probable WRKY transcription factor 39; Transcription factor. Interacts specifically with the W box (5'-(T)TGAC[CT]-3'), a frequently occurring elicitor-responsive cis- acting element (By similarity).
383	HORVU.MOREX.r3.4HG0337920	0.736497	F7K24.40	Alpha/beta-Hydrolases superfamily protein.
384	HORVU.MOREX.r3.3HG0297110	0.803577	T6A23.17	Transducin/WD40 repeat-like superfamily protein.
386	HORVU.MOREX.r3.4HG0375930	0.784912	F7G19.7	JmjC domain protein JMJ24.
387	HORVU.MOREX.r3.3HG0308640	-0.887462	AT1G67850.1	Lysine ketoglutarate reductase trans-splicing protein (DUF707).
388	HORVU.MOREX.r3.2HG0195930	-0.792083	D2HGDH	D-2-hydroxyglutarate dehydrogenase, mitochondrial; Catalyzes the oxidation of (R)-2-hydroxyglutarate to 2- oxoglutarate. May be involved in the catabolism of propionyl-CoA derived from beta-oxidation. Involved in degradation of lysine for the supply of carbon and electrons to the ETF/ETFQO complex during dark- induced sugar starvation; Belongs to the FAD-binding oxidoreductase/transferase type 4 …
389	HORVU.MOREX.r3.3HG0285310	0.709553	T14C9.100	CHY-type/CTCHY-type/RING-type Zinc finger protein.
390	HORVU.MOREX.r3.3HG0231550	-0.705992	HYD1	Probable 3-beta-hydroxysteroid-Delta(8),Delta(7)-isomerase; Catalyzes the conversion of Delta(8)-sterols to their corresponding Delta(7)-isomers; Belongs to the EBP family.
391	HORVU.MOREX.r3.3HG0311410	0.817028	FBX6	F-box only protein 6.
392	HORVU.MOREX.r3.3HG0319990	-0.708701	CML25	Probable calcium-binding protein CML25; Potential calcium sensor.
393	HORVU.MOREX.r3.2HG0214800	0.744954	F27J15.5	Serine/threonine-protein kinase ATG1t; Serine/threonine protein kinase involved in autophagy. The ATG1-ATG13 protein kinase complex regulates downstream events required for autophagosome enclosure and/or vacuolar delivery.
394	HORVU.MOREX.r3.3HG0258370	-0.744662	ACLB-1	ATP-citrate synthase beta chain protein 1; ATP citrate-lyase is the primary enzyme responsible for the synthesis of cytosolic acetyl-CoA, used for the elongation of fatty acids and biosynthesis of isoprenoids, flavonoids and malonated derivatives. May supply substrate to the cytosolic acetyl-CoA carboxylase, which generates the malonyl-CoA used for the synthesis of a multitude of compounds, inclu…
395	HORVU.MOREX.r3.4HG0347000	-0.705657	PAD4	Lipase-like PAD4; Probable lipase required downstream of MPK4 for accumulation of the plant defense-potentiating molecule, salicylic acid, thus contributing to the plant innate immunity against invasive biotrophic pathogens and to defense mechanisms upon recognition of microbe- associated molecular patterns (MAMPs). Participates in the regulation of various molecular and physiological processes t…
396	HORVU.MOREX.r3.3HG0224000	0.742837	BHLH35	Transcription factor bHLH35.
397	HORVU.MOREX.r3.4HG0340900	-0.78676	WRKY39	Probable WRKY transcription factor 39; Transcription factor. Interacts specifically with the W box (5'-(T)TGAC[CT]-3'), a frequently occurring elicitor-responsive cis- acting element (By similarity).
398	HORVU.MOREX.r3.4HG0375600	-0.799904	HIPP37	Heavy metal-associated isoprenylated plant protein 37; Heavy-metal-binding protein.
399	HORVU.MOREX.r3.2HG0185310	0.72707	PRP1	pathogenesis-related protein 1
400	HORVU.MOREX.r3.3HG0285310	0.709553	T14C9.100	CHY-type/CTCHY-type/RING-type Zinc finger protein.
402	HORVU.MOREX.r3.3HG0305120	0.787121	F12A21.16	Probable thimet oligopeptidase; Involved in cytoplasmic peptide degradation; Belongs to the peptidase M3 family.
403	HORVU.MOREX.r3.4HG0337480	-0.741746	DRP1C	Dynamin-related protein 1C; Microtubule-associated force-producing protein that is targeted to the growing edges of the cell plate during cytokinesis. Plays also a major role in plasma membrane maintenance during pollen maturation; Belongs to the TRAFAC class dynamin-like GTPase superfamily. Dynamin/Fzo/YdjA family.
405	HORVU.MOREX.r3.6HG0610770	-0.927092	TMN12	Transmembrane 9 superfamily member 12; Belongs to the nonaspanin (TM9SF) (TC 9.A.2) family.
406	HORVU.MOREX.r3.6HG0620190	0.705398	XI-I	Myosin-15; Myosin heavy chain that is required for the cell cycle- regulated transport of various organelles and proteins for their segregation. Functions by binding with its tail domain to receptor proteins on organelles and exerting force with its N-terminal motor domain against actin filaments, thereby transporting its cargo along polarized actin cables. Involved in trafficking of Golgi stacks…
407	HORVU.MOREX.r3.7HG0686460	-0.822386	MAP2B	Methionine aminopeptidase 2B; Cotranslationally removes the N-terminal methionine from nascent proteins. The N-terminal methionine is often cleaved when the second residue in the primary sequence is small and uncharged (Met- Ala-, Cys, Gly, Pro, Ser, Thr, or Val).
408	HORVU.MOREX.r3.4HG0412610	0.715667	NACA2	Nascent polypeptide-associated complex subunit alpha-like protein 2; May promote appropriate targeting of ribosome-nascent polypeptide complexes.
409	HORVU.MOREX.r3.4HG0384980	-0.800993	FAD8	Temperature-sensitive sn-2 acyl-lipid omega-3 desaturase (ferredoxin), chloroplastic; Chloroplast omega-3 fatty acid desaturase introduces the third double bond in the biosynthesis of 16:3 and 18:3 fatty acids, important constituents of plant membranes. It is thought to use ferredoxin as an electron donor and to act on fatty acids esterified to galactolipids, sulfolipids and phosphatidylglycerol.
410	HORVU.MOREX.r3.5HG0443920	-0.758066	CBP60B	Calmodulin-binding protein 60 B; Transcription activator that binds DNA in a sequence-specific manner, likely 5'-GAAATTTTGG-3', to promote the expression of target genes; Belongs to the plant ACBP60 protein family.
411	HORVU.MOREX.r3.5HG0532960	-0.713328	ERD2B	ER lumen protein-retaining receptor B; Determines the specificity of the luminal endoplasmic reticulum protein retention system. Required for the retro-transport of calreticulin-3 (CRT3) from the Golgi to the ER. Specifically required for elongation factor Tu receptor (EFR) function in response to the pathogen-associated molecular pattern (PAMP) elf18. Belongs to the ERD2 family.
412	HORVU.MOREX.r3.4HG0389120	0.801543	DGD2	Digalactosyldiacylglycerol synthase 2, chloroplastic; Involved in the synthesis of diacylglycerol galactolipids that are specifically found in thylakoid membranes. Specific for alpha- glycosidic linkages. During phosphate shortage, involved in the biosynthesis of digalactosyldiacylglycerol (DGDG) which rescues the limitation of phospholipids (Probable); Belongs to the glycosyltransferase group 1 …
413	HORVU.MOREX.r3.6HG0634250	0.854304	DTX45	Protein DETOXIFICATION 45, chloroplastic; Belongs to the multi antimicrobial extrusion (MATE) (TC 2.A.66.1) family.
414	HORVU.MOREX.r3.4HG0379100	0.751575	GLX2-2	Hydroxyacylglutathione hydrolase cytoplasmic; Thiolesterase that catalyzes the hydrolysis of S-D-lactoyl- glutathione to form glutathione and D-lactic acid. Belongs to the metallo-beta-lactamase superfamily. Glyoxalase II family.
415	HORVU.MOREX.r3.5HG0480350	0.797516	F13E7.14	Putative gamma-glutamylcyclotransferase At3g02910; Putative gamma-glutamylcyclotransferase.
416	HORVU.MOREX.r3.7HG0686950	0.704453	RPM1	disease resistance protein RPM1
417	HORVU.MOREX.r3.7HG0685360	-0.709875	CERK1	Chitin elicitor receptor kinase 1; Lysin motif (LysM) receptor kinase that functions as a cell surface receptor in chitin elicitor (chitooligosaccharides) signaling leading to innate immunity toward both biotic and abiotic stresses (e.g. tolerance to salinity, heavy-metal stresses, and Botrytis cinerea infection). Recognizes microbe-derived N-acetylglucosamine (NAG)- containing ligands. Involved …
418	HORVU.MOREX.r3.7HG0676220	0.815159	DCP5	Protein decapping 5; As a component of the decapping complex, involved in the degradation of mRNAs. Promotes P-body formation. Translational repressor.
419	HORVU.MOREX.r3.5HG0492370	-0.705334	T1P17.180	ER membrane protein complex subunit 3.
420	HORVU.MOREX.r3.4HG0408760	-0.735083	ACO3	Aconitate hydratase 3, mitochondrial; Catalyzes the isomerization of citrate to isocitrate via cis- aconitate. Contributes to oxidative stress tolerance. Modulates cytosolic citrate metabolism during lipid mobilization. Required during seedling growth. Belongs to the aconitase/IPM isomerase family.
421	HORVU.MOREX.r3.7HG0702290	-0.808056	TSB2	Tryptophan synthase beta chain 2, chloroplastic; The beta subunit is responsible for the synthesis of L- tryptophan from indole and L-serine; Belongs to the TrpB family.
422	HORVU.MOREX.r3.6HG0602640	0.851566	GGR	Heterodimeric geranylgeranyl pyrophosphate synthase small subunit, chloroplastic; Heterodimeric geranyl(geranyl)-diphosphate (GPP) synthase small subunit. The small subunit alone is inactive in vitro while the large subunit GGPPS1 catalyzes mainly the production of geranygeranyl- diphosphate in vitro. Upon association of the two subunits, the product profile changes and the production of gerany-d…
423	HORVU.MOREX.r3.7HG0670910	0.805159	RPM1	disease resistance protein RPM1
424	HORVU.MOREX.r3.5HG0452760	0.745798	SGS3	Protein SUPPRESSOR OF GENE SILENCING 3; Required for post-transcriptional gene silencing and natural virus resistance. May bind nucleic acids and is essential for the biogenesis of trans-acting siRNAs but is not required for silencing induced by IR-PTGS. Involved in the juvenile-to-adult transition regulation. In case of begomoviruses infection, it is targeted by the viral protein V2 leading to s…
425	HORVU.MOREX.r3.5HG0433530	-0.716736	PK	Pyridoxal kinase, N-terminally processed; Catalyzes the transfer of a phosphate group from ATP to the 5-hydroxylmethyl group of pyridoxal to form the biologically active pyridoxal phosphate.
426	HORVU.MOREX.r3.6HG0616960	0.71052	PABN3	Polyadenylate-binding protein 3; Involved in the 3'-end formation of mRNA precursors (pre- mRNA) by the addition of a poly(A) tail of 200-250 nt to the upstream cleavage product. Stimulates poly(A) polymerase (PAPOLA) conferring processivity on the poly(A) tail elongation reaction and controls also the poly(A) tail length. Increases the affinity of poly(A) polymerase for RNA. Binds to poly(A) and…
427	HORVU.MOREX.r3.7HG0661680	-0.719466	PR1-2	Pathogenesis-related protein 1; Partially responsible for acquired pathogen resistance.
428	HORVU.MOREX.r3.5HG0485980	-0.788695	TPP2-2	Probable thylakoidal processing peptidase 2, chloroplastic; Cleaves the thylakoid-transfer domain from a chloroplast protein.
429	HORVU.MOREX.r3.5HG0521040	-0.824733	VAMP725	Vesicle-associated membrane protein 725; Involved in the targeting and/or fusion of transport vesicles to their target membrane.
430	HORVU.MOREX.r3.6HG0623490	-0.723355	NUDT3	Nudix hydrolase 3; Probably mediates the hydrolysis of some nucleoside diphosphate derivatives.
431	HORVU.MOREX.r3.5HG0448250	0.72192	WLIM1	LIM domain-containing protein WLIM1; Binds to actin filaments and promotes cross-linking into thick bundles. Has an actin-stabilizing activity. The actin regulatory activities are not regulated by pH and [Ca(2+)].
432	HORVU.MOREX.r3.7HG0710300	0.732284	POB1	BTB/POZ domain-containing protein POB1; May act as a substrate-specific adapter of an E3 ubiquitin- protein ligase complex (CUL3-RBX1-BTB) which mediates the ubiquitination and subsequent proteasomal degradation of target proteins.
433	HORVU.MOREX.r3.7HG0688870	-0.717801	MDAR1	Monodehydroascorbate reductase 1, peroxisomal; Catalyzes the conversion of monodehydroascorbate to ascorbate, oxidizing NADH in the process. Belongs to the FAD-dependent oxidoreductase family.
434	HORVU.MOREX.r3.4HG0400730	-0.713882	CDC48D	Cell division control protein 48 homolog D; Probably functions in cell division and growth processes. Interacts with certain SNAREs as part of specialized membrane fusion events where vesicles from the same organelle fuse (homotypic fusion) (By similarity); Belongs to the AAA ATPase family.
435	HORVU.MOREX.r3.7HG0731630	0.786063	T5L19.20	Mediator of RNA polymerase II transcription subunit, putative (DUF3511).
436	HORVU.MOREX.r3.7HG0745120	0.731216	SPS1-2	Sucrose-phosphate synthase 1; Plays a major role in photosynthetic sucrose synthesis by catalyzing the rate-limiting step of sucrose biosynthesis from UDP- glucose and fructose- 6-phosphate. Involved in the regulation of carbon partitioning in the leaves of plants. May regulate the synthesis of sucrose and therefore play a major role as a limiting factor in the export of photoassimilates out of t…
437	HORVU.MOREX.r3.6HG0627380	-0.705046	F5O24.290	2-oxoglutarate (2OG) and Fe(II)-dependent oxygenase superfamily protein; Belongs to the iron/ascorbate-dependent oxidoreductase family.
438	HORVU.MOREX.r3.4HG0389490	0.72084	C7A10.60	Maternal effect embryo arrest 59.
439	HORVU.MOREX.r3.7HG0680410	0.715601	PIRL5	Plant intracellular Ras-group-related LRR protein 5; Leucine-rich repeat protein that likely mediates protein interactions, possibly in the context of signal transduction. Belongs to the SHOC2 family.
440	HORVU.MOREX.r3.7HG0675630	-0.745783	F23E12.80	At4g35360/F23E12_80.
441	HORVU.MOREX.r3.5HG0469790	-0.805125	PP2AA1	Serine/threonine-protein phosphatase 2A 65 kDa regulatory subunit A alpha isoform; The A subunit of protein phosphatase 2A serves as a scaffolding molecule to coordinate the assembly of the catalytic subunit and a variable regulatory B subunit. Seems to act as a positive regulator of PP2A catalytic activity. Confers resistance to phosphatase inhibitors such as okadaic acid and cantharidin. Involv…
442	HORVU.MOREX.r3.4HG0406980	-0.933462	RABH1B	Ras-related protein RABH1b; Protein transport. Regulator of membrane traffic from the Golgi apparatus towards the endoplasmic reticulum (ER). Binds GTP and GDP and possesses intrinsic GTPase activity (By similarity). Belongs to the small GTPase superfamily. Rab family.
443	HORVU.MOREX.r3.4HG0379100	0.751575	GLX2-2	Hydroxyacylglutathione hydrolase cytoplasmic; Thiolesterase that catalyzes the hydrolysis of S-D-lactoyl- glutathione to form glutathione and D-lactic acid. Belongs to the metallo-beta-lactamase superfamily. Glyoxalase II family.
444	HORVU.MOREX.r3.6HG0634030	0.833206	CALS3	Callose synthase 3; Involved in callose synthesis at the forming cell plate during cytokinesis. During plant growth and development, callose is found as a transitory component of the cell plate in dividing cells, is a major component of pollen mother cell walls and pollen tubes, and is found as a structural component of plasmodesmatal canals (By similarity); Belongs to the glycosyltransferase 48 …
445	HORVU.MOREX.r3.6HG0614830	-0.823465	SEC6	Exocyst complex component SEC6; Component of the exocyst complex involved in the docking of exocytic vesicles with fusion sites on the plasma membrane during regulated or polarized secretion. Involved in polarized cell growth and organ morphogenesis. During cytokinesis, involved in cell plate initiation, cell plate maturation and formation of new primary cell wall; Belongs to the SEC6 family.
446	HORVU.MOREX.r3.7HG0726530	0.751335	Q940M5_ARATH	Histidine-tRNA ligase.
447	HORVU.MOREX.r3.5HG0484220	-0.779887	F5O24.290	2-oxoglutarate (2OG) and Fe(II)-dependent oxygenase superfamily protein; Belongs to the iron/ascorbate-dependent oxidoreductase family.
448	HORVU.MOREX.r3.6HG0609880	-0.782296	AAC2	ADP,ATP carrier protein 2, mitochondrial; Catalyzes the exchange of ADP and ATP across the mitochondrial inner membrane; Belongs to the mitochondrial carrier (TC 2.A.29) family.
449	HORVU.MOREX.r3.6HG0626330	-0.835908	K3D20.4	Putative clathrin assembly protein At5g35200.
450	HORVU.MOREX.r3.4HG0384980	-0.800993	FAD8	Temperature-sensitive sn-2 acyl-lipid omega-3 desaturase (ferredoxin), chloroplastic; Chloroplast omega-3 fatty acid desaturase introduces the third double bond in the biosynthesis of 16:3 and 18:3 fatty acids, important constituents of plant membranes. It is thought to use ferredoxin as an electron donor and to act on fatty acids esterified to galactolipids, sulfolipids and phosphatidylglycerol.
451	HORVU.MOREX.r3.7HG0730720	0.714056	T29F13.4	RNA polymerase I specific transcription initiation factor RRN3 protein.
452	HORVU.MOREX.r3.6HG0627540	0.741886	TPS14	S-(+)-linalool synthase, chloroplastic; Involved in monoterpene (C10) biosynthesis. The major product is S-(+)-linalool; Belongs to the terpene synthase family. Tpsb subfamily.
453	HORVU.MOREX.r3.7HG0747090	0.731772	ERD7	Protein EARLY-RESPONSIVE TO DEHYDRATION 7, chloroplastic.
454	HORVU.MOREX.r3.5HG0448080	-0.765364	PLT5	Polyol transporter 5; Plasma membrane broad-spectrum sugar-proton symporter. Mediates the uptake of linear polyols such as sorbitol, xylitol, erythritol or glycerol. Can transport the cyclic polyol myo-inositol and different hexoses, pentoses (including ribose), tetroses and sugar alcohols.
455	HORVU.MOREX.r3.7HG0650610	0.802502	F6A4.180	Protein kinase superfamily protein.
456	HORVU.MOREX.r3.7HG0670510	-0.806713	NPF3.1	Protein NRT1/ PTR FAMILY 3.1; May act as an efflux-type nitrite transporter. Not regulated by the PII protein involved in the regulation of nitrite uptake into higher plant chloroplasts; Belongs to the PTR2/POT transporter (TC 2.A.17) family.
457	HORVU.MOREX.r3.7HG0711890	-0.71421	OMT1	Flavone 3'-O-methyltransferase 1; Methylates OH residues of flavonoid compounds. Converts quercetin into isorhamnetin. Dihydroquercetin is not a substrate. Catalyzes the methylation of monolignols, the lignin precursors. Does not contribute to the phenylpropanoid pattern of the pollen tryphine, but is probably confined to isorhamnetin glycoside biosynthesis. Involved in melatonin biosynthesis. Ca…
458	HORVU.MOREX.r3.5HG0530450	0.734149	CESA6	Cellulose synthase A catalytic subunit 6 [UDP-forming]; Catalytic subunit of cellulose synthase terminal complexes ('rosettes'), required for beta-1,4-glucan microfibril crystallization, a major mechanism of the cell wall formation. Involved in the primary cell wall formation. The presence of each protein CESA1 and CESA6 is critical for cell expansion. The hypocotyl elongation is based on a CESA6…
459	HORVU.MOREX.r3.7HG0703430	-0.825826	F12A21.27	Acid phosphatase/vanadium-dependent haloperoxidase-related protein.
460	HORVU.MOREX.r3.5HG0465530	-0.771038	FER3	Ferritin-3, chloroplastic; Stores iron in a soluble, non-toxic, readily available form. Important for iron homeostasis. Has ferroxidase activity. Iron is taken up in the ferrous form and deposited as ferric hydroxides after oxidation (By similarity).
461	HORVU.MOREX.r3.7HG0703780	-0.785437	SDH2-2	Succinate dehydrogenase [ubiquinone] iron-sulfur subunit 2, mitochondrial; Iron-sulfur protein (IP) subunit of succinate dehydrogenase (SDH) that is involved in complex II of the mitochondrial electron transport chain and is responsible for transferring electrons from succinate to ubiquinone (coenzyme Q).
462	HORVU.MOREX.r3.6HG0616240	-0.749698	GH9B8	Endoglucanase 11; Belongs to the glycosyl hydrolase 9 (cellulase E) family.
463	HORVU.MOREX.r3.4HG0407900	0.751669	T7I23.21	Divalent ion symporter.
464	HORVU.MOREX.r3.6HG0609180	-0.764581	NTR2	Thioredoxin reductase 2; Possesses thioredoxin-disulfide reductase activity towards thioredoxins O1, O2 and F3; Belongs to the class-II pyridine nucleotide-disulfide oxidoreductase family.
465	HORVU.MOREX.r3.7HG0663410	-0.904195	PSP	Phosphoserine phosphatase, chloroplastic; Catalyzes the last step in the plastidial phosphorylated pathway of serine biosynthesis (PPSB). The reaction mechanism proceeds via the formation of a phosphoryl-enzyme intermediates. Required for embryo, pollen and root development. May be required preferentially for serine biosynthesis in non-photosynthetic tissues. Belongs to the HAD-like hydrolase sup…
466	HORVU.MOREX.r3.6HG0585520	0.745647	CBP60B	Calmodulin-binding protein 60 B; Transcription activator that binds DNA in a sequence-specific manner, likely 5'-GAAATTTTGG-3', to promote the expression of target genes; Belongs to the plant ACBP60 protein family.
467	HORVU.MOREX.r3.7HG0643690	-0.755338	F7H19.170	SPX domain-containing membrane protein At4g22990; Belongs to the major facilitator superfamily.
468	HORVU.MOREX.r3.7HG0742520	-0.834504	M4I22.60	NAD(P)-binding Rossmann-fold superfamily protein.
469	HORVU.MOREX.r3.7HG0718050	-0.808529	MXH1.10	EXS (ERD1/XPR1/SYG1) family protein.
470	HORVU.MOREX.r3.4HG0387510	-0.727166	RHM1	UDP-4-keto-6-deoxy-D-glucose 3,5-epimerase/UDP-4-keto-L-rhamnose 4-keto-reductase; Trifunctional enzyme involved in UDP-beta-L-rhamnose biosynthesis, a precursor of the primary cell wall components rhamnogalacturonan I (RG-I) and rhamnogalacturonan II (RG-II). Plays a major role in supplying UDP-rhamnose for flavonol biosynthesis. Catalyzes the dehydration of UDP-glucose to form UDP-4-dehydro-6-d…
471	HORVU.MOREX.r3.4HG0396540	-0.876732	GONST3	GDP-mannose transporter GONST3; GDP-mannose transporter that may be involved in the import of GDP-mannose from the cytoplasm into the Golgi lumen.
472	HORVU.MOREX.r3.6HG0581810	-0.763836	F17A13.310	Metallopeptidase M24 family protein.
473	HORVU.MOREX.r3.5HG0494840	-0.858862	PDH2	Pyruvate dehydrogenase E1 component subunit beta-1, mitochondrial; The pyruvate dehydrogenase complex catalyzes the overall conversion of pyruvate to acetyl-CoA and CO(2). It contains multiple copies of three enzymatic components: pyruvate dehydrogenase (E1), dihydrolipoamide acetyltransferase (E2) and lipoamide dehydrogenase (E3).
474	HORVU.MOREX.r3.5HG0491130	-0.752046	HSP70-9	Heat shock 70 kDa protein 9, mitochondrial; Chaperone involved in the maturation of iron-sulfur [Fe-S] cluster-containing proteins. Has a low intrinsic ATPase activity which is markedly stimulated by HSCB and ISU1. In cooperation with other chaperones, Hsp70s are key components that facilitate folding of de novo synthesized proteins, assist translocation of precursor proteins into organelles, and…
475	HORVU.MOREX.r3.7HG0721290	-0.7051	CRK3-2	CDPK-related kinase 3; May play a role in signal transduction pathways that involve calcium as a second messenger (By similarity). Serine/threonine kinase that phosphorylates histone H3 an GLN1-1; Belongs to the protein kinase superfamily. Ser/Thr protein kinase family. CDPK subfamily.
476	HORVU.MOREX.r3.7HG0640580	0.812071	GWD3	Phosphoglucan, water dikinase, chloroplastic; Mediates the incorporation of phosphate into starch-like phospho-alpha-glucan, mostly at the C-3 position of glucose units. Required for starch degradation, suggesting that the phosphate content of starch regulates its degradability; Belongs to the PEP-utilizing enzyme family.
477	HORVU.MOREX.r3.4HG0412490	-0.788481	DMR6	Protein DOWNY MILDEW RESISTANCE 6; Converts salicylic acid (SA) to 2,3-dihydroxybenzoic acid (2,3-DHBA) (By similarity). Suppressor of immunity. Regulates negatively defense associated genes expression (e.g. PR-1, PR-2, and PR-5). Negative regulator of defense against Hyaloperonospora arabidopsidis. (Microbial infection) Required for susceptibility to Pseudomonas syringae pv. tomato DC3000; Belon…
478	HORVU.MOREX.r3.5HG0455240	-0.704052	OFUT9	O-fucosyltransferase 9; Belongs to the glycosyltransferase GT106 family.
479	HORVU.MOREX.r3.5HG0452840	0.876119	MDC12.23	Zinc finger CCCH domain-containing protein 67.
480	HORVU.MOREX.r3.4HG0408550	-0.748936	NPGR2	Protein NPGR2.
481	HORVU.MOREX.r3.7HG0684200	0.816667	LTPG1	Non-specific lipid transfer protein GPI-anchored 1; Lipid transfer protein that, together with LTPG2, binds to lipids and functions as a component of the cuticular lipid export machinery that performs extensive export of intracellular lipids (e.g. C29 alkane) from epidermal cells to the surface to build the cuticular wax layer and silique walls. Involved in the establishment of resistance to the …
482	HORVU.MOREX.r3.4HG0386480	-0.870434	ECA4	Calcium-transporting ATPase 4, endoplasmic reticulum-type; This magnesium-dependent enzyme catalyzes the hydrolysis of ATP coupled with the translocation of calcium from the cytosol to an endomembrane compartment; Belongs to the cation transport ATPase (P-type) (TC 3.A.3) family. Type IIA subfamily.
483	HORVU.MOREX.r3.6HG0603490	0.722644	F9F13.2	Transcription initiation factor IIE subunit beta; Recruits TFIIH to the initiation complex and stimulates the RNA polymerase II C-terminal domain kinase and DNA-dependent ATPase activities of TFIIH. Both TFIIH and TFIIE are required for promoter clearance by RNA polymerase.
484	HORVU.MOREX.r3.6HG0606100	-0.725018	TOL1	TOM1-like protein 1; Might contribute to the loading of the ESCRT machinery. Belongs to the TOM1 family.
485	HORVU.MOREX.r3.7HG0713280	-0.703623	PER53	Peroxidase 53; Removal of H(2)O(2), oxidation of toxic reductants, biosynthesis and degradation of lignin, suberization, auxin catabolism, response to environmental stresses such as wounding, pathogen attack and oxidative stress. These functions might be dependent on each isozyme/isoform in each plant tissue; Belongs to the peroxidase family. Classical plant (class III) peroxidase subfamily.
486	HORVU.MOREX.r3.5HG0527380	-0.783804	MCA1	Protein MID1-COMPLEMENTING ACTIVITY 1; Calcium-permeable stretch-activated channel component. Involved in mechano-stimulated calcium uptake mechanism and in mechanosensing in the primary root.
487	HORVU.MOREX.r3.7HG0634850	-0.795703	ACX1	Peroxisomal acyl-coenzyme A oxidase 1; Catalyzes the desaturation of both long- and medium-chain acyl-CoAs to 2-trans-enoyl-CoAs. Most active with C14-CoA. Activity on long-chain mono-unsaturated substrates is 40% higher than with the corresponding saturated substrates. Seems to be an important factor in the general metabolism of root tips. May be involved in the biosynthesis of jasmonic acid.
489	HORVU.MOREX.r3.4HG0391100	0.82756	BGAL8	Beta-galactosidase 8; Belongs to the glycosyl hydrolase 35 family.
490	HORVU.MOREX.r3.5HG0464400	0.776416	LTP3	Non-specific lipid-transfer protein 3; Plant non-specific lipid-transfer proteins transfer phospholipids as well as galactolipids across membranes. May play a role in wax or cutin deposition in the cell walls of expanding epidermal cells and certain secretory tissues (By similarity).
491	HORVU.MOREX.r3.5HG0468240	0.795506	KIN4A	Kinesin-like protein KIN-4A; Kinesin-like motor protein involved in the control of the oriented deposition of cellulose microfibrils. Its motor activity is directed toward the microtubule's plus end. It possesses the potential to drive long-distance transport of cargo along cortical microtubules. Regulates cell wall mechanics during cell elongation, by the regulation of primary and secondary wall…
492	HORVU.MOREX.r3.6HG0574950	0.742973	SRF8	Protein STRUBBELIG-RECEPTOR FAMILY 8; Belongs to the protein kinase superfamily. Ser/Thr protein kinase family.
493	HORVU.MOREX.r3.6HG0621920	-0.741224	RPT1A	26S proteasome regulatory subunit 7 homolog A; The 26S proteasome is involved in the ATP-dependent degradation of ubiquitinated proteins. The regulatory (or ATPase) complex confers ATP dependency and substrate specificity to the 26S complex.
494	HORVU.MOREX.r3.7HG0688550	0.702602	FOLB2	Dihydroneopterin aldolase 2; Catalyzes the conversion of 7,8-dihydroneopterin into 6- hydroxymethyl-7,8-dihydropterin, a biosynthetic precursor of the vitamin tetrahydrofolate. Can use L-threo-dihydroneopterin and D- erythro-dihydroneopterin as substrates for the formation of 6- hydroxymethyldihydropterin, but it can also catalyze the epimerization of carbon 2' of dihydroneopterin and dihydromona…
495	HORVU.MOREX.r3.6HG0585520	0.745647	CBP60B	Calmodulin-binding protein 60 B; Transcription activator that binds DNA in a sequence-specific manner, likely 5'-GAAATTTTGG-3', to promote the expression of target genes; Belongs to the plant ACBP60 protein family.
496	HORVU.MOREX.r3.6HG0627470	-0.853862	EPSIN2	Clathrin interactor EPSIN 2; May have a role in transport via clathrin-coated vesicles from the trans-Golgi network to endosomes. Stimulates clathrin assembly (By similarity). Binds to membranes enriched in phosphatidylinositol 3- phosphate (PtdIns(3)P). Plays an important role in protein trafficking.
497	HORVU.MOREX.r3.4HG0407900	0.751669	T7I23.21	Divalent ion symporter.
498	HORVU.MOREX.r3.7HG0634790	-0.710087	HGO	Homogentisate 1,2-dioxygenase.
499	HORVU.MOREX.r3.6HG0555740	-0.70802	AT3G18180	Glycosyltransferase family 61 protein.
500	HORVU.MOREX.r3.7HG0714850	0.802075	T9E8.100	3-hydroxyisobutyryl-CoA hydrolase-like protein 3, mitochondrial.
501	HORVU.MOREX.r3.5HG0446490	-0.89577	SYP132	Syntaxin-132; Vesicle trafficking protein that functions in the secretory pathway; Belongs to the syntaxin family.
502	HORVU.MOREX.r3.5HG0440720	-0.861946	T17J13.220	Probable protein phosphatase 2C 49.
503	HORVU.MOREX.r3.5HG0469790	-0.805125	PP2AA1	Serine/threonine-protein phosphatase 2A 65 kDa regulatory subunit A alpha isoform; The A subunit of protein phosphatase 2A serves as a scaffolding molecule to coordinate the assembly of the catalytic subunit and a variable regulatory B subunit. Seems to act as a positive regulator of PP2A catalytic activity. Confers resistance to phosphatase inhibitors such as okadaic acid and cantharidin. Involv…
504	HORVU.MOREX.r3.4HG0385030	-0.806807	F11B9.11	Probable 2-oxoglutarate-dependent dioxygenase At3g111800; Involved in anthocyanin and protoanthocyanidin biosynthesis by catalyzing the oxidation of leucoanthocyanidins into anthocyanidins. Belongs to the iron/ascorbate-dependent oxidoreductase family.
505	HORVU.MOREX.r3.5HG0436680	-0.807933	PMP22	Peroxisomal membrane protein PMP22; May be involved in the metabolism of reactive oxygen species. Belongs to the peroxisomal membrane protein PXMP2/4 family.
506	HORVU.MOREX.r3.5HG0478130	0.838539	K9I9.18	Transmembrane protein (DUF2215).
507	HORVU.MOREX.r3.7HG0723420	-0.825223	T20M3.11	Eukaryotic aspartyl protease family protein; Belongs to the peptidase A1 family.
508	HORVU.MOREX.r3.6HG0628930	0.710855	ADH2	Alcohol dehydrogenase class-3; Plays a central role in formaldehyde detoxification. Belongs to the zinc-containing alcohol dehydrogenase family. Class-III subfamily.
509	HORVU.MOREX.r3.6HG0629510	-0.936305	ACS	Acetyl-coenzyme A synthetase, chloroplastic/glyoxysomal; Catalyzes the production of acetyl-CoA, an activated form of acetate that can be used for lipid synthesis or for energy generation. May play a limited role in the biosynthesis of lipids. Belongs to the ATP-dependent AMP-binding enzyme family.
510	HORVU.MOREX.r3.6HG0570940	-0.824265	ALIS3	ALA-interacting subunit 3; Required for the lipid transport activity of the ALA/ALIS P4- ATPase complex.
511	HORVU.MOREX.r3.7HG0651460	0.735015	B3H4P0_ARATH	RNA-binding (RRM/RBD/RNP motifs) family protein.
512	HORVU.MOREX.r3.6HG0581810	-0.763836	F17A13.310	Metallopeptidase M24 family protein.
513	HORVU.MOREX.r3.4HG0404940	-0.838772	LOX3	Lipoxygenase 3, chloroplastic; 13S-lipoxygenase that can use linolenic acid as substrates. Plant lipoxygenases may be involved in a number of diverse aspects of plant physiology including growth and development, pest resistance, and senescence or responses to wounding. Catalyzes the hydroperoxidation of lipids containing a cis,cis-1,4-pentadiene structure (By similarity).
514	HORVU.MOREX.r3.5HG0469350	0.76215	GEK1	D-aminoacyl-tRNA deacylase; Hydrolyzes D-aminoacyl-tRNA into D-amino acid and free tRNA. Broad specificity toward the amino acid, but strict specificity toward the D-isomer. Seems to be required for ethanol tolerance.
515	HORVU.MOREX.r3.5HG0494000	0.737598	UKL1	Uridine kinase-like protein 1, chloroplastic; Involved in the pyrimidine salvage pathway. The uracil phosphoribosyltransferase (UPRT) activity, that catalyzes the conversion of uracil and 5-phospho-alpha-D-ribose 1-diphosphate (PRPP) to UMP and diphosphate, is unsure; In the N-terminal section; belongs to the uridine kinase family.
516	HORVU.MOREX.r3.7HG0660510	0.792849	DUO3	Homeodomain-like superfamily protein.
517	HORVU.MOREX.r3.7HG0674550	0.828269	Q94AB4_ARATH	Transducin/WD40 repeat-like superfamily protein.
518	HORVU.MOREX.r3.7HG0666290	-0.815747	SBH1	Sphinganine C4-monooxygenase 1; Involved in sphingolipid trihydroxy long-chain base (4- hydroxysphinganine) biosynthesis. Can use C18- and C20-sphinganine as substrates to produce C18- and C20-phytosphinganines (D-ribo-2-amino- 1,3,4-trihydroxyoctadecane and -eicosane). Belongs to the sterol desaturase family.
519	HORVU.MOREX.r3.7HG0645370	-0.908768	F4L23.19	3-phosphoshikimate 1-carboxyvinyltransferase, chloroplastic; Catalyzes the transfer of the enolpyruvyl moiety of phosphoenolpyruvate (PEP) to the 5-hydroxyl of shikimate-3-phosphate (S3P) to produce enolpyruvyl shikimate-3-phosphate and inorganic phosphate.
520	HORVU.MOREX.r3.5HG0525230	0.704153	ADG2	Glucose-1-phosphate adenylyltransferase large subunit 1, chloroplastic; This protein plays a role in synthesis of starch. It catalyzes the synthesis of the activated glycosyl donor, ADP-glucose from Glc-1-P and ATP.
521	HORVU.MOREX.r3.5HG0528540	-0.81757	T14P8.15	Alpha/beta-Hydrolases superfamily protein.
522	HORVU.MOREX.r3.5HG0462480	0.764303	T3K9.25	Protein kinase superfamily protein.
523	HORVU.MOREX.r3.4HG0406900	0.847407	UBP3	Ubiquitin carboxyl-terminal hydrolase 3; Recognizes and hydrolyzes the peptide bond at the C-terminal Gly of ubiquitin. Involved in the processing of poly-ubiquitin precursors as well as that of ubiquitinated proteins. Required for the correct development of pollen; Belongs to the peptidase C19 family.
524	HORVU.MOREX.r3.4HG0389730	-0.78654	A0A1I9LMN9	ADC synthase superfamily protein.
525	HORVU.MOREX.r3.4HG0375930	0.784912	F7G19.7	JmjC domain protein JMJ24.
526	HORVU.MOREX.r3.5HG0532620	0.809317	K3M16.10	LUC7 related protein.
527	HORVU.MOREX.r3.4HG0397090	-0.711322	T8H10.50	At3g57450.
528	HORVU.MOREX.r3.4HG0381750	-0.714363	CP1	Calcium-binding protein CP1; Binds calcium in vitro.
529	HORVU.MOREX.r3.5HG0482710	0.821265	HST-2	Shikimate O-hydroxycinnamoyltransferase; Acyltransferase involved in the biosynthesis of lignin. Accepts caffeoyl-CoA and p- coumaroyl-CoA as substrates and transfers the acyl group on both shikimate and quinate acceptors.
530	HORVU.MOREX.r3.7HG0674350	0.843606	F2K13.220	Serine/threonine-protein phosphatase 4 regulatory subunit-like protein.
531	HORVU.MOREX.r3.6HG0596580	-0.720217	PAL1	Phenylalanine ammonia-lyase 1; This is a key enzyme of plant metabolism catalyzing the first reaction in the biosynthesis from L-phenylalanine of a wide variety of natural products based on the phenylpropane skeleton; Belongs to the PAL/histidase family.
532	HORVU.MOREX.r3.6HG0545620	-0.711369	BIP2	Heat shock 70 kDa protein BIP2; In cooperation with other chaperones, Hsp70s are key components that facilitate folding of de novo synthesized proteins, assist translocation of precursor proteins into organelles, and are responsible for degradation of damaged protein under stress conditions (Probable). Involved in polar nuclei fusion during female gametophyte development and is essential for the …
533	HORVU.MOREX.r3.4HG0385240	0.791034	F9G14.280	Alpha/beta-Hydrolases superfamily protein.
534	HORVU.MOREX.r3.5HG0524500	0.748777	T5A14.7	RING/U-box superfamily protein.
535	HORVU.MOREX.r3.5HG0474950	0.747537	F17A8.180	Nuclear receptor family 2 group C protein.
536	HORVU.MOREX.r3.6HG0555850	-0.734168	F1N13.20	Golgin family A protein.
537	HORVU.MOREX.r3.7HG0686460	-0.822386	MAP2B	Methionine aminopeptidase 2B; Cotranslationally removes the N-terminal methionine from nascent proteins. The N-terminal methionine is often cleaved when the second residue in the primary sequence is small and uncharged (Met- Ala-, Cys, Gly, Pro, Ser, Thr, or Val).
538	HORVU.MOREX.r3.4HG0390430	0.822226	Q9C580_ARATH	Chaperone DnaJ-domain superfamily protein.
539	HORVU.MOREX.r3.7HG0651460	0.735015	B3H4P0_ARATH	RNA-binding (RRM/RBD/RNP motifs) family protein.
540	HORVU.MOREX.r3.4HG0393020	-0.71672	Q9LSH0_ARATH	B-cell receptor-associated-like protein.
541	HORVU.MOREX.r3.6HG0554680	-0.792798	COX10	Protoheme IX farnesyltransferase, mitochondrial; Converts protoheme IX and farnesyl diphosphate to heme O.
542	HORVU.MOREX.r3.5HG0533230	-0.700588	PRN2	Pirin-like protein 2; Involved in susceptibility to the bacterial plant pathogen Ralstonia solanacearum. Stabilizes the xylem cysteine protease XCP2 by blocking its autolysis; Belongs to the pirin family.
543	HORVU.MOREX.r3.6HG0583100	0.846421	UBP15	Ubiquitin carboxyl-terminal hydrolase 15; Recognizes and hydrolyzes the peptide bond at the C-terminal Gly of ubiquitin. Involved in the processing of poly-ubiquitin precursors as well as that of ubiquitinated proteins (Probable). Involved in the regulation of organ size. Acts as positive regulator of cell proliferation. Possesses deubiquitinating enzyme activity in vitro. The enzyme activity of …
544	HORVU.MOREX.r3.6HG0605320	-0.756863	AP2M	AP-2 complex subunit mu; Subunit of the adaptor protein complex 2 (AP-2). Adaptor protein complexes function in protein transport via transport vesicles in different membrane traffic pathways. Adaptor protein complexes are vesicle coat components and appear to be involved in cargo selection and vesicle formation. AP-2 is involved in clathrin-dependent endocytosis in which cargo proteins are incor…
545	HORVU.MOREX.r3.7HG0686460	-0.822386	MAP2B	Methionine aminopeptidase 2B; Cotranslationally removes the N-terminal methionine from nascent proteins. The N-terminal methionine is often cleaved when the second residue in the primary sequence is small and uncharged (Met- Ala-, Cys, Gly, Pro, Ser, Thr, or Val).
546	HORVU.MOREX.r3.6HG0570040	-0.700959	4CL1	4-coumarate--CoA ligase 1; Produces CoA thioesters of a variety of hydroxy- and methoxy- substituted cinnamic acids, which are used to synthesize several phenylpropanoid-derived compounds, including anthocyanins, flavonoids, isoflavonoids, coumarins, lignin, suberin and wall-bound phenolics; Belongs to the ATP-dependent AMP-binding enzyme family.
547	HORVU.MOREX.r3.5HG0482390	-0.734265	TET7	Tetraspanin-7; May be involved in the regulation of cell differentiation. Belongs to the tetraspanin (TM4SF) family.
548	HORVU.MOREX.r3.5HG0489020	0.723316	D6PKL2	Serine/threonine-protein kinase D6PKL2; Protein kinase that regulates the auxin transport activity of PIN auxin efflux facilitators by direct phosphorylation. D6PK-mediated PIN phosphorylation promotes auxin transport in the hypocotyl and this is a prerequisite for PHOT1-dependent hypocotyl bending.
549	HORVU.MOREX.r3.6HG0555660	-0.840749	CNX1	Calnexin homolog 1; Calcium-binding protein that interacts with newly synthesized glycoproteins in the endoplasmic reticulum. It may act in assisting protein assembly and/or in the retention within the ER of unassembled protein subunits. It seems to play a major role in the quality control apparatus of the ER by the retention of incorrectly folded proteins (By similarity); Belongs to the calretic…
550	HORVU.MOREX.r3.5HG0420270	0.746635	ALY3	Protein ALWAYS EARLY 3.
551	HORVU.MOREX.r3.5HG0425010	-0.841955	MS1	5-methyltetrahydropteroyltriglutamate--homocysteine methyltransferase 1; Catalyzes the transfer of a methyl group from 5- methyltetrahydrofolate to homocysteine resulting in methionine formation.
552	HORVU.MOREX.r3.4HG0408550	-0.748936	NPGR2	Protein NPGR2.
553	HORVU.MOREX.r3.6HG0605060	-0.791815	F6N18.12	SBP (S-ribonuclease binding protein) family protein.
554	HORVU.MOREX.r3.5HG0489020	0.723316	D6PKL2	Serine/threonine-protein kinase D6PKL2; Protein kinase that regulates the auxin transport activity of PIN auxin efflux facilitators by direct phosphorylation. D6PK-mediated PIN phosphorylation promotes auxin transport in the hypocotyl and this is a prerequisite for PHOT1-dependent hypocotyl bending.
555	HORVU.MOREX.r3.6HG0631660	0.777777	T19N18.3	RING/U-box superfamily protein.
556	HORVU.MOREX.r3.5HG0430740	0.724617	DRM3	Probable inactive DNA (cytosine-5)-methyltransferase DRM3; Catalytically inactive DNA methyltransferase that acts as regulatory factor for DRM2-mediated DNA methylation. Required for maintenance of non-CpG DNA methylation. Required for normal establishment and maintenance of RNA-directed DNA methylation (RdDM) and accumulation of specific repeat-associated small interfering RNAs (siRNAs). Require…
557	HORVU.MOREX.r3.6HG0610770	-0.927092	TMN12	Transmembrane 9 superfamily member 12; Belongs to the nonaspanin (TM9SF) (TC 9.A.2) family.
558	HORVU.MOREX.r3.5HG0493040	0.735133	BHLH49	Transcription factor bHLH49; Transcriptional activator involved in cell elongation. Regulates the expression of a subset of genes involved in cell expansion by binding to the G-box motif.
559	HORVU.MOREX.r3.5HG0471680	-0.836977	FC1	Ferrochelatase-1, chloroplastic/mitochondrial; Catalyzes the last step of heme biosynthesis by inserting ferrous iron into protoporphyrin IX to produce protoheme. Produces heme for photosynthetic cytochromes, but does not seem to be involved in stress responses. May be involved in wound-induced supply of heme to defensive hemoproteins outside plastids. Regulates the expression of photosynthesis-a…
560	HORVU.MOREX.r3.7HG0668510	0.738825	T24C20_20	AT3G48140 protein.
561	HORVU.MOREX.r3.7HG0746770	-0.739135	HSP90-7	Endoplasmin homolog; May have a molecular chaperone role in the processing of secreted materials. Required for shoot apical meristem (SAM), root apical meristem (RAM) and floral meristem (FM) formation, probably by regulating the folding of CLAVATA proteins (CLVs). Also involved in pollen tube elongation. Involved in resistance to tunicamycin- or high calcium-induced ER stresses. Possesses ATPase…
562	HORVU.MOREX.r3.6HG0539990	-0.770187	PIA2	Phytochrome-interacting ankyrin-repeat protein 2; Promotes anthocyanin accumulation through interaction with PHYA, especially in response to far-red light, high light and sucrose treatment, probably by triggering A3G2XYLT/UF3GT expression. Required for gametophytes development as well as male-female gamete recognition during fertilization, possibly by regulating mitochondrial gene expression. Rep…
563	HORVU.MOREX.r3.5HG0436680	-0.807933	PMP22	Peroxisomal membrane protein PMP22; May be involved in the metabolism of reactive oxygen species. Belongs to the peroxisomal membrane protein PXMP2/4 family.
564	HORVU.MOREX.r3.4HG0407900	0.751669	T7I23.21	Divalent ion symporter.
565	HORVU.MOREX.r3.7HG0715120	0.738902	LSM7	Sm-like protein LSM7; Component of LSM protein complexes, which are involved in RNA processing. Component of the cytoplasmic LSM1-LSM7 complex which is involved in mRNA degradation by promoting decapping and leading to accurate 5'-3' mRNA decay. The cytoplasmic LSM1-LSM7 complex regulates developmental gene expression by the decapping of specific development- related transcripts. Component of the…
566	HORVU.MOREX.r3.7HG0651110	-0.843668	T16L4.30	Nucleophosmin.
567	HORVU.MOREX.r3.6HG0610500	0.761575	T30N20_40	Aspartyl protease family protein At5g10770; Probably not redundant with AED1 and not involved in restriction of salicylic acid (SA) or systemic acquired resistance (SAR) signaling.
568	HORVU.MOREX.r3.4HG0411320	0.754936	F10D13.28	Appr-1-p processing enzyme family protein.
569	HORVU.MOREX.r3.4HG0406900	0.847407	UBP3	Ubiquitin carboxyl-terminal hydrolase 3; Recognizes and hydrolyzes the peptide bond at the C-terminal Gly of ubiquitin. Involved in the processing of poly-ubiquitin precursors as well as that of ubiquitinated proteins. Required for the correct development of pollen; Belongs to the peptidase C19 family.
570	HORVU.MOREX.r3.6HG0577300	-0.726691	KCS11	3-ketoacyl-CoA synthase 11; Active on both saturated and mono-unsaturated acyl chains C16 to C20; Belongs to the thiolase-like superfamily. Chalcone/stilbene synthases family.
571	HORVU.MOREX.r3.5HG0468530	-0.805548	CRCK3	Calmodulin-binding receptor-like cytoplasmic kinase 3; Belongs to the protein kinase superfamily. Ser/Thr protein kinase family.
572	HORVU.MOREX.r3.7HG0713280	-0.703623	PER53	Peroxidase 53; Removal of H(2)O(2), oxidation of toxic reductants, biosynthesis and degradation of lignin, suberization, auxin catabolism, response to environmental stresses such as wounding, pathogen attack and oxidative stress. These functions might be dependent on each isozyme/isoform in each plant tissue; Belongs to the peroxidase family. Classical plant (class III) peroxidase subfamily.
573	HORVU.MOREX.r3.5HG0535930	-0.847726	AGD9	Probable ADP-ribosylation factor GTPase-activating protein AGD9; GTPase-activating protein (GAP) for ADP ribosylation factor (ARF).
574	HORVU.MOREX.r3.7HG0722940	-0.876659	TSBtype2	Tryptophan synthase beta type 2.
575	HORVU.MOREX.r3.5HG0514560	-0.756477	CSY3	Citrate synthase 3, peroxisomal; Peroxisomal citrate synthase required for the fatty acid respiration in seedlings, citrate being exported from peroxisomes into mitochondria during respiration of triacylglycerol (TAG). Indeed, complete respiration requires the transfer of carbon in the form of citrate from the peroxisome to the mitochondria.
576	HORVU.MOREX.r3.4HG0385780	-0.745212	MPK3	Mitogen-activated protein kinase 3; Involved in oxidative stress-mediated signaling cascade (such as ozone). Involved in the innate immune MAP kinase signaling cascade (MEKK1, MKK4/MKK5 and MPK3/MPK6) downstream of bacterial flagellin receptor FLS2. May be involved in hypersensitive response (HR)-mediated signaling cascade by modulating LIP5 phosphorylation and subsequent multivesicular bodies (M…
577	HORVU.MOREX.r3.7HG0643690	-0.755338	F7H19.170	SPX domain-containing membrane protein At4g22990; Belongs to the major facilitator superfamily.
578	HORVU.MOREX.r3.7HG0665990	-0.750283	SK2	Shikimate kinase 2, chloroplastic; Catalyzes the specific phosphorylation of the 3-hydroxyl group of shikimic acid using ATP as a cosubstrate. Belongs to the shikimate kinase family.
579	HORVU.MOREX.r3.5HG0502000	-0.744329	ECH2	Enoyl-CoA hydratase 2, peroxisomal; Bidirectional monofunctional enoyl-CoA hydratase 2 involved in the degradation of even cis-unsaturated fatty acids. Devoid of 3- hydroxyacyl-CoA dehydrogenase activity.
580	HORVU.MOREX.r3.6HG0609180	-0.764581	NTR2	Thioredoxin reductase 2; Possesses thioredoxin-disulfide reductase activity towards thioredoxins O1, O2 and F3; Belongs to the class-II pyridine nucleotide-disulfide oxidoreductase family.
581	HORVU.MOREX.r3.7HG0746590	-0.809534	F26H11.12	Probable magnesium transporter NIPA6; Acts as a Mg(2+) transporter. Can also transport other divalent cations such as Fe(2+), Sr(2+), Ba(2+), Mn(2+) and Co(2+) but to a much less extent than Mg(2+) (By similarity).
582	HORVU.MOREX.r3.4HG0388430	-0.754181	ORP3C	Oxysterol-binding protein-related protein 3C; May be involved in the transport of sterols; Belongs to the OSBP family.
583	HORVU.MOREX.r3.7HG0745140	0.84122	HHP1	Heptahelical transmembrane protein 1; May act as a negative regulator of abscisic acid (ABA)- mediated osmotic stress signaling and function in cross-talk between cold and osmotic signaling; Belongs to the ADIPOR family.
584	HORVU.MOREX.r3.6HG0555810	0.807136	PTST-2	Protein PTST, chloroplastic; Involved in targeting GBSS1 to the starch granule. Was originally thought to be a carbohydrate-binding scaffold protein, but it has been shown that it is mainly found as a soluble protein and that interaction with GBSS1 is a pre-requisite for subsequent starch granule binding. Dissociation from starch as a function of pH, Mg(2+) concentration or redox state is not obs…
585	HORVU.MOREX.r3.5HG0525480	-0.749499	F21M12.26	Histidine acid phosphatase family protein; Belongs to the histidine acid phosphatase family.
586	HORVU.MOREX.r3.4HG0389180	0.727697	TOPP4	Serine/threonine-protein phosphatase PP1 isozyme 4; Serine/threonine-protein phosphatase that possesses phosphatase activity toward para-nitrophenyl phosphate (pNPP) in vitro. Acts as positive regulator in the gibberellin (GA) signaling pathway to regulate plant growth and development. Promotes the GA-induced and proteasomal-dependent degradation of the DELLA proteins RGA and GAI by directly bind…
587	HORVU.MOREX.r3.4HG0379100	0.751575	GLX2-2	Hydroxyacylglutathione hydrolase cytoplasmic; Thiolesterase that catalyzes the hydrolysis of S-D-lactoyl- glutathione to form glutathione and D-lactic acid. Belongs to the metallo-beta-lactamase superfamily. Glyoxalase II family.
588	HORVU.MOREX.r3.5HG0522880	0.877757	CESA3	Cellulose synthase A catalytic subunit 3 [UDP-forming]; Catalytic subunit of cellulose synthase terminal complexes ('rosettes'), required for beta-1,4-glucan microfibril crystallization, a major mechanism of the cell wall formation. Involved in the primary cell wall formation, especially in roots. Belongs to the glycosyltransferase 2 family. Plant cellulose synthase subfamily.
590	HORVU.MOREX.r3.6HG0555660	-0.840749	CNX1	Calnexin homolog 1; Calcium-binding protein that interacts with newly synthesized glycoproteins in the endoplasmic reticulum. It may act in assisting protein assembly and/or in the retention within the ER of unassembled protein subunits. It seems to play a major role in the quality control apparatus of the ER by the retention of incorrectly folded proteins (By similarity); Belongs to the calretic…
591	HORVU.MOREX.r3.5HG0518240	0.703783	XRN4	5'-3' exoribonuclease 4; Possesses 5'->3' exoribonuclease activity. Acts as an endogenous post-transcriptional gene silencing (PTGS) suppressor. Degrades miRNA target cleavage products that lack a 5'-cap structure. Antagonizes the negative feedback regulation on EIN3 by promoting EBF1 and EBF2 mRNA decay, which consequently allows the accumulation of EIN3 protein to trigger the ethylene response.
592	HORVU.MOREX.r3.5HG0461190	-0.731832	TAP46	PP2A regulatory subunit TAP46; Involved in the positive regulation of the TOR signaling pathway. Acts as a negative regulator of PP2A catalytic activity. Plays a positive role in the ABA-regulated inhibition of germination, probably throught its interaction with ABI5. Belongs to the IGBP1/TAP42 family.
593	HORVU.MOREX.r3.7HG0705370	-0.847619	F8L10.9	Protein kinase superfamily protein.
594	HORVU.MOREX.r3.7HG0709070	0.738476	K15I22.11	GDSL esterase/lipase At5g45910.
595	HORVU.MOREX.r3.6HG0602620	0.762927	MSL5	Mechanosensitive ion channel protein 5; Mechanosensitive channel that opens in response to stretch forces in the membrane lipid bilayer.
596	HORVU.MOREX.r3.4HG0395540	0.769294	GLN1-1	Glutamine synthetase cytosolic isozyme 1-1; High-affinity glutamine synthetase. May contribute to the homeostatic control of glutamine synthesis in roots.
597	HORVU.MOREX.r3.7HG0728460	-0.803097	T30N20_20	Enhanced disease resistance-like protein (DUF1336).
598	HORVU.MOREX.r3.7HG0738000	-0.704262	CBSDUF1	DUF21 domain-containing protein At4g14240.
599	HORVU.MOREX.r3.6HG0605750	-0.793261	MCC1	Histone acetyltransferase MCC1; Histone acetyltransferase that probably regulates acetylation status of histone H3 during meiosis. Histone acetylation may influence recombination and chromosome segregation.
600	HORVU.MOREX.r3.5HG0450160	0.855961	ORP1D	Oxysterol-binding protein-related protein 1D; May be involved in the transport of sterols.
601	HORVU.MOREX.r3.4HG0388580	0.722697	SDIR1	E3 ubiquitin-protein ligase SDIR1; E3 ubiquitin-protein ligase that acts as a positive regulator of abscisic acid-related stress signal transduction. Interacts with and ubiquitinates ATP1/SDIRIP1 to modulate ATP1/SDIRIP1 stability through the 26S proteasome pathway. Regulates abscisic acid (ABA) and salt stress responses by negatively affecting ATP1/SDIRIP1 stability. The SDIR1-ATP1/SDIRIP1 compl…
603	HORVU.MOREX.r3.5HG0530450	0.734149	CESA6	Cellulose synthase A catalytic subunit 6 [UDP-forming]; Catalytic subunit of cellulose synthase terminal complexes ('rosettes'), required for beta-1,4-glucan microfibril crystallization, a major mechanism of the cell wall formation. Involved in the primary cell wall formation. The presence of each protein CESA1 and CESA6 is critical for cell expansion. The hypocotyl elongation is based on a CESA6…
604	HORVU.MOREX.r3.7HG0667330	0.807031	FLS2	LRR receptor-like serine/threonine-protein kinase FLS2
605	HORVU.MOREX.r3.5HG0466780	-0.826199	CARA	Carbamoyl-phosphate synthase small chain, chloroplastic; Involved in arginine biosynthesis. Required for mesophyll development; Belongs to the CarA family.
606	HORVU.MOREX.r3.4HG0396540	-0.876732	GONST3	GDP-mannose transporter GONST3; GDP-mannose transporter that may be involved in the import of GDP-mannose from the cytoplasm into the Golgi lumen.
607	HORVU.MOREX.r3.4HG0380820	-0.784788	TGA2	Transcription factor TGA2; Transcriptional activator that binds specifically to the DNA sequence 5'-TGACG-3'. Recognizes ocs elements like the as-1 motif of the cauliflower mosaic virus 35S promoter. Binding to the as-1-like cis elements mediate auxin- and salicylic acid-inducible transcription. Required to induce the systemic acquired resistance (SAR) via the regulation of pathogenesis-related g…
609	HORVU.MOREX.r3.4HG0411100	-0.830807	PAT1	Anthranilate phosphoribosyltransferase, chloroplastic.
610	HORVU.MOREX.r3.7HG0664950	0.71503	FBW2	F-box protein FBW2; Component of SCF(ASK-cullin-F-box) E3 ubiquitin ligase complexes, which may mediate the ubiquitination and subsequent proteasomal degradation of target proteins.
611	HORVU.MOREX.r3.6HG0601540	-0.869289	SAM2	S-adenosylmethionine synthase 2; Catalyzes the formation of S-adenosylmethionine from methionine and ATP. The reaction comprises two steps that are both catalyzed by the same enzyme: formation of S-adenosylmethionine (AdoMet) and triphosphate, and subsequent hydrolysis of the triphosphate.
612	HORVU.MOREX.r3.6HG0574250	-0.707295	F9H16.19	Poly polymerase.
613	HORVU.MOREX.r3.7HG0644650	-0.825209	YUC11	Probable indole-3-pyruvate monooxygenase YUCCA11; Involved in auxin biosynthesis. Belongs to the FMO family.
615	HORVU.MOREX.r3.5HG0505110	-0.777659	TMN8	Transmembrane 9 superfamily member 8; Belongs to the nonaspanin (TM9SF) (TC 9.A.2) family.
616	HORVU.MOREX.r3.6HG0596080	0.748025	FAO4B	Long-chain-alcohol oxidase FAO4B; Long-chain fatty alcohol oxidase involved in the omega- oxidation pathway of lipid degradation.
617	HORVU.MOREX.r3.5HG0529120	0.737603	LOS1	Elongation factor 2; Catalyzes the GTP-dependent ribosomal translocation step during translation elongation. During this step, the ribosome changes from the pre-translocational (PRE) to the post-translocational (POST) state as the newly formed A-site-bound peptidyl-tRNA and P-site-bound deacylated tRNA move to the P and E sites, respectively. Catalyzes the coordinated movement of the two tRNA mol…
618	HORVU.MOREX.r3.7HG0738000	-0.704262	CBSDUF1	DUF21 domain-containing protein At4g14240.
619	HORVU.MOREX.r3.6HG0601660	-0.812855	METK4	S-adenosylmethionine synthase 4; Catalyzes the formation of S-adenosylmethionine from methionine and ATP. The reaction comprises two steps that are both catalyzed by the same enzyme: formation of S-adenosylmethionine (AdoMet) and triphosphate, and subsequent hydrolysis of the triphosphate.
620	HORVU.MOREX.r3.4HG0409180	-0.887871	GSTF11	Glutathione S-transferase F11; May be involved in the conjugation of reduced glutathione to a wide number of exogenous and endogenous hydrophobic electrophiles and have a detoxification role against certain herbicides.
621	HORVU.MOREX.r3.7HG0689170	-0.826826	URH1	Uridine nucleosidase 1; Involved in pyrimidine breakdown rather than in pyrimidine salvage. Unable to use cytidine as a substrate.
622	HORVU.MOREX.r3.6HG0573820	-0.872923	CSY4	Citrate synthase 4, mitochondrial; Belongs to the citrate synthase family.
623	HORVU.MOREX.r3.5HG0518250	0.757292	FRL4B	FRIGIDA-like protein 4b; Belongs to the Frigida family.
624	HORVU.MOREX.r3.5HG0433530	-0.716736	PK	Pyridoxal kinase, N-terminally processed; Catalyzes the transfer of a phosphate group from ATP to the 5-hydroxylmethyl group of pyridoxal to form the biologically active pyridoxal phosphate.
625	HORVU.MOREX.r3.5HG0469190	-0.795043	T22D6_100	Serine/threonine protein kinase 3; Belongs to the protein kinase superfamily.
626	HORVU.MOREX.r3.7HG0659120	-0.710836	CCR1-2	Cinnamoyl-CoA reductase 1; Involved in the latter stages of lignin biosynthesis. Catalyzes one of the last steps of monolignol biosynthesis, the conversion of cinnamoyl-CoAs into their corresponding cinnamaldehydes.
627	HORVU.MOREX.r3.4HG0389880	-0.775331	T12G13.70	Glycine-rich protein.
628	HORVU.MOREX.r3.5HG0493920	0.740044	ACR4	ACT domain-containing protein ACR4; May bind amino acids.
629	HORVU.MOREX.r3.4HG0388580	0.722697	SDIR1	E3 ubiquitin-protein ligase SDIR1; E3 ubiquitin-protein ligase that acts as a positive regulator of abscisic acid-related stress signal transduction. Interacts with and ubiquitinates ATP1/SDIRIP1 to modulate ATP1/SDIRIP1 stability through the 26S proteasome pathway. Regulates abscisic acid (ABA) and salt stress responses by negatively affecting ATP1/SDIRIP1 stability. The SDIR1-ATP1/SDIRIP1 compl…
630	HORVU.MOREX.r3.6HG0609520	0.765615	FAD2	Delta(12)-fatty-acid desaturase; ER (microsomal) omega-6 fatty acid desaturase introduces the second double bond in the biosynthesis of 18:3 fatty acids, important constituents of plant membranes. Delta(12)-desaturase with regioselectivity determined by the double bond (delta(9) position) and carboxyl group of the substrate. Can use both 16:1 and 18:1 fatty acids as substrates. It is thought to u…
631	HORVU.MOREX.r3.7HG0717610	0.71697	NDL2	Protein NDL2; Involved in a signaling pathway that modulates root auxin transport and auxin gradients. Acts partially by positively regulating the auxin carrier PIN2 and AUX1. Acts, together with GB1 as positive regulator of meristem initiation and branching. GB1 and NDL2 positively regulate basipetal inflorescence auxin transport and modulate MAX2 expression in shoots, which regulates organ and …
632	HORVU.MOREX.r3.4HG0405320	0.858524	FDH	3-ketoacyl-CoA synthase 10; Contributes to cuticular wax and suberin biosynthesis. Prevents the postgenital fusion of epiderm cells in organs in contact, as well as ectopic pollen hydration and germination. Required during ovules formation. May regulate an epidermis-specific developmental program during gynoecial ontogeny.
633	HORVU.MOREX.r3.6HG0589950	0.851005	T24H18.100	Transducin/WD40 repeat-like superfamily protein.
634	HORVU.MOREX.r3.4HG0378650	-0.857213	VSR1	Vacuolar-sorting receptor 1; Vacuolar-sorting receptor (VSR) involved in clathrin-coated vesicles sorting from Golgi apparatus to vacuoles. Required for the sorting of 12S globulin, 2S albumin and maybe other seed storage proteins to protein storage vacuoles (PSVs) in seeds. May also be implicated in targeting N-terminal propeptide containing proteins to lytic vacuoles.
635	HORVU.MOREX.r3.5HG0495530	-0.746995	RAD52-2	DNA repair RAD52-like protein 2, chloroplastic; Involved in double-stranded DNA break repair. Belongs to the RAD52 family.
636	HORVU.MOREX.r3.6HG0627380	-0.705046	F5O24.290	2-oxoglutarate (2OG) and Fe(II)-dependent oxygenase superfamily protein; Belongs to the iron/ascorbate-dependent oxidoreductase family.
637	HORVU.MOREX.r3.5HG0495860	-0.733841	IRX10L	Probable beta-1,4-xylosyltransferase IRX10L; Involved in the synthesis of the hemicellulose glucuronoxylan, a major component of secondary cell walls. Probably involved in the elongation of glucuronoxylan xylosyl backbone.
638	HORVU.MOREX.r3.7HG0696340	0.826167	Q9ASW4_ARATH	RNA-binding (RRM/RBD/RNP motifs) family protein.
639	HORVU.MOREX.r3.6HG0583100	0.846421	CEBiP	chitin elicitor-binding protein
640	HORVU.MOREX.r3.7HG0722560	-0.773089	ABCG40	ABC transporter G family member 40; May be a general defense protein (By similarity). Functions as a pump to exclude Pb(2+) ions and/or Pb(2+)-containing toxic compounds from the cytoplasm. Contributes to Pb(2+) ions resistance. Confers some resistance to the terpene sclareol.
641	HORVU.MOREX.r3.5HG0509280	-0.717175	T5K18.170	AT4g19390/T5K18_170.
643	HORVU.MOREX.r3.6HG0571070	-0.718353	VQ22	VQ motif-containing protein 22; May function as positive regulator of plant growth.
644	HORVU.MOREX.r3.4HG0398790	0.833209	Q9LJN1_ARATH	Cyclin-like protein.
645	HORVU.MOREX.r3.7HG0697890	0.823696	FAB1B	1-phosphatidylinositol-3-phosphate 5-kinase FAB1B; The PI(3,5)P2 regulatory complex regulates both the synthesis and turnover of phosphatidylinositol 3,5-bisphosphate (PtdIns(3,5)P2). Catalyzes the phosphorylation of phosphatidylinositol 3-phosphate on the fifth hydroxyl of the myo-inositol ring, to form phosphatidylinositol 3,5-bisphosphate (By similarity). Plays an important role in maintenance…
646	HORVU.MOREX.r3.7HG0707780	-0.72848	T22K7_10	Nicalin; Belongs to the nicastrin family.
647	HORVU.MOREX.r3.7HG0721800	-0.73101	MDH	Malate dehydrogenase, chloroplastic; Catalyzes a reversible NAD-dependent dehydrogenase reaction involved in central metabolism and redox homeostasis between organelle compartments (Probable). Plays a key role in the metabolism of dark chloroplasts and non-green plastids. Essential for embryo viability. Plays an essential role in heterotrophic metabolism in embryos, and autotrophic metabolism in …
648	HORVU.MOREX.r3.4HG0391100	0.82756	BGAL8	Beta-galactosidase 8; Belongs to the glycosyl hydrolase 35 family.
649	HORVU.MOREX.r3.6HG0580590	0.724438	PMP22	Peroxisomal membrane protein PMP22; May be involved in the metabolism of reactive oxygen species. Belongs to the peroxisomal membrane protein PXMP2/4 family.
650	HORVU.MOREX.r3.7HG0749660	0.827518	RHL1	DNA-binding protein RHL1; Component of the DNA topoisomerase VI complex involved in chromatin organization and progression of endoreduplication cycles. Binds to DNA. Required for endoreduplication beyond 8C.
651	HORVU.MOREX.r3.5HG0500640	-0.81403	DHQS	3-dehydroquinate synthase, chloroplastic; Catalyzes the second step in the shikimate pathway. Belongs to the sugar phosphate cyclases superfamily. Dehydroquinate synthase family.
652	HORVU.MOREX.r3.7HG0725960	0.700205	ACLB-2	ATP-citrate synthase beta chain protein 2; ATP citrate-lyase is the primary enzyme responsible for the synthesis of cytosolic acetyl-CoA, used for the elongation of fatty acids and biosynthesis of isoprenoids, flavonoids and malonated derivatives. May supply substrate to the cytosolic acetyl-CoA carboxylase, which generates the malonyl-CoA used for the synthesis of a multitude of compounds, inclu…
653	HORVU.MOREX.r3.5HG0469330	0.730002	FRL3	FRIGIDA-like protein 3.
654	HORVU.MOREX.r3.7HG0744250	-0.864189	IGPS	Indole-3-glycerol phosphate synthase, chloroplastic; Indole-3-glycerol phosphate synthase required for tryptophan biosynthesis.
655	HORVU.MOREX.r3.6HG0611290	0.726615	CML	calcium-binding protein CML
656	HORVU.MOREX.r3.7HG0658560	0.738275	A0A1I9LN82	Kinase superfamily with octicosapeptide/Phox/Bem1p domain-containing protein.
657	HORVU.MOREX.r3.7HG0667000	0.77298	ATL46	RING-H2 finger protein ATL46; Belongs to the RING-type zinc finger family. ATL subfamily.
658	HORVU.MOREX.r3.7HG0722940	-0.876659	TSBtype2	Tryptophan synthase beta type 2.
659	HORVU.MOREX.r3.7HG0707250	-0.707539	TULP10	Tubby-like F-box protein 10; Component of SCF(ASK-cullin-F-box) E3 ubiquitin ligase complexes, which may mediate the ubiquitination and subsequent proteasomal degradation of target proteins.
660	HORVU.MOREX.r3.7HG0699670	-0.708386	PVA12	Vesicle-associated protein 1-2, N-terminally processed; Vesicle-associated protein that binds the oxysterol-binding protein ORP3A and allows its targeting to the ER. Belongs to the VAMP-associated protein (VAP) (TC 9.B.17) family.
661	HORVU.MOREX.r3.5HG0432950	0.744885	LGALDH	L-galactose dehydrogenase; Catalyzes the oxidation of L-galactose to L-galactono-1,4- lactone in the presence of NAD(+). Uses NAD(+) as a hydrogen acceptor much more efficiently than NADP(+); Belongs to the aldo/keto reductase family.
662	HORVU.MOREX.r3.5HG0469350	0.76215	GEK1	D-aminoacyl-tRNA deacylase; Hydrolyzes D-aminoacyl-tRNA into D-amino acid and free tRNA. Broad specificity toward the amino acid, but strict specificity toward the D-isomer. Seems to be required for ethanol tolerance.
664	HORVU.MOREX.r3.4HG0413020	0.854135	ALIS1	ALA-interacting subunit 1; Required for the lipid transport activity of the ALA/ALIS P4- ATPase complex; Belongs to the CDC50/LEM3 family.
665	HORVU.MOREX.r3.6HG0555810	0.807136	PTST-2	Protein PTST, chloroplastic; Involved in targeting GBSS1 to the starch granule. Was originally thought to be a carbohydrate-binding scaffold protein, but it has been shown that it is mainly found as a soluble protein and that interaction with GBSS1 is a pre-requisite for subsequent starch granule binding. Dissociation from starch as a function of pH, Mg(2+) concentration or redox state is not obs…
666	HORVU.MOREX.r3.7HG0652150	0.811134	BBX22	B-box zinc finger protein 22; Acts as positive regulator of seedling photomorphogenesis and light-regulated inhibition of hypocotyl elongation, independently and in concert with HY5 and BBX21. Acts as a positive regulator of de- etiolation and influences chloroplast biogenesis and function through regulation of genes encoding chloroplast proteins. Acts downstream of COP1 and plays an important ro…
667	HORVU.MOREX.r3.5HG0524560	-0.859263	MTHFR2	Methylenetetrahydrofolate reductase 2; The probable reversibility of the MTHFR reaction in plants suggests that they can metabolize the methyl group of 5,10- methylenetetrahydrofolate to serine, sugars and starch.
668	HORVU.MOREX.r3.7HG0747560	0.873803	F26O13.10	Probable protein phosphatase 2C 46; Belongs to the PP2C family.
669	HORVU.MOREX.r3.6HG0589950	0.851005	T24H18.100	Transducin/WD40 repeat-like superfamily protein.
670	HORVU.MOREX.r3.7HG0735250	-0.787693	SPS3	Solanesyl diphosphate synthase 3, chloroplastic/mitochondrial; May be involved in the supply of solanesyl diphosphate for ubiquinone-9 (UQ-9) biosynthesis in mitochondria. Synthesizes C25 to C45 medium / long-chain products depending on the type of substrate available. Can use geranyl diphosphate, farnesyl diphosphate or geranylgeranyl diphosphate as substrates, but not dimethylallyl diphosphate.
671	HORVU.MOREX.r3.7HG0703780	-0.785437	SDH2-2	Succinate dehydrogenase [ubiquinone] iron-sulfur subunit 2, mitochondrial; Iron-sulfur protein (IP) subunit of succinate dehydrogenase (SDH) that is involved in complex II of the mitochondrial electron transport chain and is responsible for transferring electrons from succinate to ubiquinone (coenzyme Q).
672	HORVU.MOREX.r3.7HG0684610	0.752922	PAT07	Probable protein S-acyltransferase 7; Palmitoyl acyltransferase; Belongs to the DHHC palmitoyltransferase family.
673	HORVU.MOREX.r3.5HG0431980	-0.780466	F24M12.40	Alpha/beta-Hydrolases superfamily protein.
674	HORVU.MOREX.r3.4HG0391410	-0.947116	LCB1	Long chain base biosynthesis protein 1; Serine palmitoyltransferase (SPT). The heterodimer formed with LCB2 constitutes the catalytic core. Involved in the regulation of the programmed cell death (PCD) signaling pathway. Plays an important role during male gametogenesis and embryogenesis.
675	HORVU.MOREX.r3.7HG0664700	-0.787498	ATL31	E3 ubiquitin-protein ligase ATL31; E3 ubiquitin-protein ligase that is required for the plant C/N response during seedling growth transition. May be involved in the early steps of the plant defense signaling pathway.
676	HORVU.MOREX.r3.6HG0555660	-0.840749	CNX1	Calnexin homolog 1; Calcium-binding protein that interacts with newly synthesized glycoproteins in the endoplasmic reticulum. It may act in assisting protein assembly and/or in the retention within the ER of unassembled protein subunits. It seems to play a major role in the quality control apparatus of the ER by the retention of incorrectly folded proteins (By similarity); Belongs to the calretic…
677	HORVU.MOREX.r3.7HG0723120	0.801335	POT6	Potassium transporter 6; Probable potassium transporter; Belongs to the HAK/KUP transporter (TC 2.A.72.3) family.
678	HORVU.MOREX.r3.4HG0398790	0.833209	CML	calcium-binding protein CML
679	HORVU.MOREX.r3.4HG0416090	0.734807	SRG1	Protein SRG1; Belongs to the iron/ascorbate-dependent oxidoreductase family.
680	HORVU.MOREX.r3.5HG0535390	-0.702356	DER2.2	Derlin-2.2; May be involved in the degradation process of specific misfolded endoplasmic reticulum (ER) luminal proteins; Belongs to the derlin family.
682	HORVU.MOREX.r3.6HG0541400	0.73071	RCE1	NEDD8-conjugating enzyme Ubc12; Accepts the ubiquitin-like protein NEDD8/RUB1 from the ECR1- AXR1 E1 complex and catalyzes its covalent attachment to other proteins; Belongs to the ubiquitin-conjugating enzyme family. UBC12 subfamily.
683	HORVU.MOREX.r3.5HG0523860	-0.725293	CPK7	Calcium-dependent protein kinase 7; May play a role in signal transduction pathways that involve calcium as a second messenger.
684	HORVU.MOREX.r3.4HG0378650	-0.857213	VSR1	Vacuolar-sorting receptor 1; Vacuolar-sorting receptor (VSR) involved in clathrin-coated vesicles sorting from Golgi apparatus to vacuoles. Required for the sorting of 12S globulin, 2S albumin and maybe other seed storage proteins to protein storage vacuoles (PSVs) in seeds. May also be implicated in targeting N-terminal propeptide containing proteins to lytic vacuoles.
685	HORVU.MOREX.r3.4HG0381960	-0.729626	T12C14_70	Heme binding protein.
686	HORVU.MOREX.r3.4HG0391100	0.82756	BGAL8	Beta-galactosidase 8; Belongs to the glycosyl hydrolase 35 family.
686	HORVU.MOREX.r3.4HG0391100	0.82756	RPM1	disease resistance protein RPM1
687	HORVU.MOREX.r3.5HG0529410	0.713915	K6M13.13	Chaperone DnaJ-domain superfamily protein.
688	HORVU.MOREX.r3.7HG0651010	0.836939	XTH25	Probable xyloglucan endotransglucosylase/hydrolase protein 25; Catalyzes xyloglucan endohydrolysis (XEH) and/or endotransglycosylation (XET). Cleaves and religates xyloglucan polymers, an essential constituent of the primary cell wall, and thereby participates in cell wall construction of growing tissues (By similarity); Belongs to the glycosyl hydrolase 16 family. XTH group 2 subfamily.
689	HORVU.MOREX.r3.4HG0391140	-0.875038	EMB1144	Chorismate synthase, chloroplastic; Catalyzes the last common step of the biosynthesis of aromatic amino acids, produced via the shikimic acid pathway.
691	HORVU.MOREX.r3.6HG0627380	-0.705046	F5O24.290	2-oxoglutarate (2OG) and Fe(II)-dependent oxygenase superfamily protein; Belongs to the iron/ascorbate-dependent oxidoreductase family.
692	HORVU.MOREX.r3.6HG0601540	-0.869289	SAM2	S-adenosylmethionine synthase 2; Catalyzes the formation of S-adenosylmethionine from methionine and ATP. The reaction comprises two steps that are both catalyzed by the same enzyme: formation of S-adenosylmethionine (AdoMet) and triphosphate, and subsequent hydrolysis of the triphosphate.
693	HORVU.MOREX.r3.7HG0735500	-0.729476	MUF9.21	RING/U-box superfamily protein.
694	HORVU.MOREX.r3.5HG0464050	0.82067	A4IJ41_ARATH	Alpha/beta-Hydrolases superfamily protein.
695	HORVU.MOREX.r3.7HG0669750	-0.799665	K12B20.160	Alpha/beta-Hydrolases superfamily protein.
696	HORVU.MOREX.r3.4HG0405170	-0.705062	PAA2-2	Proteasome subunit alpha type-6-B; The proteasome is a multicatalytic proteinase complex which is characterized by its ability to cleave peptides with Arg, Phe, Tyr, Leu, and Glu adjacent to the leaving group at neutral or slightly basic pH. The proteasome has an ATP-dependent proteolytic activity.
697	HORVU.MOREX.r3.5HG0516650	0.78811	RPM1	disease resistance protein RPM1
698	HORVU.MOREX.r3.5HG0504260	-0.802163	PILS7	Protein PIN-LIKES 7; Involved in cellular auxin homeostasis by regulating auxin metabolism. Regulates intracellular auxin accumulation at the endoplasmic reticulum and thus auxin availability for nuclear auxin signaling; Belongs to the auxin efflux carrier (TC 2.A.69.2) family.
699	HORVU.MOREX.r3.6HG0626350	0.753865	F5D14.32	Vacuolar protein sorting-associated protein 55 homolog; Involved in endosomal protein transport; Belongs to the OB-RGRP/VPS55 family.
700	HORVU.MOREX.r3.7HG0668510	0.738825	RPM1	disease resistance protein RPM1
702	HORVU.MOREX.r3.6HG0609880	-0.782296	AAC2	ADP,ATP carrier protein 2, mitochondrial; Catalyzes the exchange of ADP and ATP across the mitochondrial inner membrane; Belongs to the mitochondrial carrier (TC 2.A.29) family.
703	HORVU.MOREX.r3.5HG0468410	0.831512	SMC6B	Structural maintenance of chromosomes protein 6B; Core component of the SMC5-SMC6 complex that promotes sister chromatid alignment after DNA damage and facilitates double-stranded DNA breaks (DSBs) repair via homologous recombination between sister chromatids.
704	HORVU.MOREX.r3.7HG0710810	0.770599	RTNLB2	Reticulon-like protein B2; Plays a role in the Agrobacterium-mediated plant transformation via its interaction with VirB2, the major component of the T-pilus.
705	HORVU.MOREX.r3.4HG0381880	0.701948	PHYB	Phytochrome B; Regulatory photoreceptor which exists in two forms that are reversibly interconvertible by light: the Pr form that absorbs maximally in the red region of the spectrum and the Pfr form that absorbs maximally in the far-red region. Photoconversion of Pr to Pfr induces an array of morphogenetic responses, whereas reconversion of Pfr to Pr cancels the induction of those responses. Pfr …
706	HORVU.MOREX.r3.7HG0739180	-0.791005	AT4G31350	Core-2/I-branching beta-1,6-N-acetylglucosaminyltransferase family protein.
707	HORVU.MOREX.r3.6HG0555230	-0.750009	ZIP11	Zinc transporter 11; Probably mediates zinc uptake from the rhizosphere. Belongs to the ZIP transporter (TC 2.A.5) family.
709	HORVU.MOREX.r3.5HG0496860	-0.904798	K23F3.9	Thioesterase/thiol ester dehydrase-isomerase superfamily protein.
710	HORVU.MOREX.r3.5HG0498770	0.724648	GAUT1	Polygalacturonate 4-alpha-galacturonosyltransferase; Involved in pectin biosynthesis. Catalyzes the transfer of galacturonic acid from uridine 5'-diphosphogalacturonic acid onto the pectic polysaccharide homogalacturonan.
711	HORVU.MOREX.r3.6HG0627540	0.741886	TPS14	S-(+)-linalool synthase, chloroplastic; Involved in monoterpene (C10) biosynthesis. The major product is S-(+)-linalool; Belongs to the terpene synthase family. Tpsb subfamily.
712	HORVU.MOREX.r3.5HG0501380	-0.898025	PLDDELTA	Phospholipase D delta; Hydrolyzes glycerol-phospholipids at the terminal phosphodiesteric bond to generate phosphatidic acids (PA). May be involved in PA accumulation in the dehydration stress response and in the transduction of hormonal and environmental signals to the microtubules cytoskeleton. Prefers phosphatidylethanolamine to phosphatidylcholine as substrate. Involved in H(2)O(2) and abscis…
713	HORVU.MOREX.r3.5HG0525490	0.711134	MQJ2.6	NAD(P)-binding Rossmann-fold superfamily protein.
714	HORVU.MOREX.r3.5HG0440620	0.865986	PAB6	Polyadenylate-binding protein 6; Binds the poly(A) tail of mRNA. Appears to be an important mediator of the multiple roles of the poly(A) tail in mRNA biogenesis, stability and translation (By similarity); Belongs to the polyadenylate-binding protein type-1 family.
715	HORVU.MOREX.r3.7HG0647520	-0.833481	MUR1	GDP-mannose 4,6 dehydratase 2; Catalyzes the conversion of GDP-D-mannose to GDP-4-dehydro-6- deoxy-D-mannose; Belongs to the NAD(P)-dependent epimerase/dehydratase family. GDP-mannose 4,6-dehydratase subfamily.
716	HORVU.MOREX.r3.6HG0633470	0.767446	OOP	Organellar oligopeptidase A, chloroplastic/mitochondrial; Oligopeptidase degrading short peptides from 8 to 23 amino acid residues. Plays a role in the degradation of transit peptides and of peptides derived from other proteolytic events. Does not exhibit a strict cleavage pattern. Binds salicylic acid.
717	HORVU.MOREX.r3.6HG0634250	0.854304	DTX45	Protein DETOXIFICATION 45, chloroplastic; Belongs to the multi antimicrobial extrusion (MATE) (TC 2.A.66.1) family.
718	HORVU.MOREX.r3.5HG0511420	-0.826953	F14F8.20	Mitochondrial substrate carrier family protein; Belongs to the mitochondrial carrier (TC 2.A.29) family.
719	HORVU.MOREX.r3.6HG0566930	0.737091	RPM1	disease resistance protein RPM1
720	HORVU.MOREX.r3.4HG0390270	-0.737837	MEKK1	Mitogen-activated protein kinase kinase kinase 1; The MEKK1, MKK1/MKK2 and MPK4 function in a signaling pathway that modulates the expression of genes responding to biotic and abiotic stresses and also plays an important role in pathogen defense by negatively regulating innate immunity. Involved in the innate immune MAP kinase signaling cascade (MEKK1, MKK4/MKK5 and MPK3/MPK6) downstream of bacte…
721	HORVU.MOREX.r3.4HG0379100	0.751575	GLX2-2	Hydroxyacylglutathione hydrolase cytoplasmic; Thiolesterase that catalyzes the hydrolysis of S-D-lactoyl- glutathione to form glutathione and D-lactic acid. Belongs to the metallo-beta-lactamase superfamily. Glyoxalase II family.
722	HORVU.MOREX.r3.5HG0518960	-0.701558	F7O18.27	PITH domain-containing protein At3g04780; Belongs to the PITHD1 family.
723	HORVU.MOREX.r3.4HG0383890	-0.733528	MJG14.7	Gb|AAF07835.1.
724	HORVU.MOREX.r3.7HG0728460	-0.803097	T30N20_20	Enhanced disease resistance-like protein (DUF1336).
725	HORVU.MOREX.r3.5HG0532620	0.809317	K3M16.10	LUC7 related protein.
726	HORVU.MOREX.r3.6HG0595860	0.703985	PRT1	E3 ubiquitin-protein ligase PRT1; E3 ubiquitin-protein ligase that mediates ubiquitination and subsequent proteasomal degradation of target proteins. Functions in the N-end rule pathway of protein degradation, where it specifically recognizes and ubiquitinates proteins with a N-terminal bulky aromatic amino acid (Phe). Does not act on aliphatic hydrophobic and basic N- terminal residues (Arg or L…
727	HORVU.MOREX.r3.7HG0746590	-0.809534	F26H11.12	Probable magnesium transporter NIPA6; Acts as a Mg(2+) transporter. Can also transport other divalent cations such as Fe(2+), Sr(2+), Ba(2+), Mn(2+) and Co(2+) but to a much less extent than Mg(2+) (By similarity).
728	HORVU.MOREX.r3.5HG0430870	0.765003	STR1	Thiosulfate/3-mercaptopyruvate sulfurtransferase 1, mitochondrial; Catalyzes the transfer of a sulfur ion from a donor to cyanide or to other thiol compounds. Substrate preference is 3- mercaptopyruvate > thiosulfate. Involved in embryo and seed development.
729	HORVU.MOREX.r3.7HG0658420	0.741991	SLK2	Probable transcriptional regulator SLK2; Probable transcription regulator that functions in the development of the carpel margin meristem similarly to SEUSS (SEU). In association with SEU, supports organ development from meristematic regions by facilitating auxin response and thus organ initiation, and by sustaining meristematic potential through the maintenance of PHABULOSA expression. DNA-bindi…
730	HORVU.MOREX.r3.5HG0442670	-0.773236	ACLA-3	ATP-citrate synthase alpha chain protein 3; ATP citrate-lyase is the primary enzyme responsible for the synthesis of cytosolic acetyl-CoA, used for the elongation of fatty acids and biosynthesis of isoprenoids, flavonoids and malonated derivatives. May supply substrate to the cytosolic acetyl-CoA carboxylase, which generates the malonyl-CoA used for the synthesis of a multitude of compounds, incl…
731	HORVU.MOREX.r3.5HG0489020	0.723316	D6PKL2	Serine/threonine-protein kinase D6PKL2; Protein kinase that regulates the auxin transport activity of PIN auxin efflux facilitators by direct phosphorylation. D6PK-mediated PIN phosphorylation promotes auxin transport in the hypocotyl and this is a prerequisite for PHOT1-dependent hypocotyl bending.
732	HORVU.MOREX.r3.6HG0548070	-0.805354	T16H5.240	Glutathione S-transferase family protein.
733	HORVU.MOREX.r3.6HG0541060	-0.706681	K5J14.2	Ubiquitin-like superfamily protein.
734	HORVU.MOREX.r3.6HG0616750	0.752316	SKIP	SNW/SKI-interacting protein; Splicing factor involved in post-transcriptional regulation of circadian clock and flowering time genes. Associates with the pre- mRNA of PRR7, PRR9, ELF3 and GI, and is necessary for the regulation of their alternative splicing and mRNA maturation. Probably involved in splice site recognition; Belongs to the SNW family.
735	HORVU.MOREX.r3.5HG0479640	-0.706108	LTA2	Pyruvate dehydrogenase E2 component (dihydrolipoamide acetyltransferase); The pyruvate dehydrogenase complex catalyzes the overall conversion of pyruvate to acetyl-CoA and CO(2). It contains multiple copies of three enzymatic components: pyruvate dehydrogenase (E1), dihydrolipoamide acetyltransferase (E2) and lipoamide dehydrogenase (E3) (By similarity).
736	HORVU.MOREX.r3.4HG0382620	-0.913377	T30N20.190	Argininosuccinate lyase, chloroplastic.
737	HORVU.MOREX.r3.6HG0608780	-0.883897	HSP70-17	Heat shock 70 kDa protein 17.
738	HORVU.MOREX.r3.7HG0725960	0.700205	ACLB-2	ATP-citrate synthase beta chain protein 2; ATP citrate-lyase is the primary enzyme responsible for the synthesis of cytosolic acetyl-CoA, used for the elongation of fatty acids and biosynthesis of isoprenoids, flavonoids and malonated derivatives. May supply substrate to the cytosolic acetyl-CoA carboxylase, which generates the malonyl-CoA used for the synthesis of a multitude of compounds, inclu…
739	HORVU.MOREX.r3.5HG0494000	0.737598	UKL2	Uridine kinase-like protein 2, chloroplastic; Involved in the pyrimidine salvage pathway. The uracil phosphoribosyltransferase (UPRT) activity, that catalyzes the conversion of uracil and 5-phospho-alpha-D-ribose 1-diphosphate (PRPP) to UMP and diphosphate, is unsure; In the C-terminal section; belongs to the UPRTase family.
740	HORVU.MOREX.r3.7HG0711230	0.798293	IAA27	Auxin-responsive protein IAA27; Aux/IAA proteins are short-lived transcriptional factors that function as repressors of early auxin response genes at low auxin concentrations. Repression is thought to result from the interaction with auxin response factors (ARFs), proteins that bind to the auxin- responsive promoter element (AuxRE). Formation of heterodimers with ARF proteins may alter their abil…
741	HORVU.MOREX.r3.6HG0625100	0.703193	K9E15.7	RING/U-box superfamily protein.
742	HORVU.MOREX.r3.4HG0375930	0.784912	CML	calcium-binding protein CML
743	HORVU.MOREX.r3.4HG0380710	-0.732478	CAM7	Calmodulin-7; Calmodulin mediates the control of a large number of enzymes, ion channels and other proteins by Ca(2+). Among the enzymes to be stimulated by the calmodulin-Ca(2+) complex are a number of protein kinases and phosphatases. Activates MPK8 in vitro.
744	HORVU.MOREX.r3.5HG0467870	-0.756011	CYCLASE2	Cyclase-like protein 2; May function redundantly with CYCLASE1 for normal plant growth, development and viability.
745	HORVU.MOREX.r3.4HG0413890	-0.730284	F2H17.10	Alpha/beta-Hydrolases superfamily protein.
746	HORVU.MOREX.r3.7HG0726360	-0.709118	OPR3	12-oxophytodienoate reductase 3, N-terminally processed; Specifically cleaves olefinic bonds in cyclic enones. Involved in the biosynthesis of jasmonic acid (JA) and perhaps in biosynthesis or metabolism of other oxylipin signaling moleclules. Required for the spatial and temporal regulation of JA levels during dehiscence of anthers, promoting the stomium degeneration program. In vitro, reduces 9…
747	HORVU.MOREX.r3.7HG0653690	0.775843	TPST	Protein-tyrosine sulfotransferase; Catalyzes the O-sulfation of tyrosine residues within acidic motifs of polypeptides.
748	HORVU.MOREX.r3.7HG0725960	0.700205	ACLB-2	ATP-citrate synthase beta chain protein 2; ATP citrate-lyase is the primary enzyme responsible for the synthesis of cytosolic acetyl-CoA, used for the elongation of fatty acids and biosynthesis of isoprenoids, flavonoids and malonated derivatives. May supply substrate to the cytosolic acetyl-CoA carboxylase, which generates the malonyl-CoA used for the synthesis of a multitude of compounds, inclu…
749	HORVU.MOREX.r3.6HG0634250	0.854304	DTX45	Protein DETOXIFICATION 45, chloroplastic; Belongs to the multi antimicrobial extrusion (MATE) (TC 2.A.66.1) family.
751	HORVU.MOREX.r3.6HG0579010	-0.757459	PP2A2-2	Serine/threonine-protein phosphatase PP2A-2 catalytic subunit; Dephosphorylates and activates the actin-depolymerizing factor ADF1, which, in turn, regulates actin cytoskeleton remodeling and is involved in the blue light photoreceptor PHOT2-mediated chloroplast avoidance movements. Associates with the serine/threonine-protein phosphatase PP2A regulatory subunits A and B' to positively regulates …
752	HORVU.MOREX.r3.5HG0447600	-0.704254	GK-1	Guanylate kinase 1; Essential for recycling GMP and indirectly, cGMP. Required for normal development of the gametophyte and embryo, in association with GK2.
753	HORVU.MOREX.r3.6HG0621490	0.725781	SAC2	Phosphoinositide phosphatase SAC2; The PI(3,5)P2 regulatory complex regulates both the synthesis and turnover of phosphatidylinositol 3,5-bisphosphate (PtdIns(3,5)P2).
754	HORVU.MOREX.r3.4HG0377080	0.84809	TULP3	Tubby-like F-box protein 3; Involved in abiotic stress signaling. Tethered to plasma membrane (PM) and probably bound to phosphatidylinositol 4,5- bisphosphate. Abiotic stresses (drought, salt, H(2)O(2)) trigger phospholipase C mediated PM dislogement and plastidial and nucleocytosolic relocation of TULP3; Belongs to the TUB family.
755	HORVU.MOREX.r3.6HG0608960	-0.825157	GALS1	Galactan beta-1,4-galactosyltransferase GALS1; Involved in the biosynthesis of beta-1,4-galactan. Can transfer galactose residues from UDP-galactose to beta-1,4- galactopentaose in vitro. Forms specifically beta-1,4-galactosyl linkages and can add successive beta-1,4-galactosyl residues to the acceptor. Beta-1,4-galactans are abundant polysaccharides in plant cell walls and are found as side-chai…
756	HORVU.MOREX.r3.4HG0403110	-0.714306	F7A19.8	Plant/protein.
757	HORVU.MOREX.r3.7HG0718050	-0.808529	MXH1.10	EXS (ERD1/XPR1/SYG1) family protein.
758	HORVU.MOREX.r3.7HG0708820	0.737905	PFP	PHD finger protein-like protein.
759	HORVU.MOREX.r3.5HG0516730	-0.843427	PEX13	Peroxisomal membrane protein 13; Involved in PTS1- and PTS2-dependent protein import into peroxisomes. Required for PTS1- dependent protein import into pollen peroxisomes. Acts as a docking factor on peroxisomal membranes. Required for the proper targeting of PEX7 to the peroxisome. Required for the export/release of receptors on the peroxisome membrane. Essential for pollen-tube discharge that t…
760	HORVU.MOREX.r3.5HG0471230	0.790347	EDM2	Protein ENHANCED DOWNY MILDEW 2; Cellular antisilencing factor and regulator of genome DNA methylation patterns involved in the regulation of chromatin states. Together with SUVH4, monitors repressive epigenetic marks H3K27me1, H3K9me2, and prevents DNA-methylation at CHG sites, affecting especially the expression of transposons and developmentally important genes. Regulates alternative RNA proce…
761	HORVU.MOREX.r3.5HG0481690	0.788553	TAF10	Transcription initiation factor TFIID subunit 10; TAFs are components of the transcription factor IID (TFIID) complex that is essential for mediating regulation of RNA polymerase transcription. Involved in osmotic stress adaptation during the germination stage and in gene expression related to meristem activity and leaf development; Belongs to the TAF10 family.
762	HORVU.MOREX.r3.6HG0558640	-0.707345	RPN1A	26S proteasome non-ATPase regulatory subunit 2 homolog A; Acts as a regulatory subunit of the 26 proteasome which is involved in the ATP-dependent degradation of ubiquitinated proteins (By similarity). Required during embryogenesis. Required for optimal plant growth and stress responses. Required for innate immunity.
763	HORVU.MOREX.r3.5HG0533760	-0.785543	AT1G14590	Nucleotide-diphospho-sugar transferase family protein.
764	HORVU.MOREX.r3.5HG0458010	0.718888	STY46	Serine/threonine-protein kinase STY46; Serine/threonine protein kinase that specifically phosphorylates chloroplast precursor proteins in the cytosol within the cleavable presequences (transit peptides). May be part of a cytosolic regulatory network involved in chloroplast protein import. Does not phosphorylate mitochondrion precursor proteins. Specific for ATP and does not utilize other NTPs. Pl…
765	HORVU.MOREX.r3.6HG0610960	0.754723	NRPD4	DNA-directed RNA polymerases IV and V subunit 4; DNA-dependent RNA polymerase catalyzes the transcription of DNA into RNA using the four ribonucleoside triphosphates as substrates. Component of RNA polymerases IV and V which mediate short-interfering RNAs (siRNA) accumulation and subsequent RNA-directed DNA methylation- dependent (RdDM) transcriptional gene silencing (TGS) of endogenous repeated …
766	HORVU.MOREX.r3.7HG0745900	0.782269	F10M6.110	Protein kinase superfamily protein.
767	HORVU.MOREX.r3.5HG0472960	-0.808624	PPC1	Phosphoenolpyruvate carboxylase 1; Through the carboxylation of phosphoenolpyruvate (PEP) it forms oxaloacetate, a four-carbon dicarboxylic acid source for the tricarboxylic acid cycle. Contributes probably to the adaptation to inorganic phosphate (Pi) deprivation; Belongs to the PEPCase type 1 family.
768	HORVU.MOREX.r3.5HG0447180	0.723191	Q0WKW1_ARATH	PHD finger family protein.
769	HORVU.MOREX.r3.6HG0625100	0.703193	K9E15.7	RING/U-box superfamily protein.
770	HORVU.MOREX.r3.5HG0454660	-0.719688	FUT13	Alpha-(1,4)-fucosyltransferase; May be involved in cell wall synthesis. Catalyzes alpha-1,4 glycosidic linkages and generates Lewis-a epitopes; Belongs to the glycosyltransferase 10 family.
771	HORVU.MOREX.r3.4HG0393020	-0.71672	Q9LSH0_ARATH	B-cell receptor-associated-like protein.
772	HORVU.MOREX.r3.6HG0606100	-0.725018	TOL1	TOM1-like protein 1; Might contribute to the loading of the ESCRT machinery. Belongs to the TOM1 family.
773	HORVU.MOREX.r3.5HG0440530	0.762219	FBL23	Putative F-box/LRR-repeat protein 23.
774	HORVU.MOREX.r3.7HG0667540	0.705846	WLIM1	LIM domain-containing protein WLIM1; Binds to actin filaments and promotes cross-linking into thick bundles. Has an actin-stabilizing activity. The actin regulatory activities are not regulated by pH and [Ca(2+)].
775	HORVU.MOREX.r3.5HG0449190	0.781423	LARP6B	La-related protein 6B; Transcriptional regulator.
776	HORVU.MOREX.r3.5HG0497810	0.752385	BB	E3 ubiquitin-protein ligase BIG BROTHER; E3 ubiquitin-protein ligase that limits organ size, and possibly seed size, in a dose-dependent manner. Negatively regulates the duration of cell proliferation in leaves and petals independently of the major phytohormones (e.g. auxin, cytokinin, gibberellin, brassinosteroids, ethylene, abscisic acid, jasmonic acid), probably by targeting growth stimulators…
777	HORVU.MOREX.r3.7HG0671890	-0.748555	CRLK2	Calcium/calmodulin-regulated receptor-like kinase 2; Belongs to the protein kinase superfamily. Ser/Thr protein kinase family.
778	HORVU.MOREX.r3.5HG0502000	-0.744329	ECH2	Enoyl-CoA hydratase 2, peroxisomal; Bidirectional monofunctional enoyl-CoA hydratase 2 involved in the degradation of even cis-unsaturated fatty acids. Devoid of 3- hydroxyacyl-CoA dehydrogenase activity.
781	HORVU.MOREX.r3.6HG0596580	-0.720217	PAL1	Phenylalanine ammonia-lyase 1; This is a key enzyme of plant metabolism catalyzing the first reaction in the biosynthesis from L-phenylalanine of a wide variety of natural products based on the phenylpropane skeleton; Belongs to the PAL/histidase family.
782	HORVU.MOREX.r3.5HG0422080	0.726413	T16H5.30	RBR-type E3 ubiquitin transferase.
783	HORVU.MOREX.r3.6HG0578170	0.80199	HDA6	Histone deacetylase 6; Responsible for the deacetylation of lysine residues on the N-terminal part of the core histones (H2A, H2B, H3 and H4). Might remove acetyl residues only from specific targets, such as rDNA repeats or complex transgenes. Histone deacetylation gives a tag for epigenetic repression and plays an important role in transcriptional regulation, cell cycle progression and developme…
784	HORVU.MOREX.r3.7HG0703430	-0.825826	F12A21.27	Acid phosphatase/vanadium-dependent haloperoxidase-related protein.
785	HORVU.MOREX.r3.7HG0701630	-0.863801	NDB2	External alternative NAD(P)H-ubiquinone oxidoreductase B2, mitochondrial; Alternative NADH-ubiquinone oxidoreductase which catalyzes the oxidation of mitochondrial NADH does not translocate protons across the inner mitochondrial membrane (By similarity). Calcium-dependent NAD(P)H dehydrogenase; more efficient on NADH. Binds calcium ions.
786	HORVU.MOREX.r3.5HG0444870	-0.775929	CBP60C	Calmodulin-binding protein 60 C; Transcription activator that binds DNA in a sequence-specific manner, likely 5'-GAAATTTTGG-3', to promote the expression of target genes.
787	HORVU.MOREX.r3.5HG0505320	-0.734207	ATR2	NADPH--cytochrome P450 reductase 2; This enzyme is required for electron transfer from NADP to cytochrome P450 in microsomes. It can also provide electron transfer to heme oxygenase and cytochrome B5. Reduces a variety of substrates in vitro, such as cytochrome c, feericyanide and dichloroindophenol. Belongs to the NADPH--cytochrome P450 reductase family. In the C-terminal section; belongs to the…
788	HORVU.MOREX.r3.7HG0655340	-0.72866	HEMA1	Glutamyl-tRNA reductase 1, chloroplastic; Catalyzes the NADPH-dependent reduction of glutamyl-tRNA(Glu) to glutamate 1-semialdehyde (GSA). Probably involved in the tetrapyrrole synthesis required for the chlorophyll biosynthesis.
789	HORVU.MOREX.r3.5HG0504260	-0.802163	PILS7	Protein PIN-LIKES 7; Involved in cellular auxin homeostasis by regulating auxin metabolism. Regulates intracellular auxin accumulation at the endoplasmic reticulum and thus auxin availability for nuclear auxin signaling; Belongs to the auxin efflux carrier (TC 2.A.69.2) family.
790	HORVU.MOREX.r3.5HG0527380	-0.783804	MCA1	Protein MID1-COMPLEMENTING ACTIVITY 1; Calcium-permeable stretch-activated channel component. Involved in mechano-stimulated calcium uptake mechanism and in mechanosensing in the primary root.
791	HORVU.MOREX.r3.7HG0708320	-0.772932	SDF2	Stromal cell-derived factor 2-like protein; Involved in the endoplasmic reticulum (ER) protein quality control and unfolded protein response. May be involved in the quality control of glycoproteins. Forms a complex in the ER with ERDJ3B and MED37A/BIP1 which is required for the proper accumulation and function of the surface-exposed leucine-rich repeat receptor kinases EFR involved in pathogen-as…
792	HORVU.MOREX.r3.7HG0726530	0.751335	RPM1	disease resistance protein RPM1
793	HORVU.MOREX.r3.7HG0714930	-0.836073	UTR3	UDP-galactose/UDP-glucose transporter 3; Essential sugar transporter required for the transport of UDP-glucose from the cytoplasm into the Golgi and the endoplasmic reticulum. Essential for pollen development and involved in embryo sac progress; Belongs to the nucleotide-sugar transporter family. UDP- galactose:UMP antiporter (TC 2.A.7.11) subfamily.
794	HORVU.MOREX.r3.7HG0725830	0.708704	TYRAAT2	Arogenate dehydrogenase 2, chloroplastic; Involved in the biosynthesis of tyrosine. Has a weak prephenate dehydrogenase activity; Belongs to the prephenate/arogenate dehydrogenase family.
795	HORVU.MOREX.r3.7HG0634710	-0.748799	SPPL3	Signal peptide peptidase-like 3; Intramembrane-cleaving aspartic protease (I-CLiP) that cleaves type II membrane signal peptides in the hydrophobic plane of the membrane; Belongs to the peptidase A22B family.
796	HORVU.MOREX.r3.4HG0388470	0.767706	RPM1	disease resistance protein RPM1
797	HORVU.MOREX.r3.6HG0550770	0.743174	RPM1	disease resistance protein RPM1
798	HORVU.MOREX.r3.5HG0444880	0.775545	RALFL33	Protein RALF-like 33; Cell signaling peptide that may regulate plant stress, growth, and development. Mediates a rapid alkalinization of extracellular space by mediating a transient increase in the cytoplasmic Ca(2+) concentration leading to a calcium-dependent signaling events through a cell surface receptor and a concomitant activation of some intracellular mitogen-activated protein kinases (By…
799	HORVU.MOREX.r3.6HG0582950	-0.71565	KEU	SNARE-interacting protein KEULE; Regulator of vesicle trafficking involved in cytokinesis and root hair development, but not required for cell elongation.
800	HORVU.MOREX.r3.6HG0581810	-0.763836	F17A13.310	Metallopeptidase M24 family protein.
801	HORVU.MOREX.r3.4HG0393630	-0.851299	TMN3	Transmembrane 9 superfamily member 3; Belongs to the nonaspanin (TM9SF) (TC 9.A.2) family.
802	HORVU.MOREX.r3.4HG0409330	0.822894	SAT4	Serine acetyltransferase 4; Belongs to the transferase hexapeptide repeat family.
803	HORVU.MOREX.r3.6HG0603490	0.722644	F9F13.2	Transcription initiation factor IIE subunit beta; Recruits TFIIH to the initiation complex and stimulates the RNA polymerase II C-terminal domain kinase and DNA-dependent ATPase activities of TFIIH. Both TFIIH and TFIIE are required for promoter clearance by RNA polymerase.

## Sheet: kMEyellow
	Gene ID	kMEpink	preferredName	annotation
1	HORVU.MOREX.r3.1HG0007160	0.836496	MORC2	Protein MICRORCHIDIA 2; Mediator of defense signaling triggered by distinct classes of R proteins. Required during hypersensitive response (HR) that confers disease resistance to turnip crinkle virus (TCV). Contributes to resistance against Pseudomonas syringae and Hyaloperonospora arabidopsidis, at early stages prior to cytosolic calcium ions Ca(2+) accumulation. Required for pathogen-associated…
2	HORVU.MOREX.r3.1HG0000090	-0.745256	F7F23.4	At1g36320/F7F23_4.
3	HORVU.MOREX.r3.1HG0000620	0.8476	ML4	Protein MEI2-like 4; Probable RNA-binding protein that plays a role in meiosis and vegetative growth.
4	HORVU.MOREX.r3.1HG0002510	-0.842429	MMT1	Methionine S-methyltransferase; Catalyzes the S-methylmethionine (SMM) biosynthesis from adenosyl-L-homocysteine (AdoMet) and methionine. SMM biosynthesis (by MMT1) and degradation (by HMT-1, HMT-2 and HMT-3) constitute the SMM cycle in plants, which is probably required to achieve short term control of AdoMet level. Also able to catalyze the selenium- methylmethionine (SeMM) from AdoMet and sele…
5	HORVU.MOREX.r3.1HG0005750	0.808598	XBAT31	Putative E3 ubiquitin-protein ligase XBAT31; No E3 ubiquitin-protein ligase activity observed when associated with the E2 enzyme UBC8 in vitro.
6	HORVU.MOREX.r3.1HG0005400	0.824465	RAE1	Protein RAE1.
7	HORVU.MOREX.r3.1HG0008440	0.833061	DHAR2	Glutathione S-transferase DHAR2; Displays a dual function. As a soluble protein, exhibits glutathione-dependent thiol transferase and dehydroascorbate (DHA) reductase activities. Exhibits glutathione-dependent thiol transferase and dehydroascorbate (DHA) reductase activities. Key component of the ascorbate recycling system. Involved in the redox homeostasis, especially in scavenging of ROS under …
8	HORVU.MOREX.r3.1HG0000040	-0.871084	PEX14	Peroxisomal membrane protein PEX14; Controls intracellular transport of both PTS1- and PTS2- containing proteins. Required for the proper targeting of PEX7 to the peroxisome.
9	HORVU.MOREX.r3.1HG0000610	-0.740171	VPS60-1	Vacuolar protein sorting-associated protein 60.1; Probable peripherally associated component of the endosomal sorting required for transport complex III (ESCRT-III) which is involved in multivesicular bodies (MVBs) formation and sorting of endosomal cargo proteins into MVBs; Belongs to the SNF7 family.
10	HORVU.MOREX.r3.1HG0002870	0.826683	YY1	Zinc finger transcription factor YY1; Dual-function transcription factor with both repression and activation activities. Binds to 5'-CCATATT-3' motif in target gene promoters (e.g. ABR1). Binds also to G-rich DNA motif 5'-GGGGGCAGTGG-3'. Regulates the expression of genes involved in diverse cellular pathways, including glucose metabolism, photosynthesis, phototropism and stress response (e.g. sal…
11	HORVU.MOREX.r3.1HG0000620	0.8476	ML1	Protein MEI2-like 1; Probable RNA-binding transcriptional activator that plays a role in meiosis and vegetative growth. May be a downstream effector of TOR signaling pathway and recruited by RAPTOR1 for TOR substrate.
12	HORVU.MOREX.r3.1HG0002510	-0.842429	MMT1	Methionine S-methyltransferase; Catalyzes the S-methylmethionine (SMM) biosynthesis from adenosyl-L-homocysteine (AdoMet) and methionine. SMM biosynthesis (by MMT1) and degradation (by HMT-1, HMT-2 and HMT-3) constitute the SMM cycle in plants, which is probably required to achieve short term control of AdoMet level. Also able to catalyze the selenium- methylmethionine (SeMM) from AdoMet and sele…
13	HORVU.MOREX.r3.1HG0008820	0.79349	F7D19.22	Transcription elongation factor B polypeptide.
15	HORVU.MOREX.r3.1HG0000050	0.814831	SIS3	E3 ubiquitin-protein ligase SIS3; E3 ubiquitin protein ligase that acts as positive regulator of sugar signaling during early seedling development. Possesses E3 ligase activity in vitro.
16	HORVU.MOREX.r3.1HG0000620	0.8476	ML1	Protein MEI2-like 1; Probable RNA-binding transcriptional activator that plays a role in meiosis and vegetative growth. May be a downstream effector of TOR signaling pathway and recruited by RAPTOR1 for TOR substrate.
17	HORVU.MOREX.r3.1HG0005590	0.937738	OEP161	Outer envelope pore protein 16-1, chloroplastic; Voltage-dependent high-conductance channel with a slight cation-selectivity; selective for amino acids but excludes triosephosphates or uncharged sugars (By similarity). Non-essential amino acid-selective channel protein and translocation pore for NADPH:protochlorophyllide oxidoreductase A (PORA) and possibly PORB. Involved in PORA precursor (pPORA…
18	HORVU.MOREX.r3.1HG0000350	0.898187	KINB3	SNF1-related protein kinase regulatory subunit beta-3; Regulatory subunit of the probable trimeric SNF1-related protein kinase (SnRK) complex, which may play a role in a signal transduction cascade regulating gene expression and carbohydrate metabolism in higher plants.
19	HORVU.MOREX.r3.1HG0005410	0.804226	FBL21	Putative F-box/LRR-repeat protein 21.
20	HORVU.MOREX.r3.1HG0007850	0.87062	F12M12.190	E3 UFM1-protein ligase 1 homolog; E3 UFM1-protein ligase that mediates ufmylation of target proteins; Belongs to the UFL1 family.
21	HORVU.MOREX.r3.1HG0019730	0.84382	CHR12	Probable ATP-dependent DNA helicase CHR12; Probable chromatin-remodeling factor that is functionally redundant with CHR23 in root and shoot stem cell initiation, and root apical meristem (RAM) and shoot apical meristem (SAM) maintenance. Plays an important role in mediating the temporary plant growth arrest induced upon perception of stress. May promote seed maturation and repress initiation of g…
22	HORVU.MOREX.r3.1HG0015170	-0.771355	GB1-2	GTP-binding protein ATGB1; Belongs to the small GTPase superfamily. Arf family.
23	HORVU.MOREX.r3.1HG0022350	-0.784478	F12F1.20	Pyridoxal phosphate homeostasis protein; Pyridoxal 5'-phosphate (PLP)-binding protein, which may be involved in intracellular homeostatic regulation of pyridoxal 5'- phosphate (PLP), the active form of vitamin B6; Belongs to the pyridoxal phosphate-binding protein YggS/PROSC family.
24	HORVU.MOREX.r3.1HG0025960	-0.815253	F4J510_ARATH	Haloacid dehalogenase-like hydrolase (HAD) superfamily protein.
25	HORVU.MOREX.r3.1HG0017250	0.793651	F2P16.20	Putative RNA polymerase II subunit B1 CTD phosphatase RPAP2 homolog; Putative RNA polymerase II subunit B1 C-terminal domain (CTD) phosphatase involved in RNA polymerase II transcription regulation.
26	HORVU.MOREX.r3.1HG0019060	0.772732	RF4	Putative E3 ubiquitin-protein ligase RF4.
28	HORVU.MOREX.r3.1HG0026010	0.899082	NET4A	Protein NETWORKED 4A; Plant-specific actin binding protein. Associates with F-actin at the tonoplast. May be part of a membrane-cytoskeletal adapter complex.
29	HORVU.MOREX.r3.1HG0025620	-0.714223	ACX4	Acyl-coenzyme A oxidase 4, peroxisomal; Catalyzes the desaturation of short-chain acyl-CoAs to 2- trans-enoyl-CoAs. Active on butyryl-CoA (C4), hexanoyl-CoA (C6), and octanoyl-CoA (C8). Has no activity as acyl-CoA dehydrogenase or on crotonyl-CoA (an unsaturated C4:1 carbocyclic ester) or glutaryl-CoA (a dicarboxylic ester).
30	HORVU.MOREX.r3.1HG0022460	0.708658	TIR1	Protein TRANSPORT INHIBITOR RESPONSE 1; Auxin receptor that mediates Aux/IAA proteins proteasomal degradation and auxin-regulated transcription. The SCF(TIR1) E3 ubiquitin ligase complex is involved in auxin-mediated signaling pathway that regulate root and hypocotyl growth, lateral root formation, cell elongation, and gravitropism. Appears to allow pericycle cells to overcome G2 arrest prior to …
31	HORVU.MOREX.r3.1HG0017250	0.793651	F2P16.20	Putative RNA polymerase II subunit B1 CTD phosphatase RPAP2 homolog; Putative RNA polymerase II subunit B1 C-terminal domain (CTD) phosphatase involved in RNA polymerase II transcription regulation.
32	HORVU.MOREX.r3.1HG0023950	-0.938004	NIFU4	NifU-like protein 4, mitochondrial; Molecular scaffold for [Fe-S] cluster assembly of mitochondrial iron-sulfur proteins; Belongs to the NifU family.
33	HORVU.MOREX.r3.1HG0013180	-0.882561	UGT86A1	UDP-glycosyltransferase 86A1; Belongs to the UDP-glycosyltransferase family.
34	HORVU.MOREX.r3.1HG0026240	-0.818686	GDPD6	Glycerophosphodiester phosphodiesterase GDPD6.
35	HORVU.MOREX.r3.1HG0014590	-0.747726	F1N13.150	3-oxo-5-alpha-steroid 4-dehydrogenase family protein.
36	HORVU.MOREX.r3.1HG0015250	-0.763223	MZN1.16	Zinc finger CCCH domain-containing protein 66.
37	HORVU.MOREX.r3.1HG0010470	0.80105	RS2Z33	Serine/arginine-rich splicing factor RS2Z33; Splicing factor involved in constitutive and/or alternative splicing. Regulates the splicing of its own pre-mRNA and the alternative splicing of RS30, RS31 and RS34. Associates the cyclin- dependent kinase G1 (CDKG1) with the spliceosome and recruits it to U1 snRNP to facilitate splicing.
39	HORVU.MOREX.r3.1HG0014580	-0.830711	SPD1	Protein SEEDLING PLASTID DEVELOPMENT 1; Required during eoplast (a highly reduced plastid type present during the degreening and dehydration stages of seed maturation) development in embryos and early stages of eoplast redifferentiation during seedling growth. Belongs to the ycf45 family.
40	HORVU.MOREX.r3.1HG0018730	0.796518	Y14	RNA-binding protein Y14; Core component of the splicing-dependent multiprotein exon junction complex (EJC) deposited at splice junctions on mRNAs. The EJC is a dynamic structure consisting of core proteins and several peripheral nuclear and cytoplasmic associated factors that join the complex only transiently either during EJC assembly or during subsequent mRNA metabolism. The EJC marks the posit…
41	HORVU.MOREX.r3.1HG0013180	-0.882561	UGT86A1	UDP-glycosyltransferase 86A1; Belongs to the UDP-glycosyltransferase family.
42	HORVU.MOREX.r3.1HG0011900	-0.73036	URH1	Uridine nucleosidase 1; Involved in pyrimidine breakdown rather than in pyrimidine salvage. Unable to use cytidine as a substrate.
43	HORVU.MOREX.r3.1HG0016790	0.74492	LACS1	Long chain acyl-CoA synthetase 1; Activation of long-chain fatty acids for both synthesis of cellular lipids, and degradation via beta-oxidation. Acts in both the wax and cutin pathways. Preferentially uses palmitate, palmitoleate, linoleate and eicosenoate. Seems to have a specific activity against very long-chain fatty acid (VLCFA) class with acids longer than 24 carbons (C(24)).
44	HORVU.MOREX.r3.1HG0018130	-0.731974	DGAT3	Diacylglycerol O-acyltransferase 3; Involved in triacylglycerol (TAG) biosynthesis. Catalyzes the acylation of the sn-3 hydroxy group of sn-1,2-diacylglycerol using acyl-CoA. May preferentially use linolenoyl-CoA as substrate and to a lesser extent linoleoyl-CoA. May contribute to the active recycling of linoleate and linolenate into TAG when seed oil breakdown is blocked.
45	HORVU.MOREX.r3.1HG0021960	-0.784143	F2P24.4	1-aminocyclopropane-1-carboxylate oxidase 5; Enzyme involved in the ethylene biosynthesis; Belongs to the iron/ascorbate-dependent oxidoreductase family.
46	HORVU.MOREX.r3.1HG0021970	-0.744354	F2P24.4	1-aminocyclopropane-1-carboxylate oxidase 5; Enzyme involved in the ethylene biosynthesis; Belongs to the iron/ascorbate-dependent oxidoreductase family.
47	HORVU.MOREX.r3.1HG0024500	0.817093	NRPE7	DNA-directed RNA polymerase V subunit 7; DNA-dependent RNA polymerase catalyzes the transcription of DNA into RNA using the four ribonucleoside triphosphates as substrates. Component of RNA polymerase V involved in RNA-directed DNA methylation- dependent (RdDM) silencing of endogenous repeated sequences, including transposable elements.
48	HORVU.MOREX.r3.1HG0026240	-0.818686	GDPD6	Glycerophosphodiester phosphodiesterase GDPD6.
49	HORVU.MOREX.r3.1HG0023540	-0.731902	TOPP9	Serine/threonine-protein phosphatase PP1 isozyme 9; Serine/threonine-protein phosphatase that possesses phosphatase activity toward para-nitrophenyl phosphate (pNPP) in vitro. Belongs to the PPP phosphatase family. PP-1 subfamily.
50	HORVU.MOREX.r3.1HG0025060	0.837953	T6I14.4	Structural maintenance of chromosomes protein.
51	HORVU.MOREX.r3.1HG0017070	-0.74528	GLB1	Nitrogen regulatory protein P-II homolog; Participates in sensing carbon and organic nitrogen status and regulates some steps of primary carbon and nitrogen metabolism. Required for nitrite uptake in chloroplasts and regulates arginine biosynthesis through interaction with acetylglutamate kinase (NAGK) in chloroplasts. Regulates fatty acids synthesis in chloroplasts by interacting with the acetyl…
52	HORVU.MOREX.r3.1HG0026240	-0.818686	GDPD6	Glycerophosphodiester phosphodiesterase GDPD6.
53	HORVU.MOREX.r3.1HG0024900	0.85381	MAEA	Protein MAEA homolog.
54	HORVU.MOREX.r3.1HG0053420	-0.818894	MNB8.4	ER-based factor for assembly of V-ATPase.
55	HORVU.MOREX.r3.1HG0043190	0.767712	MDH2	Malate dehydrogenase 2, cytoplasmic; Catalyzes a reversible NAD-dependent dehydrogenase reaction involved in central metabolism and redox homeostasis between organelle compartments.
56	HORVU.MOREX.r3.1HG0035230	-0.80887	F15N18.150	Catalytics.
57	HORVU.MOREX.r3.1HG0028230	0.918161	FLZ11	FCS-Like Zinc finger 11; May act as an adapter to facilitate the interaction of SnRK1 complex with effector proteins, conferring tissue- and stimulus-type specific differences in the SnRK1 regulation pathway. Belongs to the FLZ family.
58	HORVU.MOREX.r3.1HG0053480	-0.739339	T29E15.11	NAD(P)-binding Rossmann-fold superfamily protein.
59	HORVU.MOREX.r3.1HG0052690	-0.734226	CHY1	3-hydroxyisobutyryl-CoA hydrolase 1; Involved in valine catabolism. May be indirectly involved in benzoic acid biosynthesis and in cold signaling and cold tolerance. Belongs to the enoyl-CoA hydratase/isomerase family.
60	HORVU.MOREX.r3.1HG0051190	-0.78357	CSN1	COP9 signalosome complex subunit 1; Component of the COP9 signalosome complex (CSN), a complex involved in various cellular and developmental processes such as photomorphogenesis and auxin and jasmonate responses. The CSN complex is an essential regulator of the ubiquitin (Ubl) conjugation pathway by mediating the deneddylation of the cullin subunits of SCF-type E3 ligase complexes, leading to de…
61	HORVU.MOREX.r3.1HG0027180	-0.73224	F4D11.200	C3H4 type zinc finger protein.
62	HORVU.MOREX.r3.1HG0047470	-0.704213	K1F13.22	Maf-like protein.
63	HORVU.MOREX.r3.1HG0048100	-0.842732	NAD-ME2	NAD-dependent malic enzyme 2, mitochondrial; Involved in the regulation of sugars and amino acids metabolisms during the night period.
64	HORVU.MOREX.r3.1HG0052140	0.88291	L73G19.60	PPPDE putative thiol peptidase family protein.
65	HORVU.MOREX.r3.1HG0053520	-0.702073	TOL1	TOM1-like protein 1; Might contribute to the loading of the ESCRT machinery. Belongs to the TOM1 family.
66	HORVU.MOREX.r3.1HG0030650	-0.814843	ASK9	Shaggy-related protein kinase iota; Phosphorylates BSK1, BSK3, BSK5, BSK6, BSK8 AND BSK11 in vitro. May mediate extracellular signals to regulate transcription in differentiating cells (By similarity).
67	HORVU.MOREX.r3.1HG0054200	0.812275	SCE1	SUMO-conjugating enzyme SCE1; SUMO-conjugating enzyme that accepts the SUMO proteins from the E1 SUMO-activating heterodimer SAE1/SAE2 and catalyzes its covalent attachment to other proteins with the E3 SUMO ligases SIZ1 and MMS21. Associates with SIZ1 for sumoylation of the transcription factor GTE3.
68	HORVU.MOREX.r3.1HG0044700	0.818547	PRP40C	Pre-mRNA-processing protein 40C; Binds the phosphorylated C-terminal domain (CTD) of the largest subunit of RNA polymerase II and functions as a scaffold for RNA processing machineries (Probable). May be involved in pre-mRNA splicing (Probable); Belongs to the PRPF40 family.
69	HORVU.MOREX.r3.1HG0030500	-0.733659	ACHT1	Thioredoxin-like 2-1, chloroplastic; Thiol-disulfide oxidoreductase that may participate in various redox reactions. Possesses insulin disulfide bonds reducing activity; Belongs to the thioredoxin family.
70	HORVU.MOREX.r3.1HG0035400	-0.842211	RABA2D	Ras-related protein RABA2d; Intracellular vesicle trafficking and protein transport.
71	HORVU.MOREX.r3.1HG0035350	-0.826588	Q8GUH8_ARATH	Calcium-binding endonuclease/exonuclease/phosphatase family.
72	HORVU.MOREX.r3.1HG0053840	-0.748895	F2K13.160	D-xylose-proton symporter-like 2; Belongs to the major facilitator superfamily. Sugar transporter (TC 2.A.1.1) family.
73	HORVU.MOREX.r3.1HG0027200	-0.737928	IAA17	Auxin-responsive protein IAA17; Aux/IAA proteins are short-lived transcriptional factors that function as repressors of early auxin response genes at low auxin concentrations. Repression is thought to result from the interaction with auxin response factors (ARFs), proteins that bind to the auxin- responsive promoter element (AuxRE). Formation of heterodimers with ARF proteins may alter their abil…
74	HORVU.MOREX.r3.1HG0028280	0.80489	T14C9.110	Polyamine-modulated factor 1-binding protein.
75	HORVU.MOREX.r3.1HG0041820	-0.821171	CYN	Cyanate hydratase; Catalyzes the reaction of cyanate with bicarbonate to produce ammonia and carbon dioxide; Belongs to the cyanase family.
76	HORVU.MOREX.r3.1HG0052130	-0.83187	MPK4	Mitogen-activated protein kinase 4; The ANPs-MKK6-MPK4 module is involved in the regulation of plant cytokinesis during meiosis and mitosis. Essential to promote the progression of cytokinesis and for cellularization (formation of the cell plate) during male-specific meiosis. Involved in cortical microtubules organization and stabilization by regulating the phosphorylation state of microtubule-as…
77	HORVU.MOREX.r3.1HG0036390	-0.849935	ABC1K3	Protein ACTIVITY OF BC1 COMPLEX KINASE 3, chloroplastic; Kinase that can phosphorylate the tocopherol cyclase VTE1, a key enzyme of tocopherol (vitamin E) metabolism and involved in the recycling of oxidated alpha-tocopherol quinone, possibly stabilizing it at plastoglobules. Regulates also membrane prenylquinone composition. Required for photooxidative stress responses to prevent photosystem II …
78	HORVU.MOREX.r3.1HG0048100	-0.842732	NAD-ME2	NAD-dependent malic enzyme 2, mitochondrial; Involved in the regulation of sugars and amino acids metabolisms during the night period.
79	HORVU.MOREX.r3.1HG0053260	-0.785754	PAP3	Probable plastid-lipid-associated protein 3, chloroplastic; Probably involved in light/cold stress-related jasmonate (JA) biosynthesis.
80	HORVU.MOREX.r3.1HG0049770	-0.808197	Q94CC6_ARATH	Serine carboxypeptidase S28 family protein.
81	HORVU.MOREX.r3.1HG0054790	0.754764	DSK2A	Ubiquitin domain-containing protein DSK2a; Binds and presumably selects ubiquitin-conjugates for destruction. Prefers multiubiquitin chains rather than single ubiquitins, with a binding affinity for 'Lys-48'-linked ubiquitin chains. Acts as a ubiquitin receptor that associates with the 26S proteasomal docking subunit RPN10 for the indirect recognition of ubiquitinated substrates of ubiquitin/26S …
82	HORVU.MOREX.r3.1HG0052130	-0.83187	MPK4	Mitogen-activated protein kinase 4; The ANPs-MKK6-MPK4 module is involved in the regulation of plant cytokinesis during meiosis and mitosis. Essential to promote the progression of cytokinesis and for cellularization (formation of the cell plate) during male-specific meiosis. Involved in cortical microtubules organization and stabilization by regulating the phosphorylation state of microtubule-as…
83	HORVU.MOREX.r3.1HG0053120	0.902834	AGD8	Probable ADP-ribosylation factor GTPase-activating protein AGD8; GTPase-activating protein (GAP) for ADP ribosylation factor (ARF).
84	HORVU.MOREX.r3.1HG0052640	0.793603	F13E7.16	RING/FYVE/PHD zinc finger superfamily protein.
85	HORVU.MOREX.r3.1HG0046320	0.713837	F15A23.4	Plant basic secretory protein (BSP) family protein.
86	HORVU.MOREX.r3.1HG0053470	-0.703696	Q5XF12_ARATH	Plasma protein.
87	HORVU.MOREX.r3.1HG0029060	-0.813957	HSP70-14	Heat shock 70 kDa protein 14; In cooperation with other chaperones, Hsp70s are key components that facilitate folding of de novo synthesized proteins, assist translocation of precursor proteins into organelles, and are responsible for degradation of damaged protein under stress conditions.
88	HORVU.MOREX.r3.1HG0052690	-0.734226	CHY1	3-hydroxyisobutyryl-CoA hydrolase 1; Involved in valine catabolism. May be indirectly involved in benzoic acid biosynthesis and in cold signaling and cold tolerance. Belongs to the enoyl-CoA hydratase/isomerase family.
89	HORVU.MOREX.r3.1HG0045040	0.830762	YLS8	Thioredoxin-like protein YLS8; Belongs to the DIM1 family.
90	HORVU.MOREX.r3.1HG0050090	-0.760345	T9C5.140	At3g49550.
91	HORVU.MOREX.r3.1HG0049770	-0.808197	Q94CC6_ARATH	Serine carboxypeptidase S28 family protein.
92	HORVU.MOREX.r3.1HG0049910	-0.735559	MNC6.13	SAUR-like auxin-responsive protein family.
93	HORVU.MOREX.r3.1HG0049760	-0.788489	Q94CC6_ARATH	Serine carboxypeptidase S28 family protein.
95	HORVU.MOREX.r3.1HG0052690	-0.734226	CHY1	3-hydroxyisobutyryl-CoA hydrolase 1; Involved in valine catabolism. May be indirectly involved in benzoic acid biosynthesis and in cold signaling and cold tolerance. Belongs to the enoyl-CoA hydratase/isomerase family.
96	HORVU.MOREX.r3.1HG0030720	-0.714706	DGAT1	Diacylglycerol O-acyltransferase 1; Major contributor to triacylglycerol (TAG) synthesis and oil accumulation in seeds. Catalyzes the acylation of the sn-3 hydroxy group of sn-1,2-diacylglycerol using acyl-CoA. Can use palmitoyl-CoA and oleoyl-CoA as substrates. Can use oleoyl-CoA and linoleoyl-CoA as substrates. Has substrate preference for oleoyl-CoA compared to linoleoyl-CoA. Has complementary…
97	HORVU.MOREX.r3.1HG0027180	-0.73224	F4D11.200	C3H4 type zinc finger protein.
98	HORVU.MOREX.r3.1HG0050650	-0.875772	PME31	Pectinesterase 31; Acts in the modification of cell walls via demethylesterification of cell wall pectin (By similarity). Acts in a blockwise manner, resulting in a cell wall rigidification. Belongs to the pectinesterase family.
99	HORVU.MOREX.r3.1HG0050150	0.705995	K17N15.6	Jagunal-like protein.
101	HORVU.MOREX.r3.1HG0039730	-0.789768	NodGS	Nodulin/glutamine synthase-like protein; Belongs to the glutamine synthetase family.
102	HORVU.MOREX.r3.1HG0050150	0.705995	K17N15.6	Jagunal-like protein.
103	HORVU.MOREX.r3.1HG0050090	-0.760345	T9C5.140	At3g49550.
104	HORVU.MOREX.r3.1HG0027850	0.837637	CESA1	Cellulose synthase A catalytic subunit 1 [UDP-forming]; Catalytic subunit of cellulose synthase terminal complexes ('rosettes'), required for beta-1,4-glucan microfibril crystallization, a major mechanism of the cell wall formation. Involved in the primary cell wall formation. Required during embryogenesis for cell elongation, orientation of cell expansion and complex cell wall formations, such a…
105	HORVU.MOREX.r3.1HG0048010	-0.823196	MSBP1	Membrane steroid-binding protein 1; MSBP1 can bind to multiple steroid compounds with different affinities. Negatively regulates cell elongation and brassinosteroid signaling. May act as a coreceptor with BAK1 and enhances its endocytosis; Belongs to the cytochrome b5 family. MAPR subfamily.
106	HORVU.MOREX.r3.1HG0070430	-0.719493	T6A23.16	Protein LURP-one-related 8; Might be related to the phospholipid scramblase and tubby- like superfamily of membrane tethered transcription factors.
107	HORVU.MOREX.r3.1HG0070290	0.722288	A8MR45_ARATH	NOT2 / NOT3 / NOT5 family.
108	HORVU.MOREX.r3.1HG0059230	0.823474	F13I13.3	Plant calmodulin-binding protein-like protein.
109	HORVU.MOREX.r3.1HG0072820	0.859833	T20K18.140	GPN-loop GTPase 3; Small GTPase required for proper nuclear import of RNA polymerase II and III (RNAPII and RNAPIII). May act at an RNAP assembly step prior to nuclear import; Belongs to the GPN-loop GTPase family.
110	HORVU.MOREX.r3.1HG0077730	0.83389	ESP1-2	Hydroxyproline-rich glycoprotein family protein.
111	HORVU.MOREX.r3.1HG0079950	0.942847	BRCC36A	Mov34/MPN/PAD-1 family protein.
112	HORVU.MOREX.r3.1HG0067370	-0.720686	AARE	Acylamino-acid-releasing enzyme; Catalyzes the hydrolysis of the N-terminal peptide bond of an N-acetylated peptide to generate an N-acetylated amino acid and a peptide with a free N-terminus. Can degrade the glycated RuBisCO (ribulose-1,5-bisphosphate carboxylase/oxygenase) protein but not the native protein. May be involved in the elimination of glycated proteins. Plays a homeostatic role in su…
113	HORVU.MOREX.r3.1HG0064780	-0.722166	CYS6	Cysteine proteinase inhibitor 6; Specific inhibitor of cysteine proteinases. Probably involved in the regulation of endogenous processes and in defense against pests and pathogens (By similarity); Belongs to the cystatin family. Phytocystatin subfamily.
114	HORVU.MOREX.r3.1HG0066520	-0.82579	F12K21.21	Probable magnesium transporter NIPA3; Acts as a Mg(2+) transporter. Can also transport other divalent cations such as Fe(2+), Sr(2+), Ba(2+), Mn(2+) and Co(2+) but to a much less extent than Mg(2+) (By similarity).
115	HORVU.MOREX.r3.1HG0079630	-0.773953	SFH8	Phosphatidylinositol/phosphatidylcholine transfer protein SFH8; Required for transport of secretory proteins from the Golgi complex. Catalyzes the transfer of phosphatidylinositol and phosphatidylcholine between membranes in vitro (By similarity).
116	HORVU.MOREX.r3.1HG0071460	-0.819572	MPH1	Protein MAINTENANCE OF PSII UNDER HIGH LIGHT 1; Interacts with photosystem II (PSII) core complexes and participates in the maintenance of normal PSII activity under photoinhibitory stress. May protect against photodamage or stabilize PSII under high-light stress. Participates in the maintainance of proper PSII function under high-light stress by protecting PSII from photooxidative damage.
117	HORVU.MOREX.r3.1HG0068060	0.836963	Q9LSC7_ARATH	DCD (Development and Cell Death) domain protein.
118	HORVU.MOREX.r3.1HG0061330	0.819417	DI19-4	Protein DEHYDRATION-INDUCED 19 homolog 4.
119	HORVU.MOREX.r3.1HG0056740	-0.77863	PKP3	Plastidial pyruvate kinase 3, chloroplastic; Required for plastidial pyruvate kinase activity.
120	HORVU.MOREX.r3.1HG0057900	0.776044	F20P5.26	Myb-like transcription factor family protein.
121	HORVU.MOREX.r3.1HG0061330	0.819417	DI19-4	Protein DEHYDRATION-INDUCED 19 homolog 4.
122	HORVU.MOREX.r3.1HG0057870	0.727707	SHM4	Serine hydroxymethyltransferase 4; Catalyzes the interconversion of serine and glycine.
123	HORVU.MOREX.r3.1HG0071050	0.774032	EXPA1	Expansin-A1; Causes loosening and extension of plant cell walls by disrupting non-covalent bonding between cellulose microfibrils and matrix glucans. No enzymatic activity has been found (By similarity). Belongs to the expansin family. Expansin A subfamily.
124	HORVU.MOREX.r3.1HG0067410	-0.863533	LPAT5	Probable 1-acyl-sn-glycerol-3-phosphate acyltransferase 5; May convert lysophosphatidic acid (LPA) into phosphatidic acid by incorporating acyl moiety at the 2 position (By similarity). Has no activity when expressed in bacteria or yeast.
125	HORVU.MOREX.r3.1HG0064040	0.713111	RBL14	Rhomboid-like protein 14, mitochondrial; Probable rhomboid-type serine protease that catalyzes intramembrane proteolysis. May function in the heat-shock response pathway.
126	HORVU.MOREX.r3.1HG0076280	0.890651	RDM3	Protein RNA-directed DNA methylation 3; Effector of RNA-directed DNA methylation (RdDM) triggered by small interfering RNAs (siRNAs, 24-nt RNAs). Functions as an adapter protein that binds scaffold transcripts generated by polymerase V and recruits AGO4 and AGO4-bound siRNAs to form an RdDM effector complex. Promotes the expression of 24-nt RNAs. Required for the initial establishment of DNA meth…
127	HORVU.MOREX.r3.1HG0069170	0.877109	SPT6	Transcription elongation factor SPT6 homolog; Transcription elongation factor that enhances the transcription elongation by RNA polymerase II (RNAPII) (By similarity). Plays an important role in regulating embryo apical and basal patterning during early embryogenesis, partly through negative regulation of the transcription factors PHABULOSA and PHAVOLUTA. Belongs to the SPT6 family.
128	HORVU.MOREX.r3.1HG0055540	0.757552	T1E2.18	Coiled-coil protein.
129	HORVU.MOREX.r3.1HG0055320	-0.709949	F20M13.80	Probable protein phosphatase 2C 64.
130	HORVU.MOREX.r3.1HG0056620	0.823363	EXPB2	Putative expansin-B2; May cause loosening and extension of plant cell walls by disrupting non-covalent bonding between cellulose microfibrils and matrix glucans. No enzymatic activity has been found (By similarity). Belongs to the expansin family. Expansin B subfamily.
131	HORVU.MOREX.r3.1HG0065590	0.83291	AL5	PHD finger protein ALFIN-LIKE 5; Histone-binding component that specifically recognizes H3 tails trimethylated on 'Lys-4' (H3K4me3), which mark transcription start sites of virtually all active genes.
132	HORVU.MOREX.r3.1HG0061730	0.82689	AMPD	AMP deaminase; AMP deaminase plays a critical role in energy metabolism. Essential for the transition from zygote to embryo.
133	HORVU.MOREX.r3.1HG0073800	0.80398	A8MSE3_ARATH	Protein YIPF.
134	HORVU.MOREX.r3.1HG0077250	0.756922	F13C5.100	Cyclic phosphodiesterase; Hydrolyzes ADP-ribose 1'',2''-cyclic phosphate (Appr>1) that is produced during tRNA splicing into ADP-ribose 1''-phosphate (Appr- 1''p). Acts also on nucleoside 2',3'-cyclic phosphates.
135	HORVU.MOREX.r3.1HG0065860	-0.832827	MLO1	MLO-like protein 1; May be involved in modulation of pathogen defense and leaf cell death. Activity seems to be regulated by Ca(2+)-dependent calmodulin binding and seems not to require heterotrimeric G proteins (By similarity).
136	HORVU.MOREX.r3.1HG0077250	0.756922	F13C5.100	Cyclic phosphodiesterase; Hydrolyzes ADP-ribose 1'',2''-cyclic phosphate (Appr>1) that is produced during tRNA splicing into ADP-ribose 1''-phosphate (Appr- 1''p). Acts also on nucleoside 2',3'-cyclic phosphates.
137	HORVU.MOREX.r3.1HG0075860	0.846122	GBF4	G-box-binding factor 4; Binds to the G-box motif (5'-CCACGTGG-3') of the rbcS-1A gene promoter. G-box and G-box-like motifs are cis-acting elements defined in promoters of certain plant genes which are regulated by such diverse stimuli as light-induction or hormone control. Belongs to the bZIP family.
138	HORVU.MOREX.r3.1HG0070630	0.747724	F17O14.8	NADH dehydrogenase [ubiquinone] 1 alpha subcomplex subunit 1; Accessory subunit of the mitochondrial membrane respiratory chain NADH dehydrogenase (Complex I), that is believed not to be involved in catalysis. Complex I functions in the transfer of electrons from NADH to the respiratory chain. The immediate electron acceptor for the enzyme is believed to be ubiquinone (By similarity).
139	HORVU.MOREX.r3.1HG0056780	-0.822658	T2P11.4	Probable methyltransferase PMT2.
140	HORVU.MOREX.r3.1HG0061470	-0.791368	NDT1	Nicotinamide adenine dinucleotide transporter 1, chloroplastic; Mediates the NAD(+) import into chloroplast. Favors the NAD(+)(in)/ADP or AMP(out) antiport exchange, but is also able to catalyze a low unidirectional transport (uniport) of NAD(+). Transports NAD(+), nicotinic acid adenine dinucleotide, nicotinamide mononucleotide, nicotinic acid mononucleotide, FAD, FMN, TTP, TDP, TMP, UTP, UDP, U…
141	HORVU.MOREX.r3.1HG0063430	-0.913046	ALKBH10B	RNA demethylase ALKBH10B; Dioxygenase that demethylates RNA by oxidative demethylation: specifically demethylates N(6)-methyladenosine (m6A) RNA, the most prevalent internal modification of messenger RNA (mRNA) in higher eukaryotes. ALKBH10B-mediated mRNA m6A demethylation stabilizes the mRNA of the key flowering time regulators FT, SPL3 and SPL9, which are involved in the control of floral trans…
142	HORVU.MOREX.r3.1HG0059270	0.800135	HGL1	Heteroglycan glucosidase 1; Belongs to the glycosyl hydrolase 31 family.
143	HORVU.MOREX.r3.1HG0066190	-0.733517	BIR1	Probably inactive leucine-rich repeat receptor-like protein kinase At5g48380.
144	HORVU.MOREX.r3.1HG0062810	-0.762483	dl3810w	Uncharacterized protein At4g15545.
145	HORVU.MOREX.r3.1HG0064460	0.863471	CDKD-1	Cyclin-dependent kinase D-1; Belongs to the protein kinase superfamily. CMGC Ser/Thr protein kinase family. CDC2/CDKX subfamily.
146	HORVU.MOREX.r3.1HG0077190	0.796716	TPS1	Alpha,alpha-trehalose-phosphate synthase [UDP-forming] 1; Required for normal embryo development, vegetative growth and transition to flowering. Regulates embryo growth, cell wall deposition, starch and sucrose degradation, but not cell differentiation. Involved in the regulation of glucose sensing and signaling genes during plant development.
147	HORVU.MOREX.r3.1HG0069570	0.792803	TUBB6	Tubulin beta-6 chain; Tubulin is the major constituent of microtubules. It binds two moles of GTP, one at an exchangeable site on the beta chain and one at a non-exchangeable site on the alpha chain. Belongs to the tubulin family.
148	HORVU.MOREX.r3.1HG0079630	-0.773953	SFH8	Phosphatidylinositol/phosphatidylcholine transfer protein SFH8; Required for transport of secretory proteins from the Golgi complex. Catalyzes the transfer of phosphatidylinositol and phosphatidylcholine between membranes in vitro (By similarity).
149	HORVU.MOREX.r3.1HG0073330	0.884337	UBC7	Ubiquitin-conjugating enzyme E2 7; Accepts the ubiquitin from the E1 complex and catalyzes its covalent attachment to other proteins. Involved in the formation of multiubiquitin chains. Signal the protein for selective degradation.
150	HORVU.MOREX.r3.1HG0057560	0.731314	PEP	RNA-binding KH domain-containing protein PEPPER; Regulates vegetative and gynoecium development. In concert with HUA2, antagonizes FLK by positively regulating FLC probably at transcriptional and post-transcriptional levels, and thus acts as a negative regulator of flowering.
151	HORVU.MOREX.r3.1HG0070290	0.722288	A8MR45_ARATH	NOT2 / NOT3 / NOT5 family.
152	HORVU.MOREX.r3.1HG0064500	0.847597	KEG	E3 ubiquitin-protein ligase KEG; Mediates E2-dependent protein ubiquitination. Acts as a negative regulator of abscisic acid signaling. Required for ABI5 degradation, by mediating its ubiquitination. Together with EDR1, may regulate endocytic trafficking and/or the formation of signaling complexes on trans-Golgi network (TGN)/ early endosome (EE) vesicles during stress responses.
154	HORVU.MOREX.r3.1HG0058450	0.943279	CDKC-1	Cyclin-dependent kinase C-1; Belongs to the protein kinase superfamily. CMGC Ser/Thr protein kinase family. CDC2/CDKX subfamily.
155	HORVU.MOREX.r3.1HG0068970	-0.748404	BG4	Probable glucan endo-1,3-beta-glucosidase BG4; May play a role in plant defense against pathogens.
156	HORVU.MOREX.r3.1HG0065090	0.761882	UBN1	Ubinuclein-1; May be required for replication-independent chromatin assembly; Belongs to the ubinuclein family.
157	HORVU.MOREX.r3.1HG0058290	0.76096	G2484-1	G2484-1 protein.
158	HORVU.MOREX.r3.1HG0079630	-0.773953	SFH8	Phosphatidylinositol/phosphatidylcholine transfer protein SFH8; Required for transport of secretory proteins from the Golgi complex. Catalyzes the transfer of phosphatidylinositol and phosphatidylcholine between membranes in vitro (By similarity).
159	HORVU.MOREX.r3.1HG0056160	-0.891414	T15N24.70	Sucrase/ferredoxin-like family protein.
160	HORVU.MOREX.r3.1HG0061330	0.819417	DI19-4	Protein DEHYDRATION-INDUCED 19 homolog 4.
161	HORVU.MOREX.r3.1HG0072820	0.859833	T20K18.140	GPN-loop GTPase 3; Small GTPase required for proper nuclear import of RNA polymerase II and III (RNAPII and RNAPIII). May act at an RNAP assembly step prior to nuclear import; Belongs to the GPN-loop GTPase family.
162	HORVU.MOREX.r3.1HG0065090	0.761882	UBN1	Ubinuclein-1; May be required for replication-independent chromatin assembly; Belongs to the ubinuclein family.
163	HORVU.MOREX.r3.1HG0062370	0.940588	RPM1	disease resistance protein RPM1
164	HORVU.MOREX.r3.1HG0069740	0.801583	KINB1	SNF1-related protein kinase regulatory subunit beta-1; Regulatory subunit of the probable trimeric SNF1-related protein kinase (SnRK) complex, which may play a role in a signal transduction cascade regulating gene expression and carbohydrate metabolism in higher plants. The SnRK complex may also be involved in the regulation of fatty acid synthesis by phosphorylation of acetyl-CoA carboxylase and…
165	HORVU.MOREX.r3.1HG0057900	0.776044	F20P5.26	Myb-like transcription factor family protein.
166	HORVU.MOREX.r3.1HG0067370	-0.720686	AARE	Acylamino-acid-releasing enzyme; Catalyzes the hydrolysis of the N-terminal peptide bond of an N-acetylated peptide to generate an N-acetylated amino acid and a peptide with a free N-terminus. Can degrade the glycated RuBisCO (ribulose-1,5-bisphosphate carboxylase/oxygenase) protein but not the native protein. May be involved in the elimination of glycated proteins. Plays a homeostatic role in su…
167	HORVU.MOREX.r3.1HG0080510	0.820731	SUVH1	Histone-lysine N-methyltransferase, H3 lysine-9 specific SUVH1; Histone methyltransferase. Methylates 'Lys-9' of histone H3. H3 'Lys-9' methylation represents a specific tag for epigenetic transcriptional repression.
168	HORVU.MOREX.r3.1HG0059270	0.800135	HGL1	Heteroglycan glucosidase 1; Belongs to the glycosyl hydrolase 31 family.
169	HORVU.MOREX.r3.1HG0079130	-0.781118	F2I9.22	Putative clathrin assembly protein At2g01600.
170	HORVU.MOREX.r3.1HG0063780	0.908331	ARIA	ARM REPEAT PROTEIN INTERACTING WITH ABF2; May act as a substrate-specific adapter of an E3 ubiquitin- protein ligase complex (CUL3-RBX1-BTB) which mediates the ubiquitination and subsequent proteasomal degradation of target proteins (By similarity). Acts as a positive regulator of ABA response via the modulation of the transcriptional activity of ABF2, a transcription factor which controls ABA-de…
172	HORVU.MOREX.r3.1HG0069460	0.9218	F5H14.20	Folic acid binding / transferase.
173	HORVU.MOREX.r3.1HG0078260	0.929806	PAT1H1	Protein PAT1 homolog 1; Activator of mRNA decapping. Involved in mRNA decay via decapping (By similarity). Involved in the regulation of root stem cell niche identity. Maintains root stem cell niche stability through the interaction with the negative regulator of jasmonate signaling AFPH2/NINJA, and the regulation of cell division.
174	HORVU.MOREX.r3.1HG0064780	-0.722166	CYS6	Cysteine proteinase inhibitor 6; Specific inhibitor of cysteine proteinases. Probably involved in the regulation of endogenous processes and in defense against pests and pathogens (By similarity); Belongs to the cystatin family. Phytocystatin subfamily.
175	HORVU.MOREX.r3.1HG0072910	0.7696	F9G14.260	Tudor/PWWP/MBT superfamily protein.
176	HORVU.MOREX.r3.1HG0071420	-0.715062	TOL6	TOM1-like protein 6; Acts as a gatekeeper for degradative protein sorting to the vacuole. Plays a role in recognition of ubiquitinated PIN2 auxin carrier at the plasma membrane and further to its endocytic sorting. Binds ubiquitin in vitro. Might contribute to the loading of the ESCRT machinery (Probable).
177	HORVU.MOREX.r3.1HG0070670	-0.752716	F4H5.8	Probable LRR receptor-like serine/threonine-protein kinase At1g06840.
178	HORVU.MOREX.r3.1HG0063880	-0.832561	UGT88A1	UDP-glycosyltransferase 88A1; Possesses low quercetin 3-O-glucosyltransferase, 7-O- glucosyltransferase, 3'-O-glucosyltransferase and 4'-O- glucosyltransferase activities in vitro; Belongs to the UDP-glycosyltransferase family.
179	HORVU.MOREX.r3.1HG0074260	0.865087	F13I12.50	Beta-D-glucan exohydrolase-like protein; Belongs to the glycosyl hydrolase 3 family.
180	HORVU.MOREX.r3.1HG0064770	0.703866	F15K9.11	ELKS/Rab6-interacting/CAST family protein.
180	HORVU.MOREX.r3.1HG0064770	0.703866	F15K9.11	ELKS/Rab6-interacting/CAST family protein.
181	HORVU.MOREX.r3.1HG0061740	0.743982	NUP50B	Nuclear pore complex protein NUP50B; Probably involved in nucleocytoplasmic transport via its interactions with importins and Ran, rather than by forming part of the nuclear pore complex (NPC) scaffolding.
182	HORVU.MOREX.r3.1HG0079800	0.759805	FPS1	Farnesyl pyrophosphate synthase 1, mitochondrial; Catalyzes the sequential condensation of isopentenyl pyrophosphate with the allylic pyrophosphates, dimethylallyl pyrophosphate, and then with the resultant geranylpyrophosphate to the ultimate product farnesyl pyrophosphate.
184	HORVU.MOREX.r3.1HG0079970	-0.838341	T18N14.110	Saposin B domain-containing protein.
185	HORVU.MOREX.r3.1HG0070290	0.722288	RPM1	disease resistance protein RPM1
186	HORVU.MOREX.r3.1HG0077220	0.837109	HAT3.1	Homeobox protein HAT3.1; Binds only to large DNA fragments. Recognizes a DNA fragment carrying 8 copies of box7 motif of the light-induced cab-E promoter of Nicotiana plumbaginifolia. Also recognizes the box7m1 motif; Belongs to the PHD-associated homeobox family.
187	HORVU.MOREX.r3.1HG0077280	0.811334	TPS7	Probable alpha,alpha-trehalose-phosphate synthase [UDP-forming] 7; In the N-terminal section; belongs to the glycosyltransferase 20 family.
188	HORVU.MOREX.r3.1HG0072910	0.7696	FLS2	LRR receptor-like serine/threonine-protein kinase FLS2
189	HORVU.MOREX.r3.1HG0061230	0.800817	TOR	Serine/threonine-protein kinase TOR; Essential cell growth regulator that controls development from early embryo to seed production. Controls plant growth in environmental stress conditions. Acts through the phosphorylation of downstream effectors that are recruited by the binding partner RAPTOR. Acts by activating transcription, protein synthesis and ribosome biogenesis, and inhibiting mRNA degr…
190	HORVU.MOREX.r3.1HG0064770	0.703866	CML	calcium-binding protein CML
190	HORVU.MOREX.r3.1HG0064770	0.703866	F15K9.11	ELKS/Rab6-interacting/CAST family protein.
191	HORVU.MOREX.r3.1HG0064040	0.713111	RBL14	Rhomboid-like protein 14, mitochondrial; Probable rhomboid-type serine protease that catalyzes intramembrane proteolysis. May function in the heat-shock response pathway.
192	HORVU.MOREX.r3.2HG0124810	-0.82128	ALAAT2	Alanine aminotransferase 2, mitochondrial; Belongs to the class-I pyridoxal-phosphate-dependent aminotransferase family. Alanine aminotransferase subfamily.
193	HORVU.MOREX.r3.1HG0090740	-0.722111	T2E22.2	CTP synthase; Catalyzes the ATP-dependent amination of UTP to CTP with either L-glutamine or ammonia as the source of nitrogen.
194	HORVU.MOREX.r3.2HG0129000	-0.76348	MMG4.12	Eukaryotic aspartyl protease family protein; Belongs to the peptidase A1 family.
197	HORVU.MOREX.r3.1HG0084000	0.897702	PRP31	U4/U6 small nuclear ribonucleoprotein Prp31 homolog; Involved in pre-mRNA splicing. Required for the assembly of the U4/U5/U6 tri-snRNP complex, one of the building blocks of the spliceosome (By similarity). Functions in association with STA1 and ZOP1 in spliceosome dynamics and pre-mRNA splicing. Required for transcriptional regulation and pre-mRNA splicing of cold-responsive genes, such as LTI7…
198	HORVU.MOREX.r3.2HG0147880	-0.72759	CYP21-4	Peptidyl-prolyl cis-trans isomerase CYP21-4; PPIases accelerate the folding of proteins. It catalyzes the cis-trans isomerization of proline imidic peptide bonds in oligopeptides (By similarity).
199	HORVU.MOREX.r3.2HG0149410	-0.729221	TRX4	Thioredoxin H4; Thiol-disulfide oxidoreductase probably involved in the redox regulation of a number of cytosolic enzymes. Possesses insulin disulfide bonds reducing activity; Belongs to the thioredoxin family. Plant H-type subfamily.
200	HORVU.MOREX.r3.2HG0104650	-0.803617	T4O12.23	Thioredoxin superfamily protein.
201	HORVU.MOREX.r3.1HG0084360	0.787008	QSOX1	Sulfhydryl oxidase 1; Sulfhydryl oxidase involved in the regulation of cation homeostasis. Positively regulates shoot accumulation of K(+) and inhibits accumulation of toxic cations. Acts at the level of root K(+) efflux systems involved in xylem loading (root symplast-xylem interface).
202	HORVU.MOREX.r3.2HG0156130	0.775388	Q9LW25_ARATH	Histone-lysine N-methyltransferase.
203	HORVU.MOREX.r3.1HG0094770	0.722552	F3P11.13	Transmembrane protein.
204	HORVU.MOREX.r3.2HG0135060	0.875318	CML	calcium-binding protein CML
205	HORVU.MOREX.r3.1HG0082050	0.74137	TUBA6	Tubulin alpha-6 chain; Tubulin is the major constituent of microtubules. It binds two moles of GTP, one at an exchangeable site on the beta chain and one at a non-exchangeable site on the alpha chain.
206	HORVU.MOREX.r3.2HG0152910	-0.70735	F11O6.12	Melanoma-associated antigen G1-like protein.
207	HORVU.MOREX.r3.2HG0163090	0.909913	RPM1	disease resistance protein RPM1
208	HORVU.MOREX.r3.2HG0164650	0.819813	SNF4	Sucrose nonfermenting 4-like protein; Regulatory subunit of the probable trimeric SNF1-related protein kinase (SnRK) complex, which may play a role in a signal transduction cascade regulating gene expression and carbohydrate metabolism in higher plants.
209	HORVU.MOREX.r3.2HG0144000	-0.842436	ZDS1	Zeta-carotene desaturase, chloroplastic/chromoplastic; Plays a crucial role in plant growth and development. Is essential for the biosynthesis of carotenoids. Carotenoids are involved in different physiological processes, including coloration, photoprotection, biosynthesis of abscisic acid (ABA) and chloroplast biogenesis. Catalyzes the conversion of zeta-carotene to lycopene via the intermediary…
210	HORVU.MOREX.r3.2HG0100900	-0.714923	T12B11.5	Phosphoglycerate mutase-like protein 1; May play a role in carbohydrates metabolism. Belongs to the phosphoglycerate mutase family.
212	HORVU.MOREX.r3.1HG0089440	-0.702741	T24C20_20	AT3G48140 protein.
213	HORVU.MOREX.r3.2HG0159310	0.854269	T28I24.8	RNA binding (RRM/RBD/RNP motifs) family protein.
214	HORVU.MOREX.r3.1HG0094030	-0.702674	F10C21.22	E3 ubiquitin-protein ligase.
215	HORVU.MOREX.r3.2HG0165290	-0.841616	MCA23.20	Gut esterase (DUF1350).
216	HORVU.MOREX.r3.2HG0117970	0.742203	HULK3	Protein HUA2-LIKE 3; Probable transcription factor that acts with partial redundancy with HULK1 and HULK2. Plays diverse and essential roles in the control of plant development, physiology and flowering time.
217	HORVU.MOREX.r3.2HG0144810	-0.70517	K11J9.10	Uncharacterized Rho GTPase-activating protein At5g61530.
218	HORVU.MOREX.r3.2HG0116840	-0.812587	F28A21.220	NAD(P)-binding Rossmann-fold superfamily protein.
219	HORVU.MOREX.r3.2HG0147280	0.755552	T25N20.3	Acyl-CoA N-acyltransferase with RING/FYVE/PHD-type zinc finger protein.
220	HORVU.MOREX.r3.2HG0116840	-0.812587	F28A21.220	NAD(P)-binding Rossmann-fold superfamily protein.
221	HORVU.MOREX.r3.1HG0085160	-0.74417	F4D11.210	2Fe-2S ferredoxin-like superfamily protein.
222	HORVU.MOREX.r3.1HG0093050	0.821525	JAR1	Jasmonoyl--L-amino acid synthetase JAR1; Catalyzes the synthesis of jasmonates-amino acid conjugates by adenylation; can use Ile and, in vitro at least, Val, Leu and Phe as conjugating amino acids on jasmonic acid (JA) and 9,10-dihydro-JA substrates, and to a lower extent, on 3-oxo-2-(2Z-pentenyl)- cyclopentane-1-butyric acid (OPC-4) and 12-hydroxy-JA (12-OH-JA). Can synthesize adenosine 5-tetrap…
223	HORVU.MOREX.r3.2HG0113570	0.70039	CPA-2	F-actin-capping protein subunit alpha; F-actin-capping proteins bind in a Ca(2+)-independent manner to the fast growing ends of actin filaments (barbed end) thereby blocking the exchange of subunits at these ends. Unlike other capping proteins (such as gelsolin and severin), these proteins do not sever actin filaments (By similarity).
224	HORVU.MOREX.r3.2HG0151960	-0.743988	MET1	Protein MET1, chloroplastic; Involved in photosystem II supercomplex formation and repair, probably acting as a psbB/psbC chaperone on the stromal side of the membrane.
225	HORVU.MOREX.r3.2HG0165290	-0.841616	MCA23.20	Gut esterase (DUF1350).
226	HORVU.MOREX.r3.2HG0146750	-0.713095	RIN2	E3 ubiquitin protein ligase RIN2; E3 ubiquitin protein ligase that acts as positive regulator of RPM1- and RPS2-dependent hypersensitive response (HR), in association with RIN3. Probably not required for RPM1 degradation during HR.
227	HORVU.MOREX.r3.2HG0165110	-0.761192	ACS	Acetyl-coenzyme A synthetase, chloroplastic/glyoxysomal; Catalyzes the production of acetyl-CoA, an activated form of acetate that can be used for lipid synthesis or for energy generation. May play a limited role in the biosynthesis of lipids. Belongs to the ATP-dependent AMP-binding enzyme family.
228	HORVU.MOREX.r3.1HG0094470	0.846184	F16F4.11	Sequence-specific DNA binding transcription factor.
229	HORVU.MOREX.r3.2HG0144560	-0.887543	RABH1B	Ras-related protein RABH1b; Protein transport. Regulator of membrane traffic from the Golgi apparatus towards the endoplasmic reticulum (ER). Binds GTP and GDP and possesses intrinsic GTPase activity (By similarity). Belongs to the small GTPase superfamily. Rab family.
230	HORVU.MOREX.r3.2HG0114920	-0.882068	T22H22.5	Probable serine/threonine-protein kinase At1g54610; Belongs to the protein kinase superfamily. Ser/Thr protein kinase family.
231	HORVU.MOREX.r3.2HG0153850	-0.873145	RTNLB8	Reticulon-like protein B8.
232	HORVU.MOREX.r3.2HG0123170	-0.737136	DJC65	Chaperone DnaJ-domain superfamily protein.
233	HORVU.MOREX.r3.2HG0109530	0.73074	T12M4.15	Probable protein phosphatase 2C 5.
234	HORVU.MOREX.r3.2HG0128630	0.823558	MUL8.9	Probable mitochondrial saccharopine dehydrogenase-like oxidoreductase At5g39410.
235	HORVU.MOREX.r3.2HG0125550	0.707266	EEF-1Bb1	Elongation factor 1-delta 1; EF-1-beta and EF-1-delta stimulate the exchange of GDP bound to EF-1-alpha to GTP.
236	HORVU.MOREX.r3.2HG0106230	0.907128	RPM1	disease resistance protein RPM1
237	HORVU.MOREX.r3.1HG0082050	0.74137	TUBA6	Tubulin alpha-6 chain; Tubulin is the major constituent of microtubules. It binds two moles of GTP, one at an exchangeable site on the beta chain and one at a non-exchangeable site on the alpha chain.
238	HORVU.MOREX.r3.1HG0090140	-0.757582	T1N6.22	NAD(P)-binding Rossmann-fold superfamily protein; Belongs to the short-chain dehydrogenases/reductases (SDR) family.
240	HORVU.MOREX.r3.2HG0144810	-0.70517	K11J9.10	Uncharacterized Rho GTPase-activating protein At5g61530.
241	HORVU.MOREX.r3.2HG0123650	0.814894	SC35	Serine/arginine-rich splicing factor SC35; Probably involved in intron recognition and spliceosome assembly, but not involved in alternative splicing regulation of the SCL33 intron.
242	HORVU.MOREX.r3.2HG0126160	-0.715679	WAV2	Alpha/beta hydrolase domain-containing protein WAV2; Involved in the regulation of root growth. Involved in the suppression of the root bending in response to touch stimuli, gravity and light. Regulates negatively stimulus-induced root bending through inhibition of root tip rotation; Belongs to the serine esterase family.
243	HORVU.MOREX.r3.2HG0124110	-0.821903	GEM	GLABRA2 expression modulator; Involved in the spatial control of cell division, patterning and differentiation of Arabidopsis root epidermal cells. Could be part of a complex that negatively modulates GLABRA2 and CAPRICE expression via the maintenance of a repressor histone H3 epigenetics status of the GL2 and CPC promoters.
244	HORVU.MOREX.r3.2HG0157530	0.801285	T24A18.70	DDRGK domain-containing protein 1; Belongs to the DDRGK1 family.
245	HORVU.MOREX.r3.2HG0121000	-0.729239	PDK	[Pyruvate dehydrogenase (acetyl-transferring)] kinase, mitochondrial; Serine protein kinase that inhibits the mitochondrial pyruvate dehydrogenase (PDH) complex (mtPDC) by phosphorylation of the E1 alpha subunit on Ser residues, thus contributing to the regulation of glucose metabolism.
246	HORVU.MOREX.r3.2HG0119100	0.748354	T13L16.5	Phosphatidylinositol 3-and 4-kinase family protein with FAT domain-containing protein; Belongs to the PI3/PI4-kinase family.
247	HORVU.MOREX.r3.2HG0119920	-0.755364	CRK1	CDPK-related kinase 1; May play a role in signal transduction pathways that involve calcium as a second messenger (By similarity). Serine/threonine kinase that phosphorylates histone H3. Confers thermotolerance; involved in the heat-shock-mediated calmodulin-dependent signal transduction leading to the activation of heat-shock transcription factors (HSFs); phosphorylates HSFA1A.
248	HORVU.MOREX.r3.2HG0164310	0.732648	ML1	Protein MEI2-like 1; Probable RNA-binding transcriptional activator that plays a role in meiosis and vegetative growth. May be a downstream effector of TOR signaling pathway and recruited by RAPTOR1 for TOR substrate.
249	HORVU.MOREX.r3.1HG0085490	-0.707902	DRP1A	Dynamin-related protein 1A; Microtubule-associated force-producing protein that is targeted to the forming cell plate during cytokinesis. Plays also a major role in plasma membrane maintenance and cell wall integrity with implications in vesicular trafficking, polar cell expansion, vascular formation, and other aspects of plant growth and development. Has a GTPase activity.
250	HORVU.MOREX.r3.2HG0137420	0.866578	RPM1	disease resistance protein RPM1
251	HORVU.MOREX.r3.2HG0117610	-0.718729	MSH12.19	Uncharacterized protein family (UPF0114).
252	HORVU.MOREX.r3.2HG0144810	-0.70517	K11J9.10	Uncharacterized Rho GTPase-activating protein At5g61530.
253	HORVU.MOREX.r3.1HG0084360	0.787008	QSOX1	Sulfhydryl oxidase 1; Sulfhydryl oxidase involved in the regulation of cation homeostasis. Positively regulates shoot accumulation of K(+) and inhibits accumulation of toxic cations. Acts at the level of root K(+) efflux systems involved in xylem loading (root symplast-xylem interface).
254	HORVU.MOREX.r3.2HG0133220	0.871853	F9D12.16	Copper binding protein-like, predicted GPI-anchored protein.
255	HORVU.MOREX.r3.2HG0159620	-0.837184	PPC6-1	Probable protein phosphatase 2C 33.
256	HORVU.MOREX.r3.2HG0155210	0.72738	AP22.13	Tetratricopeptide repeat (TPR)-like superfamily protein.
257	HORVU.MOREX.r3.2HG0144810	-0.70517	K11J9.10	Uncharacterized Rho GTPase-activating protein At5g61530.
259	HORVU.MOREX.r3.2HG0147190	-0.752596	SAP4	Zinc finger A20 and AN1 domain-containing stress-associated protein 4; May be involved in environmental stress response.
261	HORVU.MOREX.r3.2HG0142030	-0.73718	2024-04-01	5'-adenylylsulfate reductase 1, chloroplastic; Reduces sulfate for Cys biosynthesis. Substrate preference is adenosine-5'-phosphosulfate (APS) >> 3'-phosphoadenosine-5'- phosphosulfate (PAPS). Uses glutathione or DTT as source of protons.
262	HORVU.MOREX.r3.2HG0134400	-0.74131	DTX12	Protein DETOXIFICATION 12.
263	HORVU.MOREX.r3.1HG0089030	-0.849288	GME	GDP-mannose 3,5-epimerase; Catalyzes a reversible epimerization of GDP-D-mannose that precedes the committed step in the biosynthesis of vitamin C (L- ascorbate), resulting in the hydrolysis of the highly energetic glycosyl-pyrophosphoryl linkage. Able to catalyze 2 distinct epimerization reactions and can release both GDP-L-galactose and GDP-L- gulose from GDP-mannose.
264	HORVU.MOREX.r3.2HG0113490	0.840309	F17A22.10	Adenine nucleotide alpha hydrolases-like superfamily protein.
266	HORVU.MOREX.r3.2HG0156620	-0.774394	PAP2-2	Probable inactive purple acid phosphatase 2.
267	HORVU.MOREX.r3.1HG0081080	0.738648	IQD31	Protein IQ-DOMAIN 31; Belongs to the IQD family.
268	HORVU.MOREX.r3.2HG0117980	0.740371	RBL19	Rhomboid-like protein 19; Probable rhomboid-type serine protease that catalyzes intramembrane proteolysis; Belongs to the peptidase S54 family.
270	HORVU.MOREX.r3.2HG0100660	-0.707807	RBL19	Rhomboid-like protein 19; Probable rhomboid-type serine protease that catalyzes intramembrane proteolysis; Belongs to the peptidase S54 family.
271	HORVU.MOREX.r3.2HG0147880	-0.72759	CYP21-4	Peptidyl-prolyl cis-trans isomerase CYP21-4; PPIases accelerate the folding of proteins. It catalyzes the cis-trans isomerization of proline imidic peptide bonds in oligopeptides (By similarity).
272	HORVU.MOREX.r3.2HG0143700	0.836458	CHR4	Protein CHROMATIN REMODELING 4; Chromatin-remodeling protein that binds DNA through histones and regulates gene transcription. May specifically recognize and bind trimethylated 'Lys-27' (H3K27me3) and non-methylated 'Lys-4' of histone H3 (By similarity). Probable chromatin remodeling factor. Belongs to the SNF2/RAD54 helicase family.
273	HORVU.MOREX.r3.1HG0081340	0.707105	RALF23	Rapid alkalinization factor 23; Cell signaling peptide that may regulate plant stress, growth, and development. Mediates a rapid alkalinization of extracellular space by mediating a transient increase in the cytoplasmic Ca(2+) concentration leading to a calcium-dependent signaling events through a cell surface receptor and a concomitant activation of some intracellular mitogen-activated protein k…
274	HORVU.MOREX.r3.2HG0151960	-0.743988	MET1	Protein MET1, chloroplastic; Involved in photosystem II supercomplex formation and repair, probably acting as a psbB/psbC chaperone on the stromal side of the membrane.
275	HORVU.MOREX.r3.2HG0117200	-0.846272	F20B24.10	Transmembrane protein.
276	HORVU.MOREX.r3.2HG0147880	-0.72759	CYP21-4	Peptidyl-prolyl cis-trans isomerase CYP21-4; PPIases accelerate the folding of proteins. It catalyzes the cis-trans isomerization of proline imidic peptide bonds in oligopeptides (By similarity).
277	HORVU.MOREX.r3.1HG0094030	-0.702674	F10C21.22	E3 ubiquitin-protein ligase.
278	HORVU.MOREX.r3.2HG0104520	0.708802	ACC2	Acetyl-CoA carboxylase 2; Multifunctional enzyme that catalyzes the carboxylation of acetyl-CoA, forming malonyl-CoA, which is used in the plastid for fatty acid synthesis and in the cytosol in various biosynthetic pathways including fatty acid elongation.
279	HORVU.MOREX.r3.1HG0090150	-0.803876	DEGP1	Protease Do-like 1, chloroplastic; Serine protease that is required at high temperature. May be involved in the degradation of damaged proteins. In vivo, can degrade beta-casein; Belongs to the peptidase S1C family.
281	HORVU.MOREX.r3.1HG0082530	-0.824984	RBOHF	Respiratory burst oxidase homolog protein F; Calcium-dependent NADPH oxidase that generates superoxide. Generates reactive oxygen species (ROS) during incompatible interactions with pathogens and is important in the regulation of the hypersensitive response (HR). Involved in abscisic acid-induced stomatal closing and in UV-B and abscisic acid ROS-dependent signaling. Belongs to the RBOH (TC 5.B.1…
282	HORVU.MOREX.r3.2HG0121540	0.909144	T7H20.280	Haloacid dehalogenase-like hydrolase (HAD) superfamily protein.
283	HORVU.MOREX.r3.2HG0142030	-0.73718	2024-04-01	5'-adenylylsulfate reductase 1, chloroplastic; Reduces sulfate for Cys biosynthesis. Substrate preference is adenosine-5'-phosphosulfate (APS) >> 3'-phosphoadenosine-5'- phosphosulfate (PAPS). Uses glutathione or DTT as source of protons.
284	HORVU.MOREX.r3.2HG0152870	-0.700154	PEX13	Peroxisomal membrane protein 13; Involved in PTS1- and PTS2-dependent protein import into peroxisomes. Required for PTS1- dependent protein import into pollen peroxisomes. Acts as a docking factor on peroxisomal membranes. Required for the proper targeting of PEX7 to the peroxisome. Required for the export/release of receptors on the peroxisome membrane. Essential for pollen-tube discharge that t…
285	HORVU.MOREX.r3.2HG0099730	-0.818039	APS2-2	ATP sulfurylase 2; Belongs to the sulfate adenylyltransferase family.
286	HORVU.MOREX.r3.2HG0159310	0.854269	T28I24.8	RNA binding (RRM/RBD/RNP motifs) family protein.
287	HORVU.MOREX.r3.2HG0159580	-0.816707	SCPL20	Serine carboxypeptidase-like 20; Probable carboxypeptidase.
288	HORVU.MOREX.r3.2HG0138530	0.852841	ILR3	Transcription factor ILR3; Transcription factor. Plays a role in resistance to amide- linked indole-3-acetic acid (IAA) conjugates such as IAA-Leu and IAA- Phe. May regulate gene expression in response to metal homeostasis changes.
289	HORVU.MOREX.r3.2HG0105170	0.80975	UPL3	E3 ubiquitin-protein ligase UPL3; Probable E3 ubiquitin-protein ligase which mediates ubiquitination and subsequent proteasomal degradation of target proteins. Involved in the repression of endoreduplication process and the cell morphogenesis in the trichomes.
290	HORVU.MOREX.r3.2HG0112170	0.811385	ARPC5A	Actin-related protein 2/3 complex subunit 5A; Functions as component of the Arp2/3 complex which is involved in regulation of actin polymerization and together with an activating nucleation-promoting factor (NPF) mediates the formation of branched actin networks (By similarity). Arp2/3 complex plays a critical role in the control of cell morphogenesis via the modulation of cell polarity developme…
291	HORVU.MOREX.r3.2HG0131410	0.707343	5FCL	5-formyltetrahydrofolate cyclo-ligase, mitochondrial; Contributes to tetrahydrofolate metabolism and photorespiration through the regulation of serine hydroxymethyltransferase. Prefers the pentalutamyl to the monoglutamyl form of 5-formyltetrahydrofolate.
292	HORVU.MOREX.r3.1HG0082050	0.74137	TUBA6	Tubulin alpha-6 chain; Tubulin is the major constituent of microtubules. It binds two moles of GTP, one at an exchangeable site on the beta chain and one at a non-exchangeable site on the alpha chain.
293	HORVU.MOREX.r3.2HG0118810	-0.77628	F25G13.200	BSD domain-containing protein.
294	HORVU.MOREX.r3.1HG0088600	-0.830372	SAC7	Phosphoinositide phosphatase SAC7; Phosphoinositide phosphatase that preferentially hydrolyzes PtdIns(4)P. Regulates the accumulation of PtdIns(4)P on membrane compartments at the tips of growing root hairs leading to proper root hair development.
295	HORVU.MOREX.r3.2HG0102920	-0.703215	FKBP19	Peptidyl-prolyl cis-trans isomerase FKBP19, chloroplastic; PPIases accelerate the folding of proteins. It catalyzes the cis-trans isomerization of proline imidic peptide bonds in oligopeptides (By similarity).
296	HORVU.MOREX.r3.1HG0084920	-0.797762	K6M13.9	Rab5-interacting family protein.
297	HORVU.MOREX.r3.2HG0160870	-0.787051	DTX16	Protein DETOXIFICATION 16.
298	HORVU.MOREX.r3.2HG0141370	0.741305	RBG3	Glycine-rich RNA-binding protein 3, mitochondrial; Possibly has a role in RNA transcription or processing during stress (By similarity). Involved in C-to-U editing of mitochondrial RNA. Functions as minor mitochondrial editing factor. Controls 6 percent of the mitochondrial editing sites.
299	HORVU.MOREX.r3.2HG0112150	0.893489	AGAL3	Alpha-galactosidase 3; May regulate leaf (and possibly other organ) development by functioning in cell wall loosening and cell wall expansion. Belongs to the glycosyl hydrolase 27 family.
300	HORVU.MOREX.r3.2HG0151050	0.879585	ARID3	AT-rich interactive domain-containing protein 3.
301	HORVU.MOREX.r3.2HG0123630	0.757602	SPT42	Transcription elongation factor SPT4 homolog 2; May regulate transcription elongation by RNA polymerase II. May enhance transcriptional pausing at sites proximal to the promoter, which may in turn facilitate the assembly of an elongation competent RNA polymerase II complex (By similarity).
302	HORVU.MOREX.r3.2HG0109340	-0.703856	SAG20	Senescence associated gene 20.
303	HORVU.MOREX.r3.2HG0110650	-0.784669	F7K24.120	Rhodanese-like/PpiC domain-containing protein 12, chloroplastic.
304	HORVU.MOREX.r3.2HG0113380	0.751446	SR30	Serine/arginine-rich splicing factor SR30; Regulatory splicing factor that modulates alternative splicing and gene expression in specific cell types. Autoregulates its own expression. Probably involved in intron recognition and spliceosome assembly; Belongs to the splicing factor SR family. SR subfamily.
305	HORVU.MOREX.r3.2HG0136790	-0.72567	B120	G-type lectin S-receptor-like serine/threonine-protein kinase B120.
306	HORVU.MOREX.r3.2HG0162570	-0.822448	F4HSW0_ARATH	Phosphoribosylformylglycinamidine synthase.
307	HORVU.MOREX.r3.2HG0133550	-0.726884	CPK7	Calcium-dependent protein kinase 7; May play a role in signal transduction pathways that involve calcium as a second messenger.
308	HORVU.MOREX.r3.2HG0149940	0.833978	ALY2-2	THO complex subunit 4B; Export adapter involved in nuclear export of spliced and unspliced mRNA; Belongs to the ALYREF family.
309	HORVU.MOREX.r3.2HG0100900	-0.714923	T12B11.5	Phosphoglycerate mutase-like protein 1; May play a role in carbohydrates metabolism. Belongs to the phosphoglycerate mutase family.
310	HORVU.MOREX.r3.1HG0092200	-0.841749	SPS1	Solanesyl diphosphate synthase 1, chloroplastic; Involved in providing solanesyl diphosphate for plastoquinone-9 (PQ-9) formation in plastids. Catalyzes the elongation of the prenyl side chain of PQ-9 in plastids. Contributes to the biosynthesis of plastochromanol-8 (PC-8) in plastids. Does not contribute to the synthesis of tocopherol or ubiquinone. PQ-9 and PC-8 are lipophylic antioxidant that …
311	HORVU.MOREX.r3.2HG0159700	-0.788159	SAD2	Importin beta-like SAD2; Functions probably in nuclear protein import, either by acting as autonomous nuclear transport receptor or as an adapter-like protein in association with other importin subunits (Probable). Involved in the regulation of the abscisic acid (ABA)-mediated pathway in response to cold or salt stress. Involved in UV-B responses by regulating accumulation of UV-absorbing pigment…
312	HORVU.MOREX.r3.2HG0153250	0.862279	RPM1	disease resistance protein RPM1
313	HORVU.MOREX.r3.2HG0162940	0.913347	MFH8.9	DnaJ heat shock amino-terminal domain protein.
314	HORVU.MOREX.r3.2HG0144110	-0.737451	MWD22.17	Ubiquinol-cytochrome C chaperone family protein.
315	HORVU.MOREX.r3.1HG0080630	-0.845576	F14F18.10	YCF36, putative (DUF1230).
316	HORVU.MOREX.r3.2HG0104510	0.776683	SPT16	FACT complex subunit SPT16; Component of the FACT complex, a general chromatin factor that acts to reorganize nucleosomes. The FACT complex is involved in multiple processes that require DNA as a template such as mRNA elongation, DNA replication and DNA repair. During transcription elongation the FACT complex acts as a histone chaperone that both destabilizes and restores nucleosomal structure. I…
317	HORVU.MOREX.r3.2HG0158390	0.873373	F20D23.10	CASP-like protein 2A1; Belongs to the Casparian strip membrane proteins (CASP) family.
318	HORVU.MOREX.r3.2HG0125330	0.836271	UBP1B	Oligouridylate-binding protein 1B; Heterogeneous nuclear ribonucleoprotein (hnRNP)-like protein that acts as a component of the pre-mRNA processing machinery. Functions to facilitate the nuclear maturation of plant pre-mRNAs (By similarity).
319	HORVU.MOREX.r3.2HG0116210	0.721392	T20D1.30	Elongation factor 1-beta 2; EF-1-beta and EF-1-delta stimulate the exchange of GDP bound to EF-1-alpha to GTP; Belongs to the EF-1-beta/EF-1-delta family.
320	HORVU.MOREX.r3.2HG0146470	0.877393	RZ1C	Glycine-rich RNA-binding protein RZ1C; Binds RNA and DNA sequences non-specifically. May be involved in tolerance to cold stress.
321	HORVU.MOREX.r3.2HG0098410	0.921069	MBR2	E3 ubiquitin-protein ligase MBR2; E3 ubiquitin-protein ligase that functions as regulator of MED25 stability by targeting MED25 for degradation in a RING-H2- dependent way. Proteasome-dependent degradation of MED25 seems to activate its function as positive regulator of FLOWERING LOCUS T (FT) and is important to induce the expression of FT and consequently to promote flowering. May function downs…
322	HORVU.MOREX.r3.2HG0158270	-0.845583	PDX13	Pyridoxal 5'-phosphate synthase subunit PDX1.3; Catalyzes the formation of pyridoxal 5'-phosphate from ribose 5-phosphate (RBP), glyceraldehyde 3-phosphate (G3P) and ammonia. The ammonia is provided by PDX2. Can also use ribulose 5-phosphate and dihydroxyacetone phosphate as substrates, resulting from enzyme- catalyzed isomerization of RBP and G3P, respectively. Also plays an indirect role in res…
323	HORVU.MOREX.r3.1HG0094050	0.78939	F7D19.4	Probable receptor-like protein kinase At2g42960.
325	HORVU.MOREX.r3.2HG0133330	-0.723133	PXM16	Insulin-degrading enzyme-like 1, peroxisomal; Peptidase that might be involved in pathogen or wound response. Not required for peroxisome biogenesis, indole-3-butyric acid (IBA) metabolism, fatty acid beta-oxidation or degradation of glyoxylate cycle enzymes during seedling development. Belongs to the peptidase M16 family.
326	HORVU.MOREX.r3.2HG0108450	-0.893264	MDIS2	Protein MALE DISCOVERER 2; Involved in the pollen tube perception of the female signal by binding an unidentified female attractant. May be involved in the regulation of root hairs development.
327	HORVU.MOREX.r3.2HG0134870	0.822422	VAL2	B3 domain-containing transcription repressor VAL2; Transcriptional repressor of gene expression involved in embryonic pathways, such as LEC1, ABI3, and FUS3. Repressor of the sugar-inducible genes involved in the seed maturation program in seedlings. Plays an essential role in regulating the transition from seed maturation to seedling growth. Functionally redundant with VAL1/HSI2.
328	HORVU.MOREX.r3.2HG0107850	0.704842	A2	Elongation factor 1-alpha 2; This protein promotes the GTP-dependent binding of aminoacyl- tRNA to the A-site of ribosomes during protein biosynthesis; Belongs to the TRAFAC class translation factor GTPase superfamily. Classic translation factor GTPase family. EF-Tu/EF-1A subfamily.
329	HORVU.MOREX.r3.2HG0162570	-0.822448	F4HSW0_ARATH	Phosphoribosylformylglycinamidine synthase.
330	HORVU.MOREX.r3.2HG0127050	0.897512	SP1L1	Protein SPIRAL1-like 1; Acts redundantly with SPR1 in maintaining the cortical microtubules organization essential for anisotropic cell growth. Belongs to the SPIRAL1 family.
331	HORVU.MOREX.r3.2HG0116310	-0.704863	T16L1.30	Metallo-beta-lactamase family protein.
332	HORVU.MOREX.r3.2HG0165370	-0.740961	T12H17.150	Uncharacterized protein At4g22758.
333	HORVU.MOREX.r3.1HG0093770	0.773061	JMJ16	Putative lysine-specific demethylase JMJ16; May function as histone H3 lysine demethylase and be involved in regulation of gene expression.
334	HORVU.MOREX.r3.2HG0121000	-0.729239	PDK	[Pyruvate dehydrogenase (acetyl-transferring)] kinase, mitochondrial; Serine protein kinase that inhibits the mitochondrial pyruvate dehydrogenase (PDH) complex (mtPDC) by phosphorylation of the E1 alpha subunit on Ser residues, thus contributing to the regulation of glucose metabolism.
335	HORVU.MOREX.r3.2HG0160870	-0.787051	DTX16	Protein DETOXIFICATION 16.
336	HORVU.MOREX.r3.2HG0111450	0.710029	EULS3	Ricin B-like lectin EULS3; Lectin which binds carbohydrates in vitro. Interacts through its lectin domain with glycan structures containing one or more Lewis X, Lewis Y or lactosamine motifs. May play a role in abiotic stress responses (Probable). May play a role in abscisic acid- induced stomatal closure. May play a role in disease resistance against Pseudomonas syringae through its involvement …
337	HORVU.MOREX.r3.2HG0157250	-0.869565	F4C21.19	Outer arm dynein light chain 1 protein.
338	HORVU.MOREX.r3.2HG0142660	0.795424	map4kalpha2	Protein kinase superfamily protein.
339	HORVU.MOREX.r3.1HG0087960	0.886124	U2AF35A	Splicing factor U2af small subunit A; Necessary for the splicing of pre-mRNA (By similarity). Probably active at the 3' splice sites; Belongs to the splicing factor SR family.
340	HORVU.MOREX.r3.2HG0158020	0.940018	BPM3	BTB/POZ and MATH domain-containing protein 3; May act as a substrate-specific adapter of an E3 ubiquitin- protein ligase complex (CUL3-RBX1-BTB) which mediates the ubiquitination and subsequent proteasomal degradation of target proteins.
341	HORVU.MOREX.r3.1HG0095310	0.881855	AGO4	Protein argonaute 4; Together with RDM3, required for transcriptional gene silencing (TGS) by DNA methylation and repressive histone modifications (H3K9me2) of several chromatin loci. Component of the RISC complex that associate with the small interfering RNA (siRNA) pathway involved in direct cytosine methylation at endogenous DNA repeats. Forms a AGO4/NRPE1/siRNA complex in cajal body, facilita…
342	HORVU.MOREX.r3.2HG0142740	-0.796085	F20O9.80	Probable protein phosphatase 2C 58.
344	HORVU.MOREX.r3.2HG0152370	-0.770986	F15M7.1	Immunoglobulin E-set superfamily protein.
345	HORVU.MOREX.r3.2HG0107850	0.704842	A2	Elongation factor 1-alpha 2; This protein promotes the GTP-dependent binding of aminoacyl- tRNA to the A-site of ribosomes during protein biosynthesis; Belongs to the TRAFAC class translation factor GTPase superfamily. Classic translation factor GTPase family. EF-Tu/EF-1A subfamily.
346	HORVU.MOREX.r3.1HG0081080	0.738648	IQD31	Protein IQ-DOMAIN 31; Belongs to the IQD family.
347	HORVU.MOREX.r3.2HG0153250	0.862279	RPM1	disease resistance protein RPM1
348	HORVU.MOREX.r3.2HG0150450	0.877607	PKP1	Plastidial pyruvate kinase 1, chloroplastic; Required for plastidial pyruvate kinase activity. Involved in seed oil accumulation, embryo development and seed storage compounds mobilization upon germination.
349	HORVU.MOREX.r3.1HG0089950	-0.777736	F18O14.22	Sugar transporter ERD6-like 4; Sugar transporter; Belongs to the major facilitator superfamily. Sugar transporter (TC 2.A.1.1) family.
350	HORVU.MOREX.r3.2HG0140980	0.729175	RBP45A	Polyadenylate-binding protein RBP45A; Heterogeneous nuclear ribonucleoprotein (hnRNP)-protein binding the poly(A) tail of mRNA and probably involved in some steps of pre-mRNA maturation.
352	HORVU.MOREX.r3.2HG0130540	-0.712923	MTE17.25	Calcium-dependent lipid-binding (CaLB domain) family protein.
353	HORVU.MOREX.r3.2HG0159400	0.755865	MORC4	Protein MICRORCHIDIA 4; Exhibits ATPase activity. Binds DNA/RNA in a non-specific manner and exhibits endonuclease activity. Probably involved in DNA repair. Involved in RNA-directed DNA methylation (RdDM) as a component of the RdDM machinery and required for gene silencing. May also be involved in the regulation of chromatin architecture to maintain gene silencing. Together with MORC7, acts to s…
354	HORVU.MOREX.r3.2HG0095670	-0.794728	CYSC1	Bifunctional L-3-cyanoalanine synthase/cysteine synthase C1, mitochondrial; Acts as a major beta-cyanoalanine synthase. The cyanoalanine synthesis reaction is more efficient than the cysteine synthase activity. Probably unable to interact with SAT and to form the decameric Cys synthase complex (CSC) and is therefore not an enzymatically true OASTL protein. Probably involved in the detoxification …
355	HORVU.MOREX.r3.2HG0128490	0.726585	EDL2	EID1-like F-box protein 2.
356	HORVU.MOREX.r3.2HG0147880	-0.72759	CYP21-4	Peptidyl-prolyl cis-trans isomerase CYP21-4; PPIases accelerate the folding of proteins. It catalyzes the cis-trans isomerization of proline imidic peptide bonds in oligopeptides (By similarity).
357	HORVU.MOREX.r3.1HG0092190	-0.822032	RWA3	Protein REDUCED WALL ACETYLATION 3; Probable O-acetyltransferase involved in the acetylation of xylan during secondary wall biosynthesis.
358	HORVU.MOREX.r3.2HG0160790	0.800865	CEQORH	Chloroplast envelope quinone oxidoreductase homolog; NADPH-dependent alpha,beta-unsaturated oxoene reductase reducing the double bond of medium-chain (C9) to long-chain (C18) reactive electrophile species deriving from poly-unsaturated fatty acid peroxides. The best substrates are 13-lipoxygenase-derived gamma- ketols, but is unable to reduce the double bond of short-chain alkenals and alkenones …
359	HORVU.MOREX.r3.2HG0114250	0.926114	T28N17.20	E3 ubiquitin-protein ligase.
362	HORVU.MOREX.r3.2HG0163590	-0.786333	MUB3	Membrane-anchored ubiquitin-fold protein 3; May serve as docking site to facilitate the association of other proteins to the plasma membrane.
363	HORVU.MOREX.r3.2HG0141370	0.741305	RBG3	Glycine-rich RNA-binding protein 3, mitochondrial; Possibly has a role in RNA transcription or processing during stress (By similarity). Involved in C-to-U editing of mitochondrial RNA. Functions as minor mitochondrial editing factor. Controls 6 percent of the mitochondrial editing sites.
364	HORVU.MOREX.r3.2HG0123060	0.965174	HAM1	Histone acetyltransferase of the MYST family 1; Histone acetyltransferase which may be involved in transcriptional activation. Acetylates 'Lys-5' of histone H4 (H4K5ac). Essential for gametophyte development. Involved in DNA repair after UV-B exposure. Negative regulator of flowering controlling the H4K5ac levels in the FLC chromatin.
365	HORVU.MOREX.r3.2HG0117090	0.888122	ROPGAP7	Rho GTPase-activating protein 7; Acts as a GTPase activator for the Rac-type GTPase by converting it to an inactive GDP-bound state.
366	HORVU.MOREX.r3.2HG0136960	-0.885487	VHA-H	V-type proton ATPase subunit H; Subunit of the peripheral V1 complex of vacuolar ATPase. Subunit H activates the ATPase activity of the enzyme and couples ATPase activity to proton flow. Vacuolar ATPase is responsible for acidifying a variety of intracellular compartments in eukaryotic cells, thus providing most of the energy required for transport processes in the vacuolar system (By similarity).
367	HORVU.MOREX.r3.1HG0093770	0.773061	JMJ16	Putative lysine-specific demethylase JMJ16; May function as histone H3 lysine demethylase and be involved in regulation of gene expression.
368	HORVU.MOREX.r3.2HG0154040	0.741247	EXA1	Protein ESSENTIAL FOR POTEXVIRUS ACCUMULATION 1; Translational repressor involved in the negative regulation of immune receptor accumulation via the inhibition of nucleotide- binding leucine-rich repeat (NLR) receptor mediated defense. Represses NLR protein accumulation (e.g. SNC1, RPS4, RPM1 and RPS2). Together with SMG7, helps to restrict effector-triggered immunity (ETI) cell death induction d…
369	HORVU.MOREX.r3.1HG0089190	0.929204	F4JEW3_ARATH	Transmembrane protein.
370	HORVU.MOREX.r3.2HG0132860	0.81497	F10O3.3	Splicing factor Prp18 family protein.
371	HORVU.MOREX.r3.2HG0144810	-0.70517	K11J9.10	Uncharacterized Rho GTPase-activating protein At5g61530.
373	HORVU.MOREX.r3.1HG0094820	-0.875666	VHA-C	V-type proton ATPase subunit C; Subunit of the peripheral V1 complex of vacuolar ATPase. Subunit C is necessary for the assembly of the catalytic sector of the enzyme and is likely to have a specific function in its catalytic activity. V-ATPase is responsible for acidifying a variety of intracellular compartments in eukaryotic cells.
374	HORVU.MOREX.r3.2HG0159940	0.713626	SCC4	Sister chromatid cohesion protein SCC4; Essential protein required for cell fate determination during embryogenesis. Involved in sister chromatid cohesion. Forms a complex with SCC2, which is required for the association of the cohesin complex with chromosomes.
375	HORVU.MOREX.r3.2HG0144920	-0.908286	NAD-ME1	NAD-dependent malic enzyme 1, mitochondrial; Involved in the regulation of sugars and amino acids metabolisms during the night period.
376	HORVU.MOREX.r3.2HG0119190	0.796579	BZIP17	bZIP transcription factor 17; Transcriptional activator involved in salt and osmotic stress responses. Functions as a stress sensor and transducer in a signaling pathway that resembles an ER stress response. Following salt stress, BZIP17 is cleaved by SBT6.1 (S1P) and S2P at the C-terminus and the N- terminal bZIP component is translocated to the nucleus, where it activates the expression of salt…
377	HORVU.MOREX.r3.2HG0129590	-0.780819	SAT32	Interferon-related developmental regulator family protein / IFRD protein family.
378	HORVU.MOREX.r3.2HG0138840	-0.865073	CRK8	Cysteine-rich receptor-like protein kinase 8.
380	HORVU.MOREX.r3.2HG0104500	0.770944	Q8RWS0_ARATH	Chromatin-remodeling complex subunit.
381	HORVU.MOREX.r3.1HG0086540	-0.748406	PCR2	Protein PLANT CADMIUM RESISTANCE 2; Zinc transporter acting in both zinc extrusion and long- distance zinc transport. Involved in the loading of zinc into the xyleme and in the detoxification of excess zinc at the epidermal cells. Acts independently from the zinc transporters HMA2 and HMA4. May be also involved in cadmium resistance; Belongs to the cornifelin family.
382	HORVU.MOREX.r3.2HG0141710	-0.790755	K13P22.4	DNA-binding bromodomain-containing protein.
383	HORVU.MOREX.r3.2HG0118770	-0.901073	F17K4.190	Mo25 family protein.
384	HORVU.MOREX.r3.2HG0128240	0.753681	Q9LVH6_ARATH	Aldose 1-epimerase; Converts alpha-aldose to the beta-anomer.
385	HORVU.MOREX.r3.2HG0152160	0.80784	F4J6X3_ARATH	TatD related DNase.
386	HORVU.MOREX.r3.2HG0140980	0.729175	RBP45A	Polyadenylate-binding protein RBP45A; Heterogeneous nuclear ribonucleoprotein (hnRNP)-protein binding the poly(A) tail of mRNA and probably involved in some steps of pre-mRNA maturation.
387	HORVU.MOREX.r3.2HG0159310	0.854269	T28I24.8	RNA binding (RRM/RBD/RNP motifs) family protein.
388	HORVU.MOREX.r3.2HG0136960	-0.885487	VHA-H	V-type proton ATPase subunit H; Subunit of the peripheral V1 complex of vacuolar ATPase. Subunit H activates the ATPase activity of the enzyme and couples ATPase activity to proton flow. Vacuolar ATPase is responsible for acidifying a variety of intracellular compartments in eukaryotic cells, thus providing most of the energy required for transport processes in the vacuolar system (By similarity).
389	HORVU.MOREX.r3.2HG0164310	0.732648	ML1	Protein MEI2-like 1; Probable RNA-binding transcriptional activator that plays a role in meiosis and vegetative growth. May be a downstream effector of TOR signaling pathway and recruited by RAPTOR1 for TOR substrate.
390	HORVU.MOREX.r3.2HG0132510	0.895974	WNK1	Serine/threonine-protein kinase WNK1; Regulates flowering time by modulating the photoperiod pathway. Phosphorylates APRR3.
391	HORVU.MOREX.r3.2HG0131470	-0.822591	F4I1.9	Major facilitator superfamily protein.
392	HORVU.MOREX.r3.2HG0152910	-0.70735	F11O6.12	Melanoma-associated antigen G1-like protein.
393	HORVU.MOREX.r3.2HG0103630	-0.800885	ABCC4	ABC transporter C family member 4; Involved in the regulation of stomatal aperture. May function as a high-capacity pump for folates.
394	HORVU.MOREX.r3.1HG0089180	0.793542	RK-L	receptor kinase-like protein
395	HORVU.MOREX.r3.3HG0303980	-0.789963	ABCI8	UPF0051 protein ABCI8, chloroplastic; Involved in light signaling, probably by mediating the transport and correct distribution of protoporphyrin IX, a chlorophyll precursor, in response to far-red light; Belongs to the UPF0051 (ycf24) family.
396	HORVU.MOREX.r3.3HG0273790	-0.834693	SSP4	SCP1-like small phosphatase 4.
397	HORVU.MOREX.r3.3HG0264990	-0.903157	VHA-F	V-type proton ATPase subunit F; Subunit of the peripheral V1 complex of vacuolar ATPase essential for assembly or catalytic function. V-ATPase is responsible for acidifying a variety of intracellular compartments in eukaryotic cells (By similarity).
398	HORVU.MOREX.r3.3HG0256890	0.765261	AGO4	Protein argonaute 4; Together with RDM3, required for transcriptional gene silencing (TGS) by DNA methylation and repressive histone modifications (H3K9me2) of several chromatin loci. Component of the RISC complex that associate with the small interfering RNA (siRNA) pathway involved in direct cytosine methylation at endogenous DNA repeats. Forms a AGO4/NRPE1/siRNA complex in cajal body, facilita…
399	HORVU.MOREX.r3.2HG0187760	0.843353	AGO1	Protein argonaute 1; Involved in RNA-mediated post-transcriptional gene silencing (PTGS). Main component of the RNA-induced silencing complex (RISC) that binds to a short guide RNA such as microRNA (miRNA) or small interfering RNA (siRNA). RISC uses the mature miRNA or siRNA as a guide for slicer-directed cleavage of homologous mRNAs to repress gene expression. Requires DRB1 for directional loadi…
400	HORVU.MOREX.r3.2HG0183960	0.788544	SDR2b	Short-chain dehydrogenase/reductase 2b; Aldehyde reductase that catalyzes the reduction of the aldehyde carbonyl groups on saturated and alpha,beta-unsaturated aldehydes with more than 5 carbons. Belongs to the short-chain dehydrogenases/reductases (SDR) family.
402	HORVU.MOREX.r3.3HG0230160	0.767456	IWS1	Protein IWS1 homolog 1; Transcription factor involved in RNA polymerase II (RNAPII) transcription regulation. Involved in transcription elongation. May function at post-recruitment and elongation steps of transcription. May be recruited by BZR2/BES1 to target genes and promote their expression during transcription elongation process. Required for brassinosteroid (BR)-induced gene expression. Requ…
403	HORVU.MOREX.r3.3HG0222680	-0.808092	LPR1	Multicopper oxidase LPR1; Multicopper oxidase that may be involved in copper homeostasis and oxidative stress response, and that is necessary for root growth inhibition by low phosphate conditions. Functions together with LPR2 and PDR2 in a common pathway that adjusts root meristem activity to phosphate availability. Oxidizes the substrate 2,2'- azinobis-(3-ethylbenzthiazoline-6-sulphonate) in vi…
404	HORVU.MOREX.r3.2HG0179570	0.932574	MICU	Calcium uptake protein, mitochondrial; Calcium-binding protein maintaining matrix calcium levels at low concentration. Regulates mitochondrial calcium dynamics in planta by restricting influx; Belongs to the MICU1 family. MICU1 subfamily.
405	HORVU.MOREX.r3.3HG0303760	-0.73722	SELT	SelT-like protein; Belongs to the SelWTH family. SELT subfamily.
406	HORVU.MOREX.r3.3HG0245060	-0.838243	DJ1B	Protein DJ-1 homolog B; May be involved in oxidative stress response.
407	HORVU.MOREX.r3.2HG0208670	-0.79425	HIPP39	Heavy metal-associated isoprenylated plant protein 39; Probable heavy-metal-binding protein. Belongs to the HIPP family.
408	HORVU.MOREX.r3.3HG0259360	0.784182	CpNIFS3	Probable L-cysteine desulfhydrase, chloroplastic; May catalyze the production of hydrogen sulfide (H2S) from cysteine.
409	HORVU.MOREX.r3.2HG0165510	-0.760708	HISN8	Histidinol dehydrogenase, chloroplastic; Catalyzes the sequential NAD-dependent oxidations of L- histidinol to L-histidinaldehyde and then to L-histidine.
411	HORVU.MOREX.r3.3HG0258530	-0.864564	INVA	Alkaline/neutral invertase A, mitochondrial; Mitochondrial invertase that cleaves sucrose into glucose and fructose and is involved in the regulation of multiple tissue development and floral transition. May generate glucose as a substrate for mitochondria-associated hexokinase, contributing to mitochondrial reactive oxygen species homeostasis.
412	HORVU.MOREX.r3.3HG0260990	0.739071	ESD4	Ubiquitin-like-specific protease ESD4; Protease that catalyzes two essential functions in the SUMO pathway: processing of full-length SUMOs to their mature forms and deconjugation of SUMO from targeted proteins. Cleaves precursors of SUM1 and SUM2, but not of SUM3 or SUM5. Able to release SUM1 and SUM2 from conjugates, but unable to cleave SUM3. Acts predominantly as an isopeptidase, cleaving SUM…
413	HORVU.MOREX.r3.3HG0315580	0.709193	THIM	Hydroxyethylthiazole kinase; Thiazole kinase involved in thiamine salvage pathway.
414	HORVU.MOREX.r3.3HG0268220	-0.871003	VHA-d2	V-type proton ATPase subunit d2; Subunit of the integral membrane V0 complex of vacuolar ATPase. Vacuolar ATPase is responsible for acidifying a variety of intracellular compartments in eukaryotic cells, thus providing most of the energy required for transport processes in the vacuolar system; Belongs to the V-ATPase V0D/AC39 subunit family.
415	HORVU.MOREX.r3.3HG0231790	0.7087	VPS60-1	Vacuolar protein sorting-associated protein 60.1; Probable peripherally associated component of the endosomal sorting required for transport complex III (ESCRT-III) which is involved in multivesicular bodies (MVBs) formation and sorting of endosomal cargo proteins into MVBs; Belongs to the SNF7 family.
416	HORVU.MOREX.r3.3HG0309210	0.767274	YchF1	Obg-like ATPase 1; Hydrolyzes ATP, and can also hydrolyze GTP with lower efficiency. Has lower affinity for GTP (Potential). Exhibits GTPase activity (By similarity). Confers sensitivity to salinity stress by suppressing the anti-oxidation enzymatic activities and increasing lipid peroxidation thus leading to the accumulation of reactive oxygen species (ROS). Acts as negative regulator of disease…
417	HORVU.MOREX.r3.2HG0185310	0.700985	F16B22.20	RNA-binding (RRM/RBD/RNP motifs) family protein.
418	HORVU.MOREX.r3.2HG0209690	0.736995	MJK13.14	AT3g15480/MJK13_14.
419	HORVU.MOREX.r3.3HG0234800	0.774897	T26B15.8	Alpha/beta-Hydrolases superfamily protein.
420	HORVU.MOREX.r3.2HG0203510	0.715886	TIFY3B	Protein TIFY 3B; Repressor of jasmonate responses.
421	HORVU.MOREX.r3.3HG0245480	0.815813	K15I22.12	GDSL esterase/lipase At5g45920; Belongs to the 'GDSL' lipolytic enzyme family.
422	HORVU.MOREX.r3.2HG0211630	0.913232	PUX7	Plant UBX domain-containing protein 7; Acts as a bridge between CDC48A and ubiquitin, suggesting a role in targeted protein degradation.
424	HORVU.MOREX.r3.3HG0289030	0.739623	T28P16.2	Neuronal acetylcholine receptor subunit alpha-5.
425	HORVU.MOREX.r3.2HG0187090	-0.717919	T20K12.100	Thioesterase superfamily protein.
426	HORVU.MOREX.r3.3HG0289910	0.758908	CCP1	P-loop containing nucleoside triphosphate hydrolases superfamily protein.
427	HORVU.MOREX.r3.3HG0276950	-0.884081	VHA-E1	V-type proton ATPase subunit E1; Subunit of the peripheral V1 complex of vacuolar ATPase essential for assembly or catalytic function. V-ATPase is responsible for acidifying a variety of intracellular compartments in eukaryotic cells. Required for Golgi organization and vacuole function in embryogenesis.
428	HORVU.MOREX.r3.2HG0213220	0.786541	ACBP1	Acyl-CoA-binding domain-containing protein 1; Binds medium- and long-chain acyl-CoA esters with very high affinity. Can interact in vitro with arachidonyl-CoA, barely with oleoyl-CoA, but not with palmitoyl-CoA. Confers tolerance and binds to lead ions Pb(2+), probably by promoting lead translocation from roots to shoots. May function as an intracellular carrier of acyl-CoA esters (By similarity).
429	HORVU.MOREX.r3.3HG0303390	0.812833	DIR17	Dirigent protein 17; Dirigent proteins impart stereoselectivity on the phenoxy radical-coupling reaction, yielding optically active lignans from two molecules of coniferyl alcohol in the biosynthesis of lignans, flavonolignans, and alkaloids and thus plays a central role in plant secondary metabolism.
430	HORVU.MOREX.r3.3HG0237450	0.797787	OVA9	Glutamine--tRNA ligase, cytoplasmic; Belongs to the class-I aminoacyl-tRNA synthetase family.
431	HORVU.MOREX.r3.3HG0251850	0.821839	FDM2	Factor of DNA methylation 2; Forms a complex with IDN2 and FDM1/IDNL1 that is required for RNA-directed DNA methylation (RdDM) and that functions at a downstream step of the RdDM pathway.
433	HORVU.MOREX.r3.3HG0236850	-0.764988	NADP-ME4	NADP-dependent malic enzyme 4, chloroplastic; The chloroplastic ME isoform decarboxylates malate shuttled from neighboring mesophyll cells. The CO(2) released is then refixed by ribulose-bisphosphate carboxylase. This pathway eliminates the photorespiratory loss of CO(2) that occurs in most plants (By similarity); Belongs to the malic enzymes family.
434	HORVU.MOREX.r3.2HG0183860	-0.741749	BXL6	Probable beta-D-xylosidase 6.
435	HORVU.MOREX.r3.3HG0288080	0.924259	F17H15.21	Protein kinase family protein.
436	HORVU.MOREX.r3.2HG0216110	0.857626	TPR8	Tetratricopeptide repeat (TPR)-like superfamily protein.
437	HORVU.MOREX.r3.3HG0310940	-0.760949	CBSCBSPB1	CBS domain-containing protein CBSCBSPB1.
438	HORVU.MOREX.r3.3HG0234680	-0.877903	T18N14.110	Saposin B domain-containing protein.
439	HORVU.MOREX.r3.2HG0195130	-0.735778	ABCC2	ABC transporter C family member 2; Pump for glutathione S-conjugates. Mediates the transport of S-conjugates such as GSH, S-(2,4-dinitrophenyl)-glutathione (DNP-GS), GSSG, cyanidin 3-glucoside-GS (C3G-GS) and metolachlor-GS (MOC-GS), glucuronides such as 17-beta-estradiol 17-(beta-D-glucuronide) (E(2)17betaG), and of the chlorophyll catabolite such as B.napus nonfluorescent chlorophyll catabolite…
440	HORVU.MOREX.r3.3HG0236520	-0.741695	KUA1	Transcription factor KUA1; Transcriptional repressor. Direct regulator of the transcription of peroxidase (Prxs) and reactive oxygen species (ROS)-related genes via the recognition of 5'-ATCACA-3' motif. Binds to 5'-TATCCA-3' motif (TA box) and represses the activity of corresponding promoters (e.g. sugar response genes). Regulates hypocotyl elongation in response to darkness by enhancing auxin a…
441	HORVU.MOREX.r3.3HG0286640	-0.761415	DJC77	DNAJ heat shock N-terminal domain-containing protein.
442	HORVU.MOREX.r3.3HG0291750	-0.700502	LIP1P	Lipoyl synthase, chloroplastic; Catalyzes the radical-mediated insertion of two sulfur atoms into the C-6 and C-8 positions of the octanoyl moiety bound to the lipoyl domains of lipoate-dependent enzymes, thereby converting the octanoylated domains into lipoylated derivatives (By similarity). Together with LIP2P and LIP2P2 is essential for de novo plastidial protein lipoylation during seed develo…
443	HORVU.MOREX.r3.3HG0236620	-0.734425	MPPalpha1	Probable mitochondrial-processing peptidase subunit alpha-1, mitochondrial; Substrate recognition and binding subunit of the essential mitochondrial processing protease (MPP), which cleaves the mitochondrial sequence off newly imported precursors proteins.
444	HORVU.MOREX.r3.3HG0268200	-0.852877	VDAC1	Mitochondrial outer membrane protein porin 1; Forms a channel through the mitochondrial outer membrane that allows diffusion of small hydrophilic molecules. The channel adopts an open conformation at low or zero membrane potential and a closed conformation at potentials above 30-40 mV. The open state has a weak anion selectivity whereas the closed state is cation-selective (By similarity). Involv…
445	HORVU.MOREX.r3.3HG0255120	-0.77948	T11I18.15	Transmembrane protein.
446	HORVU.MOREX.r3.3HG0260960	-0.815054	AMSH3	AMSH-like ubiquitin thioesterase 3; Zinc metalloprotease that cleaves 'Lys-48'- and 'Lys-63'- linked polyubiquitin chains, but is not implicated in protein degradation by the 26S proteasome, deneddylation, or desumoylation. Required for intracellular trafficking (e.g. trafficking from the Golgi to the vacuole and the vacuolar trafficking of endocytosed cargo), endocytosis and vacuole biogenesis; …
447	HORVU.MOREX.r3.2HG0168310	-0.712058	CSLB4	Cellulose synthase-like protein B4; Thought to be a Golgi-localized beta-glycan synthase that polymerize the backbones of noncellulosic polysaccharides (hemicelluloses) of plant cell wall; Belongs to the glycosyltransferase 2 family. Plant cellulose synthase-like B subfamily.
449	HORVU.MOREX.r3.2HG0202670	-0.83134	AHA2	ATPase 2, plasma membrane-type; The plasma membrane H(+) ATPase of plants and fungi generates a proton gradient that drives the active transport of nutrients by H(+)-symport. The resulting external acidification and/or internal alkinization may mediate growth responses. Involved in maintaining the membrane potential and delta-pH, together forming the plasma membrane protonmotive force (PMF) requi…
450	HORVU.MOREX.r3.2HG0165830	-0.7779	INVE	Alkaline/neutral invertase E, chloroplastic; Chloroplastic invertase that cleaves sucrose into glucose and fructose and is associated with the development of the photosynthetic apparatus and the assimilation of nitrogen in seedlings to control the sucrose to hexose ratio. Participates in the carbon flux between the cytosol and plastids in leaves.
451	HORVU.MOREX.r3.3HG0260990	0.739071	ESD4	Ubiquitin-like-specific protease ESD4; Protease that catalyzes two essential functions in the SUMO pathway: processing of full-length SUMOs to their mature forms and deconjugation of SUMO from targeted proteins. Cleaves precursors of SUM1 and SUM2, but not of SUM3 or SUM5. Able to release SUM1 and SUM2 from conjugates, but unable to cleave SUM3. Acts predominantly as an isopeptidase, cleaving SUM…
452	HORVU.MOREX.r3.3HG0281530	-0.855772	Q8RX69_ARATH	Alpha/beta hydrolase family protein.
453	HORVU.MOREX.r3.2HG0200280	-0.780417	PAP9	Probable plastid-lipid-associated protein 9, chloroplastic.
454	HORVU.MOREX.r3.3HG0280970	-0.756909	AR401	Protein-lysine N-methyltransferase At1g66680; S-adenosyl-L-methionine-dependent protein-lysine N- methyltransferase that methylates elongation factor 1-alpha. Belongs to the class I-like SAM-binding methyltransferase superfamily. EFM4 family.
455	HORVU.MOREX.r3.3HG0267550	-0.91517	F1N18.12	Alpha/beta-Hydrolases superfamily protein.
456	HORVU.MOREX.r3.3HG0254020	-0.800143	F17A22.24	Zinc finger CCCH domain-containing protein 32.
457	HORVU.MOREX.r3.3HG0312620	-0.706343	F12B7.3	F-box/kelch-repeat protein At1g67480.
460	HORVU.MOREX.r3.2HG0182010	-0.742357	PAL1	Phenylalanine ammonia-lyase 1; This is a key enzyme of plant metabolism catalyzing the first reaction in the biosynthesis from L-phenylalanine of a wide variety of natural products based on the phenylpropane skeleton; Belongs to the PAL/histidase family.
461	HORVU.MOREX.r3.3HG0273450	0.817061	NCER2	Neutral ceramidase 2; Hydrolyzes the sphingolipid ceramide into sphingosine and free fatty acid; Belongs to the neutral ceramidase family.
462	HORVU.MOREX.r3.3HG0250220	-0.740293	GLK1	Transcription activator GLK1; Transcriptional activator that functions with GLK2 to promote chloroplast development. Acts as an activator of nuclear photosynthetic genes involved in chlorophyll biosynthesis, light harvesting, and electron transport. Acts in a cell-autonomous manner to coordinate and maintain the photosynthetic apparatus within individual cells. May function in photosynthetic capa…
463	HORVU.MOREX.r3.3HG0294620	-0.71541	F10M23.360	Inositol-1,4,5-trisphosphate 5-phosphatase.
464	HORVU.MOREX.r3.2HG0196340	0.872285	FLZ2	FCS-Like Zinc finger 2; May act as an adapter to facilitate the interaction of SnRK1 complex with effector proteins, conferring tissue- and stimulus-type specific differences in the SnRK1 regulation pathway.
465	HORVU.MOREX.r3.3HG0308570	0.794458	F14G24.18	Fiber (DUF1218).
467	HORVU.MOREX.r3.3HG0302080	-0.760042	AKR4C10	Aldo-keto reductase family 4 member C10; Oxidoreductase that may act on a broad range of substrates such as ketosteroids, aldehydes, ketones and sugars.
468	HORVU.MOREX.r3.3HG0255820	-0.765024	ZIFL2	Probable peptide/nitrate transporter At3g43790.
469	HORVU.MOREX.r3.2HG0176680	0.83135	B'ETA	Serine/threonine protein phosphatase 2A 59 kDa regulatory subunit B' eta isoform; The B regulatory subunit may modulate substrate selectivity and catalytic activity, and also may direct the localization of the catalytic enzyme to a particular subcellular compartment (By similarity). The holoenzyme composed of PP2AA1, PP2A4 and B'ETA acts as negative regulator of plant innate immunity by controlli…
470	HORVU.MOREX.r3.3HG0295580	0.834939	TUBB6	Tubulin beta-6 chain; Tubulin is the major constituent of microtubules. It binds two moles of GTP, one at an exchangeable site on the beta chain and one at a non-exchangeable site on the alpha chain. Belongs to the tubulin family.
471	HORVU.MOREX.r3.3HG0312620	-0.706343	F12B7.3	F-box/kelch-repeat protein At1g67480.
472	HORVU.MOREX.r3.2HG0192540	0.846812	F9K20.7	Ubiquitin-specific protease family C19-related protein.
473	HORVU.MOREX.r3.3HG0313410	0.93674	Dl3960W	BTB/POZ domain-containing protein.
474	HORVU.MOREX.r3.3HG0260960	-0.815054	AMSH3	AMSH-like ubiquitin thioesterase 3; Zinc metalloprotease that cleaves 'Lys-48'- and 'Lys-63'- linked polyubiquitin chains, but is not implicated in protein degradation by the 26S proteasome, deneddylation, or desumoylation. Required for intracellular trafficking (e.g. trafficking from the Golgi to the vacuole and the vacuolar trafficking of endocytosed cargo), endocytosis and vacuole biogenesis; …
475	HORVU.MOREX.r3.3HG0281250	-0.760933	LRK10L-1.2	LEAF RUST 10 DISEASE-RESISTANCE LOCUS RECEPTOR-LIKE PROTEIN KINASE-like 1.2; Probable receptor-like serine/threonine-protein kinase involved in abscisic acid (ABA) signaling. Acts as a positive regulator of abiotic stress response.
477	HORVU.MOREX.r3.3HG0308830	-0.732484	ABCB26	ABC transporter B family member 26, chloroplastic.
478	HORVU.MOREX.r3.2HG0208810	0.922813	UBC28	Ubiquitin-conjugating enzyme E2 28; Accepts the ubiquitin from the E1 complex and catalyzes its covalent attachment to other proteins; Belongs to the ubiquitin-conjugating enzyme family.
479	HORVU.MOREX.r3.3HG0306710	0.786476	AL4	PHD finger protein ALFIN-LIKE 4; Histone-binding component that specifically recognizes H3 tails trimethylated on 'Lys-4' (H3K4me3), which mark transcription start sites of virtually all active genes.
480	HORVU.MOREX.r3.2HG0182400	-0.745206	PIP2-1	Aquaporin PIP2-1; Water channel required to facilitate the transport of water across cell membrane. Probably involved in root water uptake. Its function is impaired by Hg(2+); Belongs to the MIP/aquaporin (TC 1.A.8) family. PIP (TC 1.A.8.11) subfamily.
481	HORVU.MOREX.r3.2HG0168820	-0.8003	SGPP	Haloacid dehalogenase-like hydrolase domain-containing protein Sgpp; Acts as a phosphosugar phosphatase on a broad range of sugar phosphate substrates with preferential activity on D-ribose-5- phosphate, 2-deoxy-D-ribose-5-phosphate, 2-deoxy-D-glucose-6-phosphate, and D-mannose-6-phosphate and with a lower activity on D-fructose-1- phosphate, D-glucose-6-phosphate, DL-glycerol-3-phosphate, and D-…
482	HORVU.MOREX.r3.3HG0263050	0.785137	MRC8.20	2-oxoglutarate (2OG) and Fe(II)-dependent oxygenase superfamily protein.
483	HORVU.MOREX.r3.3HG0260960	-0.815054	AMSH3	AMSH-like ubiquitin thioesterase 3; Zinc metalloprotease that cleaves 'Lys-48'- and 'Lys-63'- linked polyubiquitin chains, but is not implicated in protein degradation by the 26S proteasome, deneddylation, or desumoylation. Required for intracellular trafficking (e.g. trafficking from the Golgi to the vacuole and the vacuolar trafficking of endocytosed cargo), endocytosis and vacuole biogenesis; …
484	HORVU.MOREX.r3.3HG0271380	-0.819258	F12K2.6	GDSL esterase/lipase At2g27360.
485	HORVU.MOREX.r3.3HG0295020	0.86012	F28K20.6	Polyadenylate-binding protein 1-B-binding protein.
486	HORVU.MOREX.r3.3HG0227390	0.753983	LTP4	Non-specific lipid-transfer protein 4; Plant non-specific lipid-transfer proteins transfer phospholipids as well as galactolipids across membranes. May play a role in wax or cutin deposition in the cell walls of expanding epidermal cells and certain secretory tissues (By similarity).
487	HORVU.MOREX.r3.3HG0230960	-0.752361	ALB3	Inner membrane protein ALBINO3, chloroplastic; Required for the insertion of some light harvesting chlorophyll-binding proteins (LHCP) into the chloroplast thylakoid membrane. Required for the insertion of LHCB1, LHCB4.1 and LHCB5 proteins into thylakoid membrane, while it is not required for insertion of proteins PsbX, PsbW and PsbY.
490	HORVU.MOREX.r3.2HG0170290	-0.839662	CLC-C	Chloride channel protein CLC-c; Voltage-gated chloride channel; Belongs to the chloride channel (TC 2.A.49) family.
491	HORVU.MOREX.r3.2HG0191970	-0.755201	F20O9.80	Probable protein phosphatase 2C 58.
492	HORVU.MOREX.r3.3HG0310280	-0.793401	CBSX6	CBS domain-containing protein CBSX6.
493	HORVU.MOREX.r3.3HG0297140	-0.790545	PILS6	Protein PIN-LIKES 6; Involved in cellular auxin homeostasis by regulating auxin metabolism. Regulates intracellular auxin accumulation at the endoplasmic reticulum and thus auxin availability for nuclear auxin signaling; Belongs to the auxin efflux carrier (TC 2.A.69.2) family.
494	HORVU.MOREX.r3.3HG0293560	-0.748905	SCAMP1	Secretory carrier-associated membrane protein 1; Probably involved in membrane trafficking; Belongs to the SCAMP family.
495	HORVU.MOREX.r3.3HG0260350	-0.762282	ANTR1	Sodium-dependent phosphate transport protein 1, chloroplastic; Specific for inorganic phosphate transport across the thylakoid membrane in a sodium dependent manner. Binds glutamate but cannot transport it. May act as an ascorbate transporter at the thylakoid membrane (Probable); Belongs to the major facilitator superfamily. Sodium/anion cotransporter (TC 2.A.1.14) family.
496	HORVU.MOREX.r3.3HG0255150	-0.729254	F16L1.9	Sec14p-like phosphatidylinositol transfer family protein.
497	HORVU.MOREX.r3.3HG0281400	-0.725935	F10A8.10	Nucleotidylyl transferase superfamily protein.
498	HORVU.MOREX.r3.2HG0201390	-0.778721	SAHH1	Adenosylhomocysteinase 1; Adenosylhomocysteine is a competitive inhibitor of S- adenosyl-L-methionine-dependent methyl transferase reactions; therefore adenosylhomocysteinase may play a key role in the control of methylations via regulation of the intracellular concentration of adenosylhomocysteine. Required for DNA methylation-dependent gene silencing.
499	HORVU.MOREX.r3.3HG0218640	0.808316	SNL3	Paired amphipathic helix protein Sin3-like 3; Acts as a transcriptional repressor. Interacts with ERF7 to repress genes in abscisic acid and drought stress responses. The heterodimer represses transcription by tethering SNL3 to DNA.
500	HORVU.MOREX.r3.3HG0260350	-0.762282	ANTR1	Sodium-dependent phosphate transport protein 1, chloroplastic; Specific for inorganic phosphate transport across the thylakoid membrane in a sodium dependent manner. Binds glutamate but cannot transport it. May act as an ascorbate transporter at the thylakoid membrane (Probable); Belongs to the major facilitator superfamily. Sodium/anion cotransporter (TC 2.A.1.14) family.
501	HORVU.MOREX.r3.2HG0192990	0.733958	VLN4	Villin-4; Binds actin and actin filament bundles in a Ca(2+)- insensitive manner, but caps the barbed end of actin filaments and is able to sever them in a calcium-dependent manner. Involved in root hair growth through regulating actin organization in a Ca(2+)-dependent manner.
502	HORVU.MOREX.r3.2HG0205770	-0.836284	VHA-D	V-type proton ATPase subunit D; Subunit of the peripheral V1 complex of vacuolar ATPase. V- ATPase is responsible for acidifying a variety of intracellular compartments in eukaryotic cells, thus providing most of the energy required for transport processes in the vacuolar system (By similarity).
503	HORVU.MOREX.r3.3HG0306040	-0.832968	CRT3	Calreticulin-3; Molecular calcium-binding chaperone promoting folding, oligomeric assembly and quality control in the ER via the calreticulin/calnexin cycle. This lectin may interact transiently with almost all of the monoglucosylated glycoproteins that are synthesized in the ER. Required for elongation factor Tu receptor (EFR) accumulation and for EFR, but not flagellin-sensing 2 (FLS2) signalin…
504	HORVU.MOREX.r3.3HG0280700	0.730975	AAA1	Katanin p60 ATPase-containing subunit A1; Severs microtubules in vitro in an ATP-dependent manner. This activity may promote rapid reorganization of cellular microtubule arrays. May be required for reorientation of cortical microtubule arrays during cellular elongation. Failure to correctly orient these arrays drastically compromises fiber length, cell wall thickness and mechanical strength. May …
505	HORVU.MOREX.r3.3HG0311410	0.948973	FBX6	F-box only protein 6.
506	HORVU.MOREX.r3.3HG0270820	-0.833904	VHA-c''1	V-type proton ATPase subunit c''1; Proton-conducting pore forming subunit of the membrane integral V0 complex of vacuolar ATPase. V-ATPase is responsible for acidifying a variety of intracellular compartments in eukaryotic cells.
507	HORVU.MOREX.r3.3HG0301820	-0.815064	SOUL-1	SOUL heme-binding family protein.
508	HORVU.MOREX.r3.2HG0176090	0.855603	CYCT1-5	Cyclin-T1-5.
509	HORVU.MOREX.r3.2HG0178290	-0.754045	NLP8	Protein NLP8; Probable transcription factor.
510	HORVU.MOREX.r3.3HG0241050	0.766577	HDC1	Zinc finger CCCH domain protein.
511	HORVU.MOREX.r3.2HG0187870	-0.721416	AVT3B	Amino acid transporter AVT3B; Translocates preferentially neutral amino acids from the vacuole to the cytoplasm.
512	HORVU.MOREX.r3.2HG0193640	0.879159	T18B16.110	Exopolysaccharide production negative regulator.
513	HORVU.MOREX.r3.2HG0179970	-0.777907	URGT6	UDP-rhamnose/UDP-galactose transporter 6; Nucleotide-sugar transporter that transports UDP-rhamnose or UDP-galactose and UMP in a strict counter-exchange mode.
514	HORVU.MOREX.r3.3HG0269030	0.854923	FLZ8	FCS-Like Zinc finger 8; May act as an adapter to facilitate the interaction of SnRK1 complex with effector proteins, conferring tissue- and stimulus-type specific differences in the SnRK1 regulation pathway.
515	HORVU.MOREX.r3.3HG0301530	-0.775413	PECT1	Ethanolamine-phosphate cytidylyltransferase; Plays an important role in the biosynthesis of the phospholipid phosphatidylethanolamine. Catalyzes the formation of CDP- ethanolamine. Essential for early embryonic development. Belongs to the cytidylyltransferase family.
516	HORVU.MOREX.r3.2HG0175440	0.831895	NBR1	Protein NBR1 homolog; Autophagic substrate degraded in the vacuole by non-selective autophagy. Requires ATG8 protein expression to be recognized as an autophagic substrate. Acts probably as a receptor for autophagosomal degradation of ubiquitinated proteins. Targets ubiquitinated protein aggregates derived from denatured or damaged non- native proteins generated under stress conditions. Functions…
518	HORVU.MOREX.r3.2HG0202320	0.723336	WIN2	Probable protein phosphatase 2C 59; Protein phosphatase that modulates defense response to pathogenic bacteria, conferring resistance and promoting salicylic acid (SA) accumulation; Belongs to the PP2C family.
519	HORVU.MOREX.r3.3HG0276910	-0.755031	VPS25	Vacuolar protein sorting-associated protein 25; Component of the ESCRT-II complex (endosomal sorting complex required for transport II), which is required for multivesicular body (MVB) formation and sorting of endosomal cargo proteins into MVBs. The ESCRT-II complex is probably involved in the recruitment of the ESCRT- III complex (By similarity); Belongs to the VPS25 family.
520	HORVU.MOREX.r3.2HG0183420	0.748045	T9L24.40	Endosomal targeting BRO1-like domain-containing protein.
521	HORVU.MOREX.r3.3HG0291160	-0.772676	CM3	Chorismate mutase 3, chloroplastic; May play a role in chloroplast biogenesis.
522	HORVU.MOREX.r3.2HG0186410	-0.836611	BETA-OHASE_1	Beta-carotene 3-hydroxylase 1, chloroplastic; Nonheme diiron monooxygenase involved in the biosynthesis of xanthophylls. Specific for beta-ring hydroxylations of beta-carotene. Has also a low activity toward the beta- and epsilon-rings of alpha- carotene. No activity with acyclic carotenoids such as lycopene and neurosporene. Uses ferredoxin as an electron donor. Belongs to the sterol desaturase …
523	HORVU.MOREX.r3.3HG0294620	-0.71541	F10M23.360	Inositol-1,4,5-trisphosphate 5-phosphatase.
524	HORVU.MOREX.r3.3HG0291050	-0.704688	F18D22.60	Probable LRR receptor-like serine/threonine-protein kinase At5g10290; Belongs to the protein kinase superfamily. Ser/Thr protein kinase family.
525	HORVU.MOREX.r3.3HG0274500	-0.766948	PDF1B	Peptide deformylase 1B, chloroplastic/mitochondrial; Removes the formyl group from the N-terminal Met of newly synthesized proteins. Has a preferred substrate specificity towards the photosystem II (PS II) D1 polypeptide.
526	HORVU.MOREX.r3.2HG0185590	-0.791169	F16B22.25	Dihydroorotate dehydrogenase (DUF3598).
527	HORVU.MOREX.r3.3HG0262940	0.757079	CSC1	Calcium permeable stress-gated cation channel 1; Acts as an osmosensitive calcium-permeable cation channel. Specifically conducts cations including Ca(2+), K(+) and Na(+) in vitro. Inactivation or closure of the channel is calcium-dependent. Mechanosensitive ion channel that converts mechanical stimuli into a flow of ions ; Belongs to the CSC1 (TC 1.A.17) family.
528	HORVU.MOREX.r3.2HG0168330	-0.735206	NAPRT2	Nicotinate phosphoribosyltransferase 2; Catalyzes the first step in the biosynthesis of NAD from nicotinic acid, the ATP-dependent synthesis of beta-nicotinate D- ribonucleotide from nicotinate and 5-phospho-D-ribose 1-phosphate. Helps prevent cellular oxidative stress via its role in NAD biosynthesis; Belongs to the NAPRTase family.
529	HORVU.MOREX.r3.3HG0281530	-0.855772	Q8RX69_ARATH	Alpha/beta hydrolase family protein.
530	HORVU.MOREX.r3.2HG0165780	0.844497	SBE2.2	1,4-alpha-glucan-branching enzyme 2-2, chloroplastic/amyloplastic; Catalyzes the formation of the alpha-1,6-glucosidic linkages in starch by scission of a 1,4-alpha-linked oligosaccharide from growing alpha-1,4-glucan chains and the subsequent attachment of the oligosaccharide to the alpha-1,6 position. Belongs to the glycosyl hydrolase 13 family. GlgB subfamily.
531	HORVU.MOREX.r3.2HG0167200	-0.793398	F12K2.13	FAM210B-like protein, putative (DUF1279).
532	HORVU.MOREX.r3.3HG0251850	0.821839	FDM2	Factor of DNA methylation 2; Forms a complex with IDN2 and FDM1/IDNL1 that is required for RNA-directed DNA methylation (RdDM) and that functions at a downstream step of the RdDM pathway.
533	HORVU.MOREX.r3.2HG0193410	-0.772469	VHA-G1	V-type proton ATPase subunit G1; Catalytic subunit of the peripheral V1 complex of vacuolar ATPase (V-ATPase). V-ATPase is responsible for acidifying a variety of intracellular compartments in eukaryotic cells.
534	HORVU.MOREX.r3.3HG0232160	-0.738118	ATJ20	Chaperone protein dnaJ 20, chloroplastic; Plays a continuous role in plant development probably in the structural organization of compartments; Belongs to the DnaJ family. C/III subfamily.
535	HORVU.MOREX.r3.2HG0188850	-0.817207	GPX6	Probable phospholipid hydroperoxide glutathione peroxidase 6, mitochondrial; Protects cells and enzymes from oxidative damage, by catalyzing the reduction of hydrogen peroxide, lipid peroxides and organic hydroperoxide, by glutathione.
536	HORVU.MOREX.r3.2HG0178930	-0.805607	HST-2	Shikimate O-hydroxycinnamoyltransferase; Acyltransferase involved in the biosynthesis of lignin. Accepts caffeoyl-CoA and p- coumaroyl-CoA as substrates and transfers the acyl group on both shikimate and quinate acceptors.
537	HORVU.MOREX.r3.3HG0273490	-0.805523	SGT1B	Protein SGT1 homolog B; Involved in plant innate immunity. Is essential for resistance conferred by multiple R genes recognizing different oomycete pathogen isolates like avirulent H.parasitica (downy mildew). Contributes additively with RAR1 to RPP5-dependent resistance. Not required for RPM1, RPS2, RPS4 and RPS5-mediated resistance. Functions as negative regulator of RPS5 accumulation by assist…
538	HORVU.MOREX.r3.3HG0308970	0.73847	BLI	Protein BLISTER; Is required for normal leaf, flower and seed development and controls cotyledon and leaf patterning by inhibiting premature differentiation. Regulates the expression of a subset of PcG target genes. Is required for the repression of the floral specific genes PI, SEP2, and SEP3, but also for the activation of FLC. Involved in response to cold. Involved in the regulation of COR15A,…
539	HORVU.MOREX.r3.2HG0194450	0.867336	SCAMP4	Secretory carrier-associated membrane protein 4; Probably involved in membrane trafficking; Belongs to the SCAMP family.
541	HORVU.MOREX.r3.3HG0270870	-0.805979	CCR4-6	Carbon catabolite repressor protein 4 homolog 6; Acts as catalytic component of the CCR4-NOT core complex, which in the nucleus seems to be a general transcription factor, and in the cytoplasm the major mRNA deadenylase involved in mRNA turnover.
542	HORVU.MOREX.r3.3HG0269030	0.854923	FLZ8	FCS-Like Zinc finger 8; May act as an adapter to facilitate the interaction of SnRK1 complex with effector proteins, conferring tissue- and stimulus-type specific differences in the SnRK1 regulation pathway.
543	HORVU.MOREX.r3.3HG0242160	0.781587	RS2Z33	Serine/arginine-rich splicing factor RS2Z33; Splicing factor involved in constitutive and/or alternative splicing. Regulates the splicing of its own pre-mRNA and the alternative splicing of RS30, RS31 and RS34. Associates the cyclin- dependent kinase G1 (CDKG1) with the spliceosome and recruits it to U1 snRNP to facilitate splicing.
544	HORVU.MOREX.r3.2HG0187780	0.792617	IDD5	Protein indeterminate-domain 5, chloroplastic; Transcription factor acting as a positive regulator of the starch synthase SS4. Controls chloroplast development and starch granule formation. Binds DNA via its zinc fingers. Recognizes and binds to SCL3 promoter sequence 5'- AGACAA-3' to promotes its expression when in complex with RGA.
545	HORVU.MOREX.r3.3HG0306990	-0.711874	F29G20.19	SNARE associated Golgi protein family.
546	HORVU.MOREX.r3.3HG0310450	-0.751265	DRP3A	Dynamin-related protein 3A; Involved in the control of mitochondrial and peroxisomal division and morphology. In association with PEX11C, PEX11D, PEX11E and FIS1B, is involved in cell cycle-associated constitutive self- replication of preexisting peroxisomes. Belongs to the TRAFAC class dynamin-like GTPase superfamily. Dynamin/Fzo/YdjA family.
547	HORVU.MOREX.r3.2HG0166590	-0.898103	ELM1	Mitochondrial fission protein ELM1; Plant-specific factor involved in mitochondria fission. Is required for the correct localization of DRP3A from the cytosol to mitochondrial fission sites. Does not seem to be required for peroxisomal division.
548	HORVU.MOREX.r3.3HG0251340	0.885041	K3K7.3	Alpha/beta-Hydrolases superfamily protein.
549	HORVU.MOREX.r3.2HG0176990	-0.730979	BIR2	Inactive LRR receptor-like serine/threonine-protein kinase BIR2; Pseudokinases lacking protein kinase activity and unable to bind ATP-analogs. Negative regulator of pathogen- associated molecular patterns- (PAMP-) triggered immunity by limiting BAK1-receptor complex formation in the absence of ligands.
550	HORVU.MOREX.r3.2HG0205830	0.927572	CUL3A	Cullin-3A; Component of the cullin-RING ubiquitin ligases (CRL), or CUL3-RBX1-BTB protein E3 ligase complexes which mediate the ubiquitination and subsequent proteasomal degradation of target proteins. The functional specificity of the CRL complex depends on the BTB domain-containing protein as the susbstrate recognition component. Involved in embryo pattern formation and endosperm development. R…
551	HORVU.MOREX.r3.2HG0176400	-0.723549	MNF13.2	Uncharacterized protein At5g40500.
552	HORVU.MOREX.r3.2HG0194790	-0.882367	PAO2	Polyamine oxidase 2; Flavoenzyme involved in polyamine back-conversion. Catalyzes the oxidation of the secondary amino group of polyamines, such as spermine, spermidine and their acetyl derivatives. Substrate preference is N(1)-acetylspermine > spermine > spermidine. Plays an important role in the regulation of polyamine intracellular concentration (Probable). Involved in abscisic acid-mediated d…
553	HORVU.MOREX.r3.3HG0224760	-0.787983	A0A1I9LMV6	Threonyl and alanyl tRNA synthetase second additional domain-containing protein.
554	HORVU.MOREX.r3.3HG0309560	0.700517	SBP1	Selenium-binding protein 1; Binds cadmium and mediates lower sensitivity to stress requiring glutathione (GSH) for tolerance (e.g. cadmium, selenate, and hydrogen peroxide excess). Probably helps to detoxify cadmium potentially through direct binding.
555	HORVU.MOREX.r3.3HG0304390	-0.757544	Q56ZM7_ARATH	Heavy metal transport/detoxification superfamily protein.
556	HORVU.MOREX.r3.3HG0306910	0.883371	F20P5.17	Neurofilament heavy protein.
559	HORVU.MOREX.r3.2HG0183430	-0.858442	Dl3547c	Mitochondrial substrate carrier family protein; Belongs to the mitochondrial carrier (TC 2.A.29) family.
560	HORVU.MOREX.r3.3HG0219160	0.775453	DCP5	Protein decapping 5; As a component of the decapping complex, involved in the degradation of mRNAs. Promotes P-body formation. Translational repressor.
561	HORVU.MOREX.r3.3HG0276570	-0.793183	CICDH	Cytosolic isocitrate dehydrogenase [NADP]; May supply 2-oxoglutarate for amino acid biosynthesis and ammonia assimilation via the glutamine synthetase/glutamate synthase (GS/GOGAT) pathway. May be involved in the production of NADPH to promote redox signaling or homeostasis in response to oxidative stress. Belongs to the isocitrate and isopropylmalate dehydrogenases family.
562	HORVU.MOREX.r3.2HG0182400	-0.745206	PIP2-1	Aquaporin PIP2-1; Water channel required to facilitate the transport of water across cell membrane. Probably involved in root water uptake. Its function is impaired by Hg(2+); Belongs to the MIP/aquaporin (TC 1.A.8) family. PIP (TC 1.A.8.11) subfamily.
564	HORVU.MOREX.r3.2HG0186870	-0.890121	F16M19.18	SPX domain-containing membrane protein At1g63010; Belongs to the major facilitator superfamily.
565	HORVU.MOREX.r3.3HG0231510	0.936076	F21J6.3	Ubiquitin-like superfamily protein.
566	HORVU.MOREX.r3.2HG0170580	-0.791862	OPR2	12-oxophytodienoate reductase 2; Specifically cleaves olefinic bonds in alpha,beta-unsaturated carbonyls and may be involved in detoxification or modification of these reactive compounds (Probable). May be involved in the biosynthesis or metabolism of oxylipin signaling molecules (Probable). In vitro, reduces 9R,13R-12- oxophytodienoic acid (9R,13R-OPDA) to 9R,13R-OPC-8:0, but only poorly 9S,13S-…
567	HORVU.MOREX.r3.3HG0258530	-0.864564	INVA	Alkaline/neutral invertase A, mitochondrial; Mitochondrial invertase that cleaves sucrose into glucose and fructose and is involved in the regulation of multiple tissue development and floral transition. May generate glucose as a substrate for mitochondria-associated hexokinase, contributing to mitochondrial reactive oxygen species homeostasis.
568	HORVU.MOREX.r3.3HG0281440	-0.834517	FYPP1	Phytochrome-associated serine/threonine-protein phosphatase 1; Dephosphorylates phosphorylated phytochromes, with a preference toward Pfr forms. Plays a major role in the photoperiodic control of flowering time in long days by modulating phytochrome signals in flowering time control (By similarity).
569	HORVU.MOREX.r3.3HG0309520	-0.709145	FKBP15-1	Peptidyl-prolyl cis-trans isomerase FKBP15-1; PPIases accelerate the folding of proteins. It catalyzes the cis-trans isomerization of proline imidic peptide bonds in oligopeptides (By similarity).
570	HORVU.MOREX.r3.3HG0248540	-0.768395	Q9LV46_ARATH	Peroxisomal membrane 22 kDa (Mpv17/PMP22) family protein; Belongs to the peroxisomal membrane protein PXMP2/4 family.
571	HORVU.MOREX.r3.3HG0246190	-0.731955	CAT5	Cationic amino acid transporter 5; High-affinity permease involved in the transport of the cationic amino acids (e.g. arginine, and, to a lower extent, citrulline and glutamate). Transport mostly basic amino acids, and, to a lower extent neutral and acidic amino acids; Belongs to the amino acid-polyamine-organocation (APC) superfamily. Cationic amino acid transporter (CAT) (TC 2.A.3.3) family.
572	HORVU.MOREX.r3.2HG0170810	-0.797412	CBP60B	Calmodulin-binding protein 60 B; Transcription activator that binds DNA in a sequence-specific manner, likely 5'-GAAATTTTGG-3', to promote the expression of target genes; Belongs to the plant ACBP60 protein family.
573	HORVU.MOREX.r3.2HG0203360	-0.776341	ATR2	NADPH--cytochrome P450 reductase 2; This enzyme is required for electron transfer from NADP to cytochrome P450 in microsomes. It can also provide electron transfer to heme oxygenase and cytochrome B5. Reduces a variety of substrates in vitro, such as cytochrome c, feericyanide and dichloroindophenol. Belongs to the NADPH--cytochrome P450 reductase family. In the C-terminal section; belongs to the…
574	HORVU.MOREX.r3.3HG0279390	0.77676	Q94AB2_ARATH	Mitogen activated protein kinase kinase kinase-like protein.
575	HORVU.MOREX.r3.3HG0289910	0.758908	CCP1	P-loop containing nucleoside triphosphate hydrolases superfamily protein.
576	HORVU.MOREX.r3.3HG0303590	0.792707	iqd2	AT5g03040/F15A17_70.
577	HORVU.MOREX.r3.2HG0195930	-0.761535	D2HGDH	D-2-hydroxyglutarate dehydrogenase, mitochondrial; Catalyzes the oxidation of (R)-2-hydroxyglutarate to 2- oxoglutarate. May be involved in the catabolism of propionyl-CoA derived from beta-oxidation. Involved in degradation of lysine for the supply of carbon and electrons to the ETF/ETFQO complex during dark- induced sugar starvation; Belongs to the FAD-binding oxidoreductase/transferase type 4 …
578	HORVU.MOREX.r3.3HG0262940	0.757079	CSC1	Calcium permeable stress-gated cation channel 1; Acts as an osmosensitive calcium-permeable cation channel. Specifically conducts cations including Ca(2+), K(+) and Na(+) in vitro. Inactivation or closure of the channel is calcium-dependent. Mechanosensitive ion channel that converts mechanical stimuli into a flow of ions ; Belongs to the CSC1 (TC 1.A.17) family.
579	HORVU.MOREX.r3.3HG0271540	0.74198	Q84WV7_ARATH	Adaptin ear-binding coat-associated protein 1 NECAP-1.
580	HORVU.MOREX.r3.3HG0231510	0.936076	F21J6.3	Ubiquitin-like superfamily protein.
583	HORVU.MOREX.r3.3HG0218370	-0.824915	DXR	1-deoxy-D-xylulose 5-phosphate reductoisomerase, chloroplastic; Enzyme of the plastid non-mevalonate pathway for isoprenoid biosynthesis that catalyzes the NADP-dependent rearrangement and reduction of 1-deoxy-D-xylulose-5-phosphate (DXP) to 2-C-methyl-D- erythritol 4-phosphate (MEP). Required for chloroplast development.
584	HORVU.MOREX.r3.3HG0249710	0.867811	AtHBP1	SOUL heme-binding family protein.
585	HORVU.MOREX.r3.2HG0171910	-0.822357	GGCT2;3	Gamma-glutamylcyclotransferase 2-3; Catalyzes the formation of 5-oxoproline from gamma-glutamyl dipeptides and plays a significant role in glutathione (GSH) homeostasis. Converts GSH to 5-oxoproline and cysteine-glycine (Cys- Gly) dipeptide in vitro. Possesses low activity towards gamma-glutamyl- L-alanine. Has no activity towards gamma-glutamyl-L-cysteine.
586	HORVU.MOREX.r3.3HG0231790	0.7087	VPS60-1	Vacuolar protein sorting-associated protein 60.1; Probable peripherally associated component of the endosomal sorting required for transport complex III (ESCRT-III) which is involved in multivesicular bodies (MVBs) formation and sorting of endosomal cargo proteins into MVBs; Belongs to the SNF7 family.
587	HORVU.MOREX.r3.3HG0261530	-0.730571	TATC	Sec-independent protein translocase protein TATC, chloroplastic; Part of the twin-arginine translocation (Tat) system that transports large folded proteins containing a characteristic twin- arginine motif in their signal peptide across the thylakoid membrane. Involved in delta pH-dependent protein transport required for chloroplast development, especially thylakoid membrane formation. TATC and TA…
588	HORVU.MOREX.r3.3HG0302060	0.713858	P5CSA	Delta-1-pyrroline-5-carboxylate synthase A; P5CS plays a key role in proline biosynthesis, leading to osmoregulation in plants; In the N-terminal section; belongs to the glutamate 5- kinase family.
589	HORVU.MOREX.r3.2HG0208890	-0.757184	MPF21.11	Uncharacterized protein At5g50100, chloroplastic.
590	HORVU.MOREX.r3.2HG0194850	0.813766	T13D8.29	Probable nucleoredoxin 1; Probable thiol-disulfide oxidoreductase required for pollen tube growth and pollen function in the pistil. Seems not to be required for in vitro pollen tube growth. May be involved in the generation of lipid signaling molecules in pistil; Belongs to the nucleoredoxin family.
591	HORVU.MOREX.r3.3HG0295580	0.834939	TUBB3	Tubulin beta-3 chain; Tubulin is the major constituent of microtubules. It binds two moles of GTP, one at an exchangeable site on the beta chain and one at a non-exchangeable site on the alpha chain; Belongs to the tubulin family.
592	HORVU.MOREX.r3.3HG0220800	-0.844894	LRK10L-2.7	LEAF RUST 10 DISEASE-RESISTANCE LOCUS RECEPTOR-LIKE PROTEIN KINASE-like 2.7.
593	HORVU.MOREX.r3.2HG0180820	-0.75711	AMT1-1	Ammonium transporter 1 member 1; High affinity ammonium transporter probably involved in ammonium uptake from the soil, long-distance transport to the shoots and re-uptake of apoplastic ammonium that derives from photorespiration in shoots. Contributes with AMT1-3 to the overall ammonium uptake capacity in roots under nitrogen-deficiency conditions. Belongs to the ammonia transporter channel (TC …
594	HORVU.MOREX.r3.3HG0273790	-0.834693	SSP4	SCP1-like small phosphatase 4.
595	HORVU.MOREX.r3.3HG0231510	0.936076	F21J6.3	Ubiquitin-like superfamily protein.
596	HORVU.MOREX.r3.2HG0187560	-0.824899	F6F3.4	ORMDL family protein.
597	HORVU.MOREX.r3.2HG0170810	-0.797412	CBP60B	Calmodulin-binding protein 60 B; Transcription activator that binds DNA in a sequence-specific manner, likely 5'-GAAATTTTGG-3', to promote the expression of target genes; Belongs to the plant ACBP60 protein family.
598	HORVU.MOREX.r3.3HG0312600	0.878583	F23A5.29	MIF4G domain-containing protein / MA3 domain-containing protein.
599	HORVU.MOREX.r3.3HG0288620	-0.77637	VQ4	VQ motif-containing protein 4; Acts as negative regulator of WRKY33 transcription factor activity in the promotion of defense gene expression. Acts as a negative regulator of pathogen-associated molecular pattern (PAMP)- induced responses to modulate resistance to pathogens.
600	HORVU.MOREX.r3.3HG0289420	-0.731704	F5O8.30	Nucleic acid-binding, OB-fold-like protein.
601	HORVU.MOREX.r3.2HG0205980	0.893021	F14L17.11	RNA-binding (RRM/RBD/RNP motifs) family protein.
602	HORVU.MOREX.r3.3HG0303530	0.792731	NFYB10	Nuclear transcription factor Y subunit B-10; Component of the NF-Y/HAP transcription factor complex. The NF-Y complex stimulates the transcription of various genes by recognizing and binding to a CCAAT motif in promoters.
603	HORVU.MOREX.r3.3HG0254020	-0.800143	F17A22.24	Zinc finger CCCH domain-containing protein 32.
604	HORVU.MOREX.r3.3HG0255730	-0.770847	RPN11	26S proteasome non-ATPase regulatory subunit 14 homolog; Metalloprotease component of the 26S proteasome that specifically cleaves 'Lys-63'-linked polyubiquitin chains. The 26S proteasome is involved in the ATP-dependent degradation of ubiquitinated proteins. The function of the 'Lys-63'-specific deubiquitination of the proteasome is unclear (By similarity). Belongs to the peptidase M67A family. …
605	HORVU.MOREX.r3.3HG0267220	-0.807323	FTSH4	ATP-dependent zinc metalloprotease FTSH 4, mitochondrial; Probable ATP-dependent zinc metallopeptidase. Involved in the assembly and/or stability of the complex V of the mitochondrial oxidative phosphorylation system; In the N-terminal section; belongs to the AAA ATPase family.
606	HORVU.MOREX.r3.3HG0279390	0.77676	Q94AB2_ARATH	Mitogen activated protein kinase kinase kinase-like protein.
607	HORVU.MOREX.r3.2HG0210950	-0.758786	ENA	Tetratricopeptide repeat (TPR)-containing protein.
608	HORVU.MOREX.r3.2HG0195930	-0.761535	D2HGDH	D-2-hydroxyglutarate dehydrogenase, mitochondrial; Catalyzes the oxidation of (R)-2-hydroxyglutarate to 2- oxoglutarate. May be involved in the catabolism of propionyl-CoA derived from beta-oxidation. Involved in degradation of lysine for the supply of carbon and electrons to the ETF/ETFQO complex during dark- induced sugar starvation; Belongs to the FAD-binding oxidoreductase/transferase type 4 …
609	HORVU.MOREX.r3.3HG0267340	0.809037	SCD1	DENN domain and WD repeat-containing protein SCD1; Involved in growth and development through its role in cytokinesis and polarized cell expansion. Required for plasma membrane internalization. May function in clathrin-mediated membrane trafficking, including plasma membrane endocytosis, essential to both cytokinesis and cell expansion. Acts as a negative regulator of basal resistance against bac…
610	HORVU.MOREX.r3.3HG0230070	0.806303	CHR17	ISWI chromatin-remodeling complex ATPase CHR17; Possesses intrinsic ATP-dependent nucleosome-remodeling activity. Constitutes the catalytic subunit of several complexes capable of forming ordered nucleosome arrays on chromatin (By similarity). Involved in the formation of nucleosome distribution patterns. Required for the maintenance of the plant vegetative phase. In association with RLT1 or RLT2…
611	HORVU.MOREX.r3.2HG0205130	-0.73699	GLPK	Glycerol kinase; Key enzyme in the regulation of glycerol uptake and metabolism. Required for resistance to nonhost Pseudomonas bacteria and to the pathogenic fungus B.cinerea.
612	HORVU.MOREX.r3.3HG0295570	-0.800549	NRPB5A	DNA-directed RNA polymerases II and IV subunit 5A; DNA-dependent RNA polymerase catalyzes the transcription of DNA into RNA using the four ribonucleoside triphosphates as substrates. Component of RNA polymerase II which synthesizes mRNA precursors and many functional non-coding RNAs. Pol II is the central component of the basal RNA polymerase II transcription machinery. It is composed of mobile e…
613	HORVU.MOREX.r3.2HG0179940	0.779638	F14B2.12	Phosphoenolpyruvate carboxylase family protein.
614	HORVU.MOREX.r3.3HG0303820	-0.914206	FOLK	Farnesol kinase, chloroplastic; Kinase involved in negative regulation of abscisic acid (ABA) signaling. Substrate preferrence is farnesol > geraniol > geranylgeraniol, but has no activity with farnesyl phosphate. Can use CTP > ATP > GTP = UTP as phosphoryl donor.
615	HORVU.MOREX.r3.3HG0297880	0.861823	F18O22.150	Ubiquitin-like superfamily protein.
616	HORVU.MOREX.r3.3HG0274910	-0.890174	F28B23.16	Metal-dependent phosphohydrolase.
617	HORVU.MOREX.r3.2HG0211040	-0.848518	ARR6	Two-component response regulator ARR6; Functions as response regulator involved in His-to-Asp phosphorelay signal transduction system. Phosphorylation of the Asp residue in the receiver domain activates the ability of the protein to promote the transcription of target genes. Type-A response regulators seem to act as negative regulators of the cytokinin signaling. Belongs to the ARR family. Type-A…
619	HORVU.MOREX.r3.3HG0303330	0.726179	F24B9.25	Histone H4; Core component of nucleosome. Nucleosomes wrap and compact DNA into chromatin, limiting DNA accessibility to the cellular machineries which require DNA as a template. Histones thereby play a central role in transcription regulation, DNA repair, DNA replication and chromosomal stability. DNA accessibility is regulated via a complex set of post-translational modifications of histones, a…
621	HORVU.MOREX.r3.3HG0305490	0.727721	SUA	SUPPRESSOR OF ABI3-5; Splicing factor that controls alternative splicing of the developmental regulator ABI3. Reduces splicing of a cryptic intron in ABI3, leading to a decreased in ABI3-beta transcript. Regulates the splicing of the receptor-like kinase SNC4/LRKL-2.6.
622	HORVU.MOREX.r3.2HG0190710	-0.826523	SDRB	Peroxisomal 2,4-dienoyl-CoA reductase; Auxiliary enzyme of beta-oxidation. Participates in the degradation of unsaturated fatty enoyl-CoA esters having double bonds in both even- and odd-numbered positions in peroxisome. Catalyzes the NADP-dependent reduction of 2,4-dienoyl-CoA to yield trans-3-enoyl-CoA (By similarity).
623	HORVU.MOREX.r3.3HG0306920	0.821085	Cand1	Plasminogen activator inhibitor.
624	HORVU.MOREX.r3.3HG0284270	-0.885652	VHA-B2	V-type proton ATPase subunit B2; Non-catalytic subunit of the peripheral V1 complex of vacuolar ATPase. V-ATPase is responsible for acidifying a variety of intracellular compartments in eukaryotic cells; Belongs to the ATPase alpha/beta chains family.
625	HORVU.MOREX.r3.2HG0214830	0.947182	SKIP15	SKP1-interacting partner 15; Component of SCF(ASK-cullin-F-box) E3 ubiquitin ligase complexes, which may mediate the ubiquitination and subsequent proteasomal degradation of target proteins.
626	HORVU.MOREX.r3.3HG0218390	0.702697	RBX1A	RING-box protein 1a; Component of the SCF (SKP1-CUL1-F-box protein) E3 ubiquitin ligase complex, which mediates the ubiquitination and subsequent proteasomal degradation of target proteins. The SCF complex plays a crucial role in regulating response to auxin and is essential for growth and development. Through the RING-type zinc finger, seems to recruit the E2 ubiquitination enzyme, to the comple…
627	HORVU.MOREX.r3.3HG0218700	-0.721641	MSN9.18	HD domain-containing metal-dependent phosphohydrolase family protein.
628	HORVU.MOREX.r3.3HG0289010	-0.842797	RABG3F	Ras-related protein RABG3f; Essential for trafficking from prevacuolar compartments to vacuoles. Involved in the trafficking of newly synthesized protein to vacuoles. Essential for plant growth. Participates in the recruitment of the core retromer components to the endosomal membrane by interacting with VPS35A.
629	HORVU.MOREX.r3.3HG0222680	-0.808092	LPR1	Multicopper oxidase LPR1; Multicopper oxidase that may be involved in copper homeostasis and oxidative stress response, and that is necessary for root growth inhibition by low phosphate conditions. Functions together with LPR2 and PDR2 in a common pathway that adjusts root meristem activity to phosphate availability. Oxidizes the substrate 2,2'- azinobis-(3-ethylbenzthiazoline-6-sulphonate) in vi…
630	HORVU.MOREX.r3.2HG0176290	0.812251	T21P5.16	Mitochondrial inner membrane protease ATP23; Belongs to the peptidase M76 family.
631	HORVU.MOREX.r3.3HG0248540	-0.768395	Q9LV46_ARATH	Peroxisomal membrane 22 kDa (Mpv17/PMP22) family protein; Belongs to the peroxisomal membrane protein PXMP2/4 family.
632	HORVU.MOREX.r3.3HG0249250	0.838703	UBC26	Probable ubiquitin-conjugating enzyme E2 26; Accepts the ubiquitin from the E1 complex and catalyzes its covalent attachment to other proteins.
633	HORVU.MOREX.r3.3HG0312620	-0.706343	F12B7.3	F-box/kelch-repeat protein At1g67480.
634	HORVU.MOREX.r3.3HG0286130	-0.700563	SPA4	Protein SPA1-RELATED 4; Repressor of photomorphogenesis in the light. Probably part of the COP1/SPA E3 ubiquitin-protein ligase complex.
635	HORVU.MOREX.r3.2HG0184990	-0.703209	FH14	Formin-like protein 14; Belongs to the formin-like family. Class-II subfamily.
636	HORVU.MOREX.r3.2HG0208660	-0.746653	HIPP39	Heavy metal-associated isoprenylated plant protein 39; Probable heavy-metal-binding protein. Belongs to the HIPP family.
637	HORVU.MOREX.r3.3HG0276910	-0.755031	VPS25	Vacuolar protein sorting-associated protein 25; Component of the ESCRT-II complex (endosomal sorting complex required for transport II), which is required for multivesicular body (MVB) formation and sorting of endosomal cargo proteins into MVBs. The ESCRT-II complex is probably involved in the recruitment of the ESCRT- III complex (By similarity); Belongs to the VPS25 family.
639	HORVU.MOREX.r3.3HG0303270	0.736703	F14M13.3	Probable signal peptidase complex subunit 1; Microsomal signal peptidase is a membrane-bound endoproteinase that removes signal peptides from nascent proteins as they are translocated into the lumen of the endoplasmic reticulum.
640	HORVU.MOREX.r3.3HG0289490	0.797433	CALS12	Callose synthase 12; Involved in sporophytic and gametophytic development. Required for normal leaf development. During pollen formation, required for the formation of the callose wall separating the tetraspores of the tetrad (interstitial wall), but not for the callose wall surrounding the pollen mother cells (peripheral wall). Functionally redudant to CALS11 (GSL1). May play a role later in pol…
641	HORVU.MOREX.r3.2HG0205770	-0.836284	VHA-D	V-type proton ATPase subunit D; Subunit of the peripheral V1 complex of vacuolar ATPase. V- ATPase is responsible for acidifying a variety of intracellular compartments in eukaryotic cells, thus providing most of the energy required for transport processes in the vacuolar system (By similarity).
642	HORVU.MOREX.r3.2HG0175440	0.831895	NBR1	Protein NBR1 homolog; Autophagic substrate degraded in the vacuole by non-selective autophagy. Requires ATG8 protein expression to be recognized as an autophagic substrate. Acts probably as a receptor for autophagosomal degradation of ubiquitinated proteins. Targets ubiquitinated protein aggregates derived from denatured or damaged non- native proteins generated under stress conditions. Functions…
643	HORVU.MOREX.r3.3HG0309560	0.700517	SBP1	Selenium-binding protein 1; Binds cadmium and mediates lower sensitivity to stress requiring glutathione (GSH) for tolerance (e.g. cadmium, selenate, and hydrogen peroxide excess). Probably helps to detoxify cadmium potentially through direct binding.
644	HORVU.MOREX.r3.2HG0185310	0.700985	F16B22.20	RNA-binding (RRM/RBD/RNP motifs) family protein.
645	HORVU.MOREX.r3.2HG0210040	0.835701	SRM1	Transcription factor SRM1; Transcription activator that coordinates abscisic acid (ABA) biosynthesis and signaling-related genes via binding to the specific promoter motif 5'-(A/T)AACCAT-3'. Represses ABA-mediated salt (e.g. NaCl and KCl) stress tolerance. Regulates leaf shape and promotes vegetative growth.
646	HORVU.MOREX.r3.3HG0232410	-0.844998	F4I978_ARATH	BZIP transcription factor, putative (DUF1664).
649	HORVU.MOREX.r3.2HG0175630	-0.875973	IDH1	Isocitrate dehydrogenase [NAD] regulatory subunit 1, mitochondrial; Performs an essential role in the oxidative function of the citric acid cycle; Belongs to the isocitrate and isopropylmalate dehydrogenases family.
650	HORVU.MOREX.r3.2HG0192160	0.783955	B3H6J5_ARATH	Pre-mRNA-splicing factor.
651	HORVU.MOREX.r3.3HG0313110	0.8522	ARF2	Auxin response factor 2; Auxin response factors (ARFs) are transcriptional factors that bind specifically to the DNA sequence 5'-TGTCTC-3' found in the auxin-responsive promoter elements (AuxREs). Could act as transcriptional activator or repressor. Formation of heterodimers with Aux/IAA proteins may alter their ability to modulate early auxin response genes expression. Promotes flowering, stamen…
652	HORVU.MOREX.r3.2HG0208830	0.923929	PCO3	Plant cysteine oxidase 3; Oxidizes N-terminal cysteine residues, thus preparing the protein for N-end rule pathway-mediated proteasomal degradation. Belongs to the cysteine dioxygenase family.
653	HORVU.MOREX.r3.3HG0313520	-0.736949	HIPP36	Heavy metal-associated isoprenylated plant protein 36; Heavy-metal-binding protein.
654	HORVU.MOREX.r3.3HG0302310	0.762814	APUM1	Pumilio homolog 1; Sequence-specific RNA-binding protein that regulates translation and mRNA stability by binding the 3'-UTR of target mRNAs. Binds the APUM-binding elements (APBEs) in the 3'-UTR mRNA sequence of CLV1, PNH, WUS and FAS2.
655	HORVU.MOREX.r3.2HG0172490	-0.839977	PAPP2C	Probable protein phosphatase 2C 9; Involved in the regulation of phytochrome signaling. May regulate phytochrome-interacting factor 3 (PIF3) through the dephosphorylation of phytochrome; Belongs to the PP2C family.
656	HORVU.MOREX.r3.2HG0170810	-0.797412	CBP60B	Calmodulin-binding protein 60 B; Transcription activator that binds DNA in a sequence-specific manner, likely 5'-GAAATTTTGG-3', to promote the expression of target genes; Belongs to the plant ACBP60 protein family.
657	HORVU.MOREX.r3.3HG0303590	0.792707	iqd2	AT5g03040/F15A17_70.
658	HORVU.MOREX.r3.2HG0187170	0.84463	F15P23.1	Probable methyltransferase PMT15.
659	HORVU.MOREX.r3.2HG0173040	0.804866	MUB3.7	Loricrin-like protein.
660	HORVU.MOREX.r3.3HG0310450	-0.751265	DRP3A	Dynamin-related protein 3A; Involved in the control of mitochondrial and peroxisomal division and morphology. In association with PEX11C, PEX11D, PEX11E and FIS1B, is involved in cell cycle-associated constitutive self- replication of preexisting peroxisomes. Belongs to the TRAFAC class dynamin-like GTPase superfamily. Dynamin/Fzo/YdjA family.
661	HORVU.MOREX.r3.3HG0309940	0.961001	T1B9.13	Putative RING zinc finger protein.
662	HORVU.MOREX.r3.3HG0301510	-0.73839	MZB10.8	8-amino-7-oxononanoate synthase.
663	HORVU.MOREX.r3.2HG0193410	-0.772469	VHA-G1	V-type proton ATPase subunit G1; Catalytic subunit of the peripheral V1 complex of vacuolar ATPase (V-ATPase). V-ATPase is responsible for acidifying a variety of intracellular compartments in eukaryotic cells.
664	HORVU.MOREX.r3.3HG0306150	0.729088	F14L17.2	RING/FYVE/PHD zinc finger superfamily protein.
665	HORVU.MOREX.r3.3HG0263930	-0.792418	Q8GYI5_ARATH	LYR motif protein.
666	HORVU.MOREX.r3.3HG0297110	0.859407	T6A23.17	Transducin/WD40 repeat-like superfamily protein.
668	HORVU.MOREX.r3.2HG0176180	-0.732621	MSR4	Peptide methionine sulfoxide reductase A4, chloroplastic; Catalyzes the reduction of methionine sulfoxide (MetSO) to methionine in proteins. Plays a protective role against oxidative stress by restoring activity to proteins that have been inactivated by methionine oxidation. Prevents the methionine sulfoxidation of the heat shock protein HSP21 and its subsequent inactivation. MSRA family specific…
669	HORVU.MOREX.r3.3HG0279530	0.713635	MDIS1	Protein MALE DISCOVERER 1; Involved in the pollen tube perception of the female signal. Belongs to the protein kinase superfamily. Ser/Thr protein kinase family.
670	HORVU.MOREX.r3.3HG0287390	0.723007	FTB	Protein farnesyltransferase subunit beta; Catalyzes the transfer of a farnesyl moiety from farnesyl diphosphate to a cysteine at the fourth position from the C-terminus of several proteins having the C-terminal sequence Cys-aliphatic- aliphatic-X (CaaX). The beta subunit is responsible for peptide- binding.
671	HORVU.MOREX.r3.2HG0213480	-0.809767	PMM	Phosphomannomutase; Involved in ascorbic acid biosynthesis and in the synthesis of the GDP-mannose and dolichol-phosphate-mannose required for a number of critical mannosyl transfer reactions; Belongs to the eukaryotic PMM family.
672	HORVU.MOREX.r3.2HG0166240	-0.739115	A0A1I9LMU3	Alpha/beta-Hydrolases superfamily protein.
673	HORVU.MOREX.r3.2HG0208880	-0.700914	PI4KG6	Phosphatidylinositol 4-kinase gamma 6; The phosphorylation of phosphatidylinositol (PI) to PI4P is the first committed step in the generation of phosphatidylinositol 4,5- bisphosphate (PIP2), a precursor of the second messenger inositol 1,4,5-trisphosphate (InsP3); Belongs to the PI3/PI4-kinase family. Type II PI4K subfamily.
674	HORVU.MOREX.r3.3HG0251160	-0.725406	F4P13.30	Ankyrin repeat family protein.
675	HORVU.MOREX.r3.2HG0177600	0.855831	BHLH153	Transcription factor bHLH153; Belongs to the bHLH protein family.
676	HORVU.MOREX.r3.3HG0287060	-0.700266	UGT88A1	UDP-glycosyltransferase 88A1; Possesses low quercetin 3-O-glucosyltransferase, 7-O- glucosyltransferase, 3'-O-glucosyltransferase and 4'-O- glucosyltransferase activities in vitro; Belongs to the UDP-glycosyltransferase family.
677	HORVU.MOREX.r3.3HG0309210	0.767274	YchF1	Obg-like ATPase 1; Hydrolyzes ATP, and can also hydrolyze GTP with lower efficiency. Has lower affinity for GTP (Potential). Exhibits GTPase activity (By similarity). Confers sensitivity to salinity stress by suppressing the anti-oxidation enzymatic activities and increasing lipid peroxidation thus leading to the accumulation of reactive oxygen species (ROS). Acts as negative regulator of disease…
678	HORVU.MOREX.r3.3HG0313020	-0.878181	CAD1-2	Probable cinnamyl alcohol dehydrogenase 1; Involved in lignin biosynthesis. Catalyzes the final step specific for the production of lignin monomers. Catalyzes the NADPH- dependent reduction of coniferaldehyde, 5-hydroxyconiferaldehyde, sinapaldehyde, 4-coumaraldehyde and caffeyl aldehyde to their respective alcohols; Belongs to the zinc-containing alcohol dehydrogenase family.
679	HORVU.MOREX.r3.3HG0272980	-0.776479	F1K23.6	GDSL esterase/lipase At1g28600; Belongs to the 'GDSL' lipolytic enzyme family.
680	HORVU.MOREX.r3.3HG0251550	-0.857115	MBG8.12	Probable folate-biopterin transporter 4; Could mediate folate transport; Belongs to the major facilitator superfamily. Folate- biopterin transporter (TC 2.A.71) family.
681	HORVU.MOREX.r3.3HG0270820	-0.833904	VHA-c''1	V-type proton ATPase subunit c''1; Proton-conducting pore forming subunit of the membrane integral V0 complex of vacuolar ATPase. V-ATPase is responsible for acidifying a variety of intracellular compartments in eukaryotic cells.
683	HORVU.MOREX.r3.2HG0173090	0.78994	F8M21.30	Galactose mutarotase-like superfamily protein.
684	HORVU.MOREX.r3.3HG0312000	0.812779	F14P3.6	E3 ubiquitin-protein ligase At3g02290; Mediates E2-dependent protein ubiquitination.
685	HORVU.MOREX.r3.2HG0201150	0.723236	IQD32	Protein IQ-DOMAIN 32; Belongs to the IQD family.
686	HORVU.MOREX.r3.2HG0200740	0.722876	F10A16.5	C2H2 and C2HC zinc fingers superfamily protein.
687	HORVU.MOREX.r3.3HG0283120	-0.834157	SFH8	Phosphatidylinositol/phosphatidylcholine transfer protein SFH8; Required for transport of secretory proteins from the Golgi complex. Catalyzes the transfer of phosphatidylinositol and phosphatidylcholine between membranes in vitro (By similarity).
688	HORVU.MOREX.r3.3HG0267360	-0.727428	CGLD27	Protein CONSERVED IN THE GREEN LINEAGE AND DIATOMS 27, chloroplastic; Required for growth in low iron conditions.
689	HORVU.MOREX.r3.2HG0199370	-0.803886	BAN	Anthocyanidin reductase; Involved in the biosynthesis of condensed tannins. Converts cyanidin into (-)-epicatechin as the major product. Belongs to the NAD(P)-dependent epimerase/dehydratase family. Dihydroflavonol-4-reductase subfamily.
690	HORVU.MOREX.r3.3HG0284960	-0.847986	F14O23.16	WD repeat protein.
691	HORVU.MOREX.r3.3HG0232220	-0.788721	Q9LSC4_ARATH	Peptidase family M48 family protein.
692	HORVU.MOREX.r3.3HG0225930	0.832919	STE1	Delta(7)-sterol-C5(6)-desaturase 1; Involved in the biosynthesis of sitosterol and campesterol, a precursor of growth-promoting brassinosteroids.
693	HORVU.MOREX.r3.2HG0201790	-0.788546	RPN8A	26S proteasome non-ATPase regulatory subunit 7 homolog A; Acts as a regulatory subunit of the 26S proteasome which is involved in the ATP-dependent degradation of ubiquitinated proteins (By similarity). Required for innate immunity.
695	HORVU.MOREX.r3.3HG0233410	-0.875946	MJH22.1	UDP-N-acetylglucosamine-N-acetylmuramyl-pyrophosphoryl-undecaprenol N-acetylglucosamine protein.
696	HORVU.MOREX.r3.3HG0252610	-0.714888	ASK1	Shaggy-related protein kinase alpha; May mediate extracellular signals to regulate transcription in differentiating cells.
697	HORVU.MOREX.r3.3HG0231090	-0.77972	AIM1	Enoyl-CoA hydratase/3-2-trans-enoyl-CoA isomerase/3-hydroxybutyryl-CoA epimerase; Involved in peroxisomal fatty acid beta-oxidation. Required for wound-induced jasmonate biosynthesis. Possesses enoyl-CoA hydratase activity against short chain substrates (C4-C6) and 3-hydroxyacyl-CoA dehydrogenase activity against chains of variable sizes (C6-C16). Possesses cinnamoyl-CoA hydratase activity and is…
698	HORVU.MOREX.r3.3HG0279530	0.713635	MDIS2	Protein MALE DISCOVERER 2; Involved in the pollen tube perception of the female signal by binding an unidentified female attractant. May be involved in the regulation of root hairs development.
699	HORVU.MOREX.r3.2HG0189740	-0.826756	NAGK	Acetylglutamate kinase, chloroplastic; Involved in the arginine biosynthetic pathway via the intermediate compound ornithine; Belongs to the acetylglutamate kinase family. ArgB subfamily.
700	HORVU.MOREX.r3.2HG0169970	0.757576	MAH20.19	DDT domain-containing protein.
701	HORVU.MOREX.r3.3HG0312140	0.710357	IRX10L	Probable beta-1,4-xylosyltransferase IRX10L; Involved in the synthesis of the hemicellulose glucuronoxylan, a major component of secondary cell walls. Probably involved in the elongation of glucuronoxylan xylosyl backbone.
702	HORVU.MOREX.r3.3HG0279250	0.812842	RLT1	Homeobox-DDT domain protein RLT1; Transcriptional regulator required for the maintenance of the plant vegetative phase. In association with CHR11 or CHR17 may prevent the early activation of the vegetative-to-reproductive transition by regulating key genes that contribute to flower timing, such as FT, SEP1, SEP3, AGL8/FUL, SOC1 and FLC.
703	HORVU.MOREX.r3.3HG0249060	0.715792	IAA27	Auxin-responsive protein IAA27; Aux/IAA proteins are short-lived transcriptional factors that function as repressors of early auxin response genes at low auxin concentrations. Repression is thought to result from the interaction with auxin response factors (ARFs), proteins that bind to the auxin- responsive promoter element (AuxRE). Formation of heterodimers with ARF proteins may alter their abil…
704	HORVU.MOREX.r3.3HG0291050	-0.704688	F18D22.60	Probable LRR receptor-like serine/threonine-protein kinase At5g10290; Belongs to the protein kinase superfamily. Ser/Thr protein kinase family.
705	HORVU.MOREX.r3.3HG0314770	-0.794476	PBL27	Serine/threonine-protein kinase PBL27; Receptor-like cytoplasmic kinase involved in the transduction of signal between the host cell surface chitin receptor complex CERK1- LYK5 and the intracellular MAPKKK5-dependent mitogen-activated protein kinase (MAPK) cascade that leads to chitin-induced immunity. Phosphorylates and activates MAPKKK5 when phosphorylated by CERK1 after elicitation by chitin.
706	HORVU.MOREX.r3.2HG0175220	0.731192	MHK10.21	Amine oxidase.
707	HORVU.MOREX.r3.2HG0165510	-0.760708	HISN8	Histidinol dehydrogenase, chloroplastic; Catalyzes the sequential NAD-dependent oxidations of L- histidinol to L-histidinaldehyde and then to L-histidine.
708	HORVU.MOREX.r3.2HG0196420	0.762686	FLZ1	FCS-Like Zinc finger 1; May act as an adapter to facilitate the interaction of SnRK1 complex with effector proteins, conferring tissue- and stimulus-type specific differences in the SnRK1 regulation pathway. Belongs to the FLZ family.
709	HORVU.MOREX.r3.3HG0309270	0.745065	T17J13.80	Proline--tRNA ligase, cytoplasmic; Catalyzes the attachment of proline to tRNA(Pro) in a two- step reaction: proline is first activated by ATP to form Pro-AMP and then transferred to the acceptor end of tRNA(Pro).
710	HORVU.MOREX.r3.3HG0266950	-0.719589	IQM1	IQ domain-containing protein IQM1; Involved in the modulation of stomatal movement. Promotes stomatal opening. May play a role in the regulation of chitin signaling. May be involved in biotic and abiotic stress responses.
711	HORVU.MOREX.r3.3HG0291050	-0.704688	F18D22.60	Probable LRR receptor-like serine/threonine-protein kinase At5g10290; Belongs to the protein kinase superfamily. Ser/Thr protein kinase family.
712	HORVU.MOREX.r3.3HG0251310	-0.780183	NTMC2T6.2	Calcium-dependent lipid-binding (CaLB domain) family protein.
713	HORVU.MOREX.r3.3HG0230960	-0.752361	ALB3	Inner membrane protein ALBINO3, chloroplastic; Required for the insertion of some light harvesting chlorophyll-binding proteins (LHCP) into the chloroplast thylakoid membrane. Required for the insertion of LHCB1, LHCB4.1 and LHCB5 proteins into thylakoid membrane, while it is not required for insertion of proteins PsbX, PsbW and PsbY.
714	HORVU.MOREX.r3.3HG0313730	0.700494	ATG18A	Autophagy-related protein 18a; The PI(3,5)P2 regulatory complex regulates both the synthesis and turnover of phosphatidylinositol 3,5-bisphosphate (PtdIns(3,5)P2). Required for autophagy by autophagosome formation during nutrient deprivation, senescence and under abiotic stresses, including oxidative, high salt and osmotic stress conditions. Cooperates with jasmonate- and WRKY33-mediated signalin…
715	HORVU.MOREX.r3.3HG0242280	0.831107	T6I14.4	Structural maintenance of chromosomes protein.
716	HORVU.MOREX.r3.3HG0233710	-0.804563	Q9LSP5_ARATH	Adenine nucleotide alpha hydrolases-like superfamily protein.
717	HORVU.MOREX.r3.2HG0202670	-0.83134	AHA2	ATPase 2, plasma membrane-type; The plasma membrane H(+) ATPase of plants and fungi generates a proton gradient that drives the active transport of nutrients by H(+)-symport. The resulting external acidification and/or internal alkinization may mediate growth responses. Involved in maintaining the membrane potential and delta-pH, together forming the plasma membrane protonmotive force (PMF) requi…
718	HORVU.MOREX.r3.3HG0303970	-0.718443	NDA1	Internal alternative NAD(P)H-ubiquinone oxidoreductase A1, mitochondrial; Alternative NADH-ubiquinone oxidoreductase which catalyzes the oxidation of mitochondrial NADH does not translocate protons across the inner mitochondrial membrane.
720	HORVU.MOREX.r3.3HG0304540	0.831551	TOL6	TOM1-like protein 6; Acts as a gatekeeper for degradative protein sorting to the vacuole. Plays a role in recognition of ubiquitinated PIN2 auxin carrier at the plasma membrane and further to its endocytic sorting. Binds ubiquitin in vitro. Might contribute to the loading of the ESCRT machinery (Probable).
721	HORVU.MOREX.r3.2HG0211800	-0.704126	SD18	Receptor-like serine/threonine-protein kinase SD1-8; Involved in the regulation of cellular expansion and differentiation.
722	HORVU.MOREX.r3.3HG0251280	-0.728723	F3M18.5	Optic atrophy 3 protein (OPA3).
723	HORVU.MOREX.r3.3HG0288880	0.731304	TPS7	Probable alpha,alpha-trehalose-phosphate synthase [UDP-forming] 7; In the N-terminal section; belongs to the glycosyltransferase 20 family.
724	HORVU.MOREX.r3.3HG0297110	0.859407	T6A23.17	Transducin/WD40 repeat-like superfamily protein.
725	HORVU.MOREX.r3.3HG0258530	-0.864564	INVA	Alkaline/neutral invertase A, mitochondrial; Mitochondrial invertase that cleaves sucrose into glucose and fructose and is involved in the regulation of multiple tissue development and floral transition. May generate glucose as a substrate for mitochondria-associated hexokinase, contributing to mitochondrial reactive oxygen species homeostasis.
726	HORVU.MOREX.r3.2HG0172520	-0.729318	UBP3	Ubiquitin carboxyl-terminal hydrolase 3; Recognizes and hydrolyzes the peptide bond at the C-terminal Gly of ubiquitin. Involved in the processing of poly-ubiquitin precursors as well as that of ubiquitinated proteins. Required for the correct development of pollen; Belongs to the peptidase C19 family.
727	HORVU.MOREX.r3.3HG0308640	-0.823862	AT1G67850.1	Lysine ketoglutarate reductase trans-splicing protein (DUF707).
728	HORVU.MOREX.r3.2HG0191120	-0.880563	F3O9.12	Plant/protein (DUF2358).
729	HORVU.MOREX.r3.3HG0310110	-0.856579	AT4G12840.1	GTPase Der (DUF707).
730	HORVU.MOREX.r3.3HG0312050	0.768973	IRX10	Probable beta-1,4-xylosyltransferase IRX10; Involved in the synthesis of the hemicellulose glucuronoxylan, a major component of secondary cell walls. Probably involved in the elongation of glucuronoxylan xylosyl backbone, especially in the formation of GlcUA side chain of xylans.
731	HORVU.MOREX.r3.3HG0311810	0.82921	UBC27	Ubiquitin-conjugating enzyme E2 27; Accepts the ubiquitin from the E1 complex and catalyzes its covalent attachment to other proteins; Belongs to the ubiquitin-conjugating enzyme family.
732	HORVU.MOREX.r3.3HG0312440	-0.814799	LCB2a	Long chain base biosynthesis protein 2a; Serine palmitoyltransferase (SPT). The heterodimer formed with LCB1 constitutes the catalytic core. Involved in the regulation of the programmed cell death (PCD) signaling pathway. Plays an important role during male gametogenesis and embryogenesis. Belongs to the class-II pyridoxal-phosphate-dependent aminotransferase family.
733	HORVU.MOREX.r3.3HG0297620	-0.734534	F17O14.23	Protein kinase superfamily protein.
734	HORVU.MOREX.r3.2HG0170810	-0.797412	CBP60B	Calmodulin-binding protein 60 B; Transcription activator that binds DNA in a sequence-specific manner, likely 5'-GAAATTTTGG-3', to promote the expression of target genes; Belongs to the plant ACBP60 protein family.
735	HORVU.MOREX.r3.3HG0279730	-0.728915	IRX9H	Probable beta-1,4-xylosyltransferase IRX9H; Involved in the synthesis of the hemicellulose glucuronoxylan, a major component of secondary cell walls. Probably involved in the elongation of glucuronoxylan xylosyl backbone.
736	HORVU.MOREX.r3.2HG0187780	0.792617	IDD5	Protein indeterminate-domain 5, chloroplastic; Transcription factor acting as a positive regulator of the starch synthase SS4. Controls chloroplast development and starch granule formation. Binds DNA via its zinc fingers. Recognizes and binds to SCL3 promoter sequence 5'- AGACAA-3' to promotes its expression when in complex with RGA.
737	HORVU.MOREX.r3.3HG0310940	-0.760949	CBSCBSPB1	CBS domain-containing protein CBSCBSPB1.
738	HORVU.MOREX.r3.3HG0224810	-0.882841	T12H1.20	Signal peptidase complex subunit 3A; Microsomal signal peptidase is a membrane-bound endoproteinase that removes signal peptides from nascent proteins as they are translocated into the lumen of the endoplasmic reticulum. Belongs to the SPCS3 family.
739	HORVU.MOREX.r3.2HG0189740	-0.826756	NAGK	Acetylglutamate kinase, chloroplastic; Involved in the arginine biosynthetic pathway via the intermediate compound ornithine; Belongs to the acetylglutamate kinase family. ArgB subfamily.
740	HORVU.MOREX.r3.3HG0222770	0.763797	UBC23	Probable ubiquitin-conjugating enzyme E2 23; Accepts the ubiquitin from the E1 complex and catalyzes its covalent attachment to other proteins.
741	HORVU.MOREX.r3.3HG0251160	-0.725406	T6K12.24	Ankyrin repeat family protein.
742	HORVU.MOREX.r3.2HG0184140	0.719471	RH8	DEAD-box ATP-dependent RNA helicase 8; ATP-dependent RNA helicase involved in mRNA turnover, and more specifically in mRNA decapping; Belongs to the DEAD box helicase family. DDX6/DHH1 subfamily.
743	HORVU.MOREX.r3.3HG0279530	0.713635	MDIS1	Protein MALE DISCOVERER 1; Involved in the pollen tube perception of the female signal. Belongs to the protein kinase superfamily. Ser/Thr protein kinase family.
744	HORVU.MOREX.r3.3HG0275900	0.815672	TAF7	Transcription initiation factor TFIID subunit 7; TAFs are components of the transcription factor IID (TFIID) complex that is essential for mediating regulation of RNA polymerase transcription; Belongs to the TAF7 family.
745	HORVU.MOREX.r3.2HG0213220	0.786541	ACBP2	Acyl-CoA-binding domain-containing protein 2; Binds medium- and long-chain acyl-CoA esters with very high affinity. Can interact in vitro with palmitoyl-CoA, but not with oleoyl-CoA. Binds to lead ions (Pb). May function as an intracellular carrier of acyl-CoA esters. Required for proper phospholipid and, to a lower extent, galactolipid composition. Belongs to the ACBP family.
746	HORVU.MOREX.r3.3HG0225340	-0.787714	LRK10L-1.2	LEAF RUST 10 DISEASE-RESISTANCE LOCUS RECEPTOR-LIKE PROTEIN KINASE-like 1.2; Probable receptor-like serine/threonine-protein kinase involved in abscisic acid (ABA) signaling. Acts as a positive regulator of abiotic stress response.
747	HORVU.MOREX.r3.2HG0184140	0.719471	RH8	DEAD-box ATP-dependent RNA helicase 8; ATP-dependent RNA helicase involved in mRNA turnover, and more specifically in mRNA decapping; Belongs to the DEAD box helicase family. DDX6/DHH1 subfamily.
748	HORVU.MOREX.r3.2HG0201110	0.877437	F10K1.12	PHD finger-like domain-containing protein 5B; Belongs to the PHF5 family.
749	HORVU.MOREX.r3.3HG0271550	0.799318	ATG7	Ubiquitin-like modifier-activating enzyme atg7; E1-like activating enzyme involved in the 2 ubiquitin-like systems required for cytoplasm to vacuole transport (Cvt) and autophagy. Activates ATG12 for its conjugation with ATG5 and ATG8 for its conjugation with phosphatidylethanolamine. Both systems are needed for the ATG8 association to Cvt vesicles and autophagosomes. Involved in the senescence p…
750	HORVU.MOREX.r3.3HG0279750	-0.709394	IAA8	Auxin-responsive protein IAA8; Aux/IAA proteins are short-lived transcriptional factors that function as repressors of early auxin response genes at low auxin concentrations. Repression is thought to result from the interaction with auxin response factors (ARFs), proteins that bind to the auxin- responsive promoter element (AuxRE). Formation of heterodimers with ARF proteins may alter their abili…
751	HORVU.MOREX.r3.3HG0265190	0.862707	F17H15.6	Exonuclease 3'-5' domain-containing protein 1.
752	HORVU.MOREX.r3.2HG0172510	-0.732091	CRY1	Cryptochrome-1; Photoreceptor that mediates primarily blue light inhibition of hypocotyl elongation and photoperiodic control of floral initiation, and regulates other light responses, including circadian rhythms, tropic growth, stomata opening, guard cell development, root development, bacterial and viral pathogen responses, abiotic stress responses, cell cycles, programmed cell death, apical do…
753	HORVU.MOREX.r3.3HG0253650	0.727238	PRL2	Protein pleiotropic regulator PRL2; Pleiotropic regulator; Belongs to the WD repeat PRL1/PRL2 family.
754	HORVU.MOREX.r3.2HG0178550	-0.758978	COS1	6,7-dimethyl-8-ribityllumazine synthase, chloroplastic; Catalyzes the formation of 6,7-dimethyl-8-ribityllumazine by condensation of 5-amino-6-(D-ribitylamino)uracil with 3,4-dihydroxy-2- butanone 4-phosphate. This is the penultimate step in the biosynthesis of riboflavin (By similarity).
755	HORVU.MOREX.r3.3HG0267550	-0.91517	F1N18.12	Alpha/beta-Hydrolases superfamily protein.
757	HORVU.MOREX.r3.3HG0259360	0.784182	CpNIFS3	Probable L-cysteine desulfhydrase, chloroplastic; May catalyze the production of hydrogen sulfide (H2S) from cysteine.
759	HORVU.MOREX.r3.3HG0295550	-0.721085	SCAB1	Stomatal closure-related actin-binding protein 1; Plant-specific actin binding protein that bundles and stabilizes microfilaments (MFs). Has no nucleation or capping activity. Regulates MF reorganization during stomatal closure. The binding to F- actin is insensitive to Ca(2+) and pH. Binds weakly to inositol phosphates ; Belongs to the SCAB family.
760	HORVU.MOREX.r3.3HG0312000	0.812779	F14P3.6	E3 ubiquitin-protein ligase At3g02290; Mediates E2-dependent protein ubiquitination.
761	HORVU.MOREX.r3.3HG0246500	0.94561	Q9LKB2_ARATH	Peptide-N4-(N-acetyl-beta-glucosaminyl)asparagine amidase A protein.
762	HORVU.MOREX.r3.2HG0210940	-0.743644	F19B11.14	Ubiquinone biosynthesis protein COQ4 homolog, mitochondrial; Component of the coenzyme Q biosynthetic pathway. May play a role in organizing a multi-subunit COQ enzyme complex required for coenzyme Q biosynthesis. Required for steady-state levels of other COQ polypeptides.
763	HORVU.MOREX.r3.3HG0277400	0.866065	AMSH2	AMSH-like ubiquitin thioesterase 2; Zinc metalloprotease that cleaves 'Lys-48'- and 'Lys-63'- linked polyubiquitin chains; Belongs to the peptidase M67C family.
764	HORVU.MOREX.r3.2HG0205980	0.893021	F14L17.11	RNA-binding (RRM/RBD/RNP motifs) family protein.
765	HORVU.MOREX.r3.3HG0278320	-0.720621	Q8RXT7_ARATH	Myosin-G heavy chain-like protein.
766	HORVU.MOREX.r3.3HG0279330	0.848878	UBC36	Ubiquitin-conjugating enzyme E2 36; Catalyzes the synthesis of non-canonical poly-ubiquitin chains that are linked through 'Lys-63'. This type of poly- ubiquitination does not lead to protein degradation by the proteasome. Mediates transcriptional activation of target genes. Required for postreplication repair of UV-damaged DNA and for adapting root developmental programs to suboptimal availabili…
767	HORVU.MOREX.r3.3HG0273450	0.817061	NCER2	Neutral ceramidase 2; Hydrolyzes the sphingolipid ceramide into sphingosine and free fatty acid; Belongs to the neutral ceramidase family.
768	HORVU.MOREX.r3.3HG0315690	0.923359	HUB2	E3 ubiquitin-protein ligase BRE1-like 2; E3 ubiquitin-protein ligase that monoubiquitinates H2B to form H2BK143ub1. H2BK143ub1 gives a specific tag for epigenetic transcriptional activation and is also prerequisite for H3K4me and maybe H3K79me. It thereby plays a central role in histone code and gene regulation. Forms a ubiquitin ligase complex in cooperation with the E2 enzyme UBC2/RAD6; Belongs…
769	HORVU.MOREX.r3.2HG0168210	0.748491	T20H2.2	Alba DNA/RNA-binding protein.
770	HORVU.MOREX.r3.2HG0203510	0.715886	TIFY3B	Protein TIFY 3B; Repressor of jasmonate responses.
772	HORVU.MOREX.r3.2HG0169250	-0.722321	APXS	L-ascorbate peroxidase S, chloroplastic/mitochondrial; Plays a key role in hydrogen peroxide removal; Belongs to the peroxidase family. Ascorbate peroxidase subfamily.
773	HORVU.MOREX.r3.3HG0280130	-0.741254	YUP8H12R.14	UPF0678 fatty acid-binding protein-like protein At1g79260; May play a role in the intracellular transport of hydrophobic ligands.
774	HORVU.MOREX.r3.3HG0299100	-0.822467	STOP1	Protein SENSITIVE TO PROTON RHIZOTOXICITY 1; Probable transcription factor. Together with STOP2, plays a critical role in tolerance to major stress factors in acid soils such as proton H(+) and aluminum ion Al(3+). Required for the expression of genes in response to acidic stress (e.g. ALMT1 and MATE), and Al- activated citrate exudation.
775	HORVU.MOREX.r3.3HG0292700	0.793975	TRAF1A	TNF receptor-associated factor homolog 1a; Functions redundantly with TRAF1B in the regulation of plant immune response. Contributes to the turnover of the nucleotide-binding domain and leucine-rich repeat-containing (NB-LRR) immune receptors SNC1 and RPS2. May associate with an E3 ubiquitin-protein ligase complex, which modulates ubiquitination and subsequent degradation of NB-LRR immune sensors…
776	HORVU.MOREX.r3.2HG0187530	-0.716767	T12C24.29	E3 ubiquitin-protein ligase At1g12760; Mediates E2-dependent protein ubiquitination in vitro.
777	HORVU.MOREX.r3.3HG0313120	-0.725782	HACL	2-hydroxyacyl-CoA lyase; Catalyzes a carbon-carbon cleavage reaction; cleaves a 2- hydroxy-3-methylacyl-CoA into formyl-CoA and a 2-methyl-branched fatty aldehyde; Belongs to the TPP enzyme family.
778	HORVU.MOREX.r3.2HG0187430	0.711931	MWI23.22	Transmembrane emp24 domain-containing protein p24beta3; Involved in vesicular protein trafficking. Mainly functions in the early secretory pathway but also in post-Golgi membranes. Thought to act as cargo receptor at the lumenal side for incorporation of secretory cargo molecules into transport vesicles and to be involved in vesicle coat formation at the cytoplasmic side (By similarity). Belongs …
779	HORVU.MOREX.r3.2HG0176000	-0.736088	RFS2	Probable galactinol--sucrose galactosyltransferase 2; Transglycosidase operating by a ping-pong reaction mechanism. Involved in the synthesis of raffinose, a major soluble carbohydrate in seeds, roots and tubers (By similarity); Belongs to the glycosyl hydrolases 36 family.
780	HORVU.MOREX.r3.2HG0205750	0.724426	KAS_III	3-oxoacyl-[acyl-carrier-protein] synthase III, chloroplastic; Catalyzes the condensation reaction of fatty acid synthesis by the addition to an acyl acceptor of two carbons from malonyl-ACP. KAS III catalyzes the first condensation reaction which initiates fatty acid synthesis and may therefore play a role in governing the total rate of fatty acid production. Possesses both acetoacetyl-ACP syntha…
781	HORVU.MOREX.r3.2HG0172990	-0.784473	SERK1	Somatic embryogenesis receptor kinase 1; Dual specificity kinase acting on both serine/threonine- and tyrosine-containing substrates. Phosphorylates BRI1 on 'Ser-887' and CDC48 on at least one threonine residue and on 'Ser-41'. Confers embryogenic competence. Acts redundantly with SERK2 as a control point for sporophytic development controlling male gametophyte production. Involved in the brassin…
782	HORVU.MOREX.r3.3HG0240180	0.734949	UBP14	Ubiquitin carboxyl-terminal hydrolase 14; Recognizes and hydrolyzes the peptide bond at the C-terminal Gly of ubiquitin. Involved in the processing of poly-ubiquitin precursors as well as that of ubiquitinated proteins. Involved in seed and embryo development.
783	HORVU.MOREX.r3.3HG0281530	-0.855772	Q8RX69_ARATH	Alpha/beta hydrolase family protein.
784	HORVU.MOREX.r3.3HG0286930	0.835784	RD22	BURP domain protein RD22; Acts to suppress chlorophyll degradation under moisture stress.
785	HORVU.MOREX.r3.3HG0251620	-0.74985	F10D13.16	cAMP-regulated phosphoprotein 19-related protein; Belongs to the endosulfine family.
786	HORVU.MOREX.r3.3HG0306170	0.721283	F3F20.17	Selenoprotein family protein.
787	HORVU.MOREX.r3.2HG0187890	0.78016	HMGB2	High mobility group B protein 2; Binds preferentially double-stranded DNA. Confers sensitivity to salt and drought stresses.
788	HORVU.MOREX.r3.3HG0280300	0.949621	TAF11	Transcription initiation factor TFIID subunit 11; TAFs are components of the transcription factor IID (TFIID) complex that is essential for mediating regulation of RNA polymerase transcription.
[truncated: 1,073 more rows]

## Sheet: kMEgreenyellow
	kMEgreenyellow	kMEgreenyellow	preferredName	annotation
[truncated: 74 more rows]

## Sheet: kMEblack
	Gene ID	kMEblack	preferredName	annotation
1	HORVU.MOREX.r3.1HG0057910	-0.736486	DSP8	Putative dual specificity protein phosphatase DSP8; May possess phosphatase activity.
[truncated: 222 more rows]

[truncated: 6 more sheets: kMEbrown, kMEblue, kMEgreen, kMEturquoise, kMEmagenta, KMpurple]
