# Supplementary material for: Unveiling functional module associated with fungal disease stress in barley (Hordeum vulgare)
Source: Biochem Biophys Rep. 2025 Feb 20;41:101958. doi: 10.1016/j.bbrep.2025.101958 (PMC11891694; doi:10.1016/j.bbrep.2025.101958)
Supplement: Multimedia component 3 [file mmc3.xlsx]

## Sheet: Blue
Supplementary file S4. GO enrichment of significant modules in constructed co expression network
Type	term_name	term_id	adjusted_p_value	negative_log10_of_adjusted_p_value	term_size	intersection_size	intersections
GO:BP	stress-activated MAPK cascade	GO:0051403	0.00208789	2.68029	4682	343	HORVU.MOREX.R3.1HG0004730,HORVU.MOREX.R3.1HG0005410,HORVU.MOREX.R3.1HG0008440,HORVU.MOREX.R3.1HG0010490,HORVU.MOREX.R3.1HG0017240,HORVU.MOREX.R3.1HG0017720,HORVU.MOREX.R3.1HG0017750,HORVU.MOREX.R3.1HG0017980,HORVU.MOREX.R3.1HG0024690,HORVU.MOREX.R3.1HG0030650,HORVU.MOREX.R3.1HG0032990,HORVU.MOREX.R3.1HG0042870,HORVU.MOREX.R3.1HG0043190,HORVU.MOREX.R3.1HG0045890,HORVU.MOREX.R3.1HG0051580,HORVU.MOR…
GO:BP	response to external stimulus	GO:0050896	1.0824e-11	10.9656	1182	137	HORVU.MOREX.R3.1HG0008440,HORVU.MOREX.R3.1HG0016790,HORVU.MOREX.R3.1HG0025620,HORVU.MOREX.R3.1HG0026240,HORVU.MOREX.R3.1HG0029730,HORVU.MOREX.R3.1HG0043190,HORVU.MOREX.R3.1HG0051580,HORVU.MOREX.R3.1HG0057870,HORVU.MOREX.R3.1HG0060700,HORVU.MOREX.R3.1HG0062050,HORVU.MOREX.R3.1HG0064390,HORVU.MOREX.R3.1HG0076530,HORVU.MOREX.R3.1HG0081150,HORVU.MOREX.R3.1HG0081640,HORVU.MOREX.R3.1HG0090740,HORVU.MOR…
GO:BP	immune system process	GO:0002376	0.0308708	1.51045	1315	113	HORVU.MOREX.R3.1HG0000610,HORVU.MOREX.R3.1HG0014580,HORVU.MOREX.R3.1HG0027850,HORVU.MOREX.R3.1HG0034380,HORVU.MOREX.R3.1HG0045890,HORVU.MOREX.R3.1HG0046420,HORVU.MOREX.R3.1HG0050650,HORVU.MOREX.R3.1HG0056750,HORVU.MOREX.R3.1HG0064900,HORVU.MOREX.R3.1HG0069170,HORVU.MOREX.R3.1HG0069570,HORVU.MOREX.R3.1HG0078630,HORVU.MOREX.R3.1HG0079130,HORVU.MOREX.R3.1HG0084770,HORVU.MOREX.R3.1HG0085960,HORVU.MOR…
GO:BP	defense response	GO:0006952	0.026647	1.57435	1073	96	HORVU.MOREX.R3.1HG0051580,HORVU.MOREX.R3.1HG0053550,HORVU.MOREX.R3.1HG0057870,HORVU.MOREX.R3.1HG0080620,HORVU.MOREX.R3.1HG0081640,HORVU.MOREX.R3.1HG0090740,HORVU.MOREX.R3.1HG0090780,HORVU.MOREX.R3.1HG0093550,HORVU.MOREX.R3.2HG0095670,HORVU.MOREX.R3.2HG0104520,HORVU.MOREX.R3.2HG0123880,HORVU.MOREX.R3.2HG0131410,HORVU.MOREX.R3.2HG0142030,HORVU.MOREX.R3.2HG0156100,HORVU.MOREX.R3.2HG0158270,HORVU.MOR…
GO:BP	carboxylic acid metabolic process	GO:0019752	7.62327e-14	13.1179	632	94	HORVU.MOREX.R3.1HG0008440,HORVU.MOREX.R3.1HG0016790,HORVU.MOREX.R3.1HG0025620,HORVU.MOREX.R3.1HG0029730,HORVU.MOREX.R3.1HG0043190,HORVU.MOREX.R3.1HG0051580,HORVU.MOREX.R3.1HG0057870,HORVU.MOREX.R3.1HG0060700,HORVU.MOREX.R3.1HG0062050,HORVU.MOREX.R3.1HG0064390,HORVU.MOREX.R3.1HG0076530,HORVU.MOREX.R3.1HG0081640,HORVU.MOREX.R3.1HG0090740,HORVU.MOREX.R3.1HG0090780,HORVU.MOREX.R3.1HG0093050,HORVU.MOR…
GO:BP	oxoacid metabolic process	GO:0043436	2.13017e-13	12.6716	642	94	HORVU.MOREX.R3.1HG0008440,HORVU.MOREX.R3.1HG0016790,HORVU.MOREX.R3.1HG0025620,HORVU.MOREX.R3.1HG0029730,HORVU.MOREX.R3.1HG0043190,HORVU.MOREX.R3.1HG0051580,HORVU.MOREX.R3.1HG0057870,HORVU.MOREX.R3.1HG0060700,HORVU.MOREX.R3.1HG0062050,HORVU.MOREX.R3.1HG0064390,HORVU.MOREX.R3.1HG0076530,HORVU.MOREX.R3.1HG0081640,HORVU.MOREX.R3.1HG0090740,HORVU.MOREX.R3.1HG0090780,HORVU.MOREX.R3.1HG0093050,HORVU.MOR…
GO:BP	response to stress	GO:0006950	2.35717e-13	12.6276	643	94	HORVU.MOREX.R3.1HG0008440,HORVU.MOREX.R3.1HG0016790,HORVU.MOREX.R3.1HG0025620,HORVU.MOREX.R3.1HG0029730,HORVU.MOREX.R3.1HG0043190,HORVU.MOREX.R3.1HG0051580,HORVU.MOREX.R3.1HG0057870,HORVU.MOREX.R3.1HG0060700,HORVU.MOREX.R3.1HG0062050,HORVU.MOREX.R3.1HG0064390,HORVU.MOREX.R3.1HG0076530,HORVU.MOREX.R3.1HG0081640,HORVU.MOREX.R3.1HG0090740,HORVU.MOREX.R3.1HG0090780,HORVU.MOREX.R3.1HG0093050,HORVU.MOR…
GO:BP	organic substance catabolic process	GO:1901575	0.00317132	2.49876	845	83	HORVU.MOREX.R3.1HG0005410,HORVU.MOREX.R3.1HG0008650,HORVU.MOREX.R3.1HG0025620,HORVU.MOREX.R3.1HG0045890,HORVU.MOREX.R3.1HG0050650,HORVU.MOREX.R3.1HG0053520,HORVU.MOREX.R3.1HG0054950,HORVU.MOREX.R3.1HG0059270,HORVU.MOREX.R3.1HG0059930,HORVU.MOREX.R3.1HG0060700,HORVU.MOREX.R3.1HG0064390,HORVU.MOREX.R3.1HG0064490,HORVU.MOREX.R3.1HG0071420,HORVU.MOREX.R3.1HG0076530,HORVU.MOREX.R3.1HG0078450,HORVU.MOR…
GO:BP	lipid metabolic process	GO:0006629	0.0437696	1.35883	773	73	HORVU.MOREX.R3.1HG0016790,HORVU.MOREX.R3.1HG0025620,HORVU.MOREX.R3.1HG0026240,HORVU.MOREX.R3.1HG0055380,HORVU.MOREX.R3.1HG0060700,HORVU.MOREX.R3.1HG0062050,HORVU.MOREX.R3.1HG0064390,HORVU.MOREX.R3.1HG0071490,HORVU.MOREX.R3.1HG0079970,HORVU.MOREX.R3.1HG0080620,HORVU.MOREX.R3.1HG0083600,HORVU.MOREX.R3.1HG0093050,HORVU.MOREX.R3.2HG0104520,HORVU.MOREX.R3.2HG0170580,HORVU.MOREX.R3.2HG0171680,HORVU.MOR…
GO:BP	small molecule biosynthetic process	GO:0044283	5.03257e-08	7.29821	439	63	HORVU.MOREX.R3.1HG0051580,HORVU.MOREX.R3.1HG0057870,HORVU.MOREX.R3.1HG0062050,HORVU.MOREX.R3.1HG0081640,HORVU.MOREX.R3.1HG0090780,HORVU.MOREX.R3.1HG0093550,HORVU.MOREX.R3.2HG0095670,HORVU.MOREX.R3.2HG0104520,HORVU.MOREX.R3.2HG0123880,HORVU.MOREX.R3.2HG0142030,HORVU.MOREX.R3.2HG0158270,HORVU.MOREX.R3.2HG0165490,HORVU.MOREX.R3.2HG0170580,HORVU.MOREX.R3.2HG0179690,HORVU.MOREX.R3.2HG0185090,HORVU.MOR…
GO:BP	cellular localization	GO:0051641	0.0173871	1.75977	570	59	HORVU.MOREX.R3.1HG0000610,HORVU.MOREX.R3.1HG0042990,HORVU.MOREX.R3.1HG0045890,HORVU.MOREX.R3.1HG0046420,HORVU.MOREX.R3.1HG0053520,HORVU.MOREX.R3.1HG0053900,HORVU.MOREX.R3.1HG0065900,HORVU.MOREX.R3.1HG0071420,HORVU.MOREX.R3.1HG0084770,HORVU.MOREX.R3.2HG0096450,HORVU.MOREX.R3.2HG0150240,HORVU.MOREX.R3.2HG0152870,HORVU.MOREX.R3.2HG0167650,HORVU.MOREX.R3.2HG0194450,HORVU.MOREX.R3.2HG0216760,HORVU.MOR…
GO:BP	amino acid metabolic process	GO:0006520	1.29321e-08	7.88833	354	56	HORVU.MOREX.R3.1HG0051580,HORVU.MOREX.R3.1HG0053550,HORVU.MOREX.R3.1HG0057870,HORVU.MOREX.R3.1HG0081640,HORVU.MOREX.R3.1HG0090740,HORVU.MOREX.R3.1HG0090780,HORVU.MOREX.R3.1HG0093550,HORVU.MOREX.R3.2HG0095670,HORVU.MOREX.R3.2HG0123880,HORVU.MOREX.R3.2HG0142030,HORVU.MOREX.R3.2HG0158270,HORVU.MOREX.R3.2HG0165490,HORVU.MOREX.R3.2HG0182010,HORVU.MOREX.R3.2HG0190680,HORVU.MOREX.R3.3HG0221300,HORVU.MOR…
GO:BP	organic acid biosynthetic process	GO:0016053	4.29989e-06	5.36654	358	51	HORVU.MOREX.R3.1HG0051580,HORVU.MOREX.R3.1HG0057870,HORVU.MOREX.R3.1HG0081640,HORVU.MOREX.R3.1HG0090780,HORVU.MOREX.R3.1HG0093550,HORVU.MOREX.R3.2HG0095670,HORVU.MOREX.R3.2HG0104520,HORVU.MOREX.R3.2HG0123880,HORVU.MOREX.R3.2HG0142030,HORVU.MOREX.R3.2HG0165490,HORVU.MOREX.R3.2HG0170580,HORVU.MOREX.R3.2HG0190680,HORVU.MOREX.R3.2HG0205750,HORVU.MOREX.R3.3HG0254640,HORVU.MOREX.R3.3HG0257140,HORVU.MOR…
GO:BP	carboxylic acid biosynthetic process	GO:0046394	4.29989e-06	5.36654	358	51	HORVU.MOREX.R3.1HG0051580,HORVU.MOREX.R3.1HG0057870,HORVU.MOREX.R3.1HG0081640,HORVU.MOREX.R3.1HG0090780,HORVU.MOREX.R3.1HG0093550,HORVU.MOREX.R3.2HG0095670,HORVU.MOREX.R3.2HG0104520,HORVU.MOREX.R3.2HG0123880,HORVU.MOREX.R3.2HG0142030,HORVU.MOREX.R3.2HG0165490,HORVU.MOREX.R3.2HG0170580,HORVU.MOREX.R3.2HG0190680,HORVU.MOREX.R3.2HG0205750,HORVU.MOREX.R3.3HG0254640,HORVU.MOREX.R3.3HG0257140,HORVU.MOR…
GO:BP	vesicle-mediated transport	GO:0016192	0.000203714	3.69098	314	43	HORVU.MOREX.R3.1HG0000610,HORVU.MOREX.R3.1HG0034380,HORVU.MOREX.R3.1HG0045890,HORVU.MOREX.R3.1HG0053520,HORVU.MOREX.R3.1HG0053900,HORVU.MOREX.R3.1HG0065900,HORVU.MOREX.R3.1HG0071420,HORVU.MOREX.R3.1HG0071650,HORVU.MOREX.R3.1HG0073850,HORVU.MOREX.R3.1HG0079130,HORVU.MOREX.R3.1HG0084770,HORVU.MOREX.R3.2HG0117980,HORVU.MOREX.R3.2HG0150240,HORVU.MOREX.R3.2HG0158850,HORVU.MOREX.R3.2HG0167650,HORVU.MOR…
GO:BP	response to oxygen-containing compound	GO:1901700	0.0118532	1.92616	343	41	HORVU.MOREX.R3.1HG0032540,HORVU.MOREX.R3.1HG0055380,HORVU.MOREX.R3.1HG0081150,HORVU.MOREX.R3.1HG0086350,HORVU.MOREX.R3.1HG0093050,HORVU.MOREX.R3.2HG0125430,HORVU.MOREX.R3.2HG0153230,HORVU.MOREX.R3.2HG0160170,HORVU.MOREX.R3.2HG0172990,HORVU.MOREX.R3.2HG0186410,HORVU.MOREX.R3.2HG0196120,HORVU.MOREX.R3.2HG0208270,HORVU.MOREX.R3.2HG0215180,HORVU.MOREX.R3.3HG0225930,HORVU.MOREX.R3.3HG0288830,HORVU.MOR…
GO:BP	establishment of localization in cell	GO:0051649	0.0467673	1.33006	364	41	HORVU.MOREX.R3.1HG0000610,HORVU.MOREX.R3.1HG0042990,HORVU.MOREX.R3.1HG0045890,HORVU.MOREX.R3.1HG0046420,HORVU.MOREX.R3.1HG0053520,HORVU.MOREX.R3.1HG0053900,HORVU.MOREX.R3.1HG0071420,HORVU.MOREX.R3.1HG0084770,HORVU.MOREX.R3.2HG0150240,HORVU.MOREX.R3.2HG0152870,HORVU.MOREX.R3.2HG0216940,HORVU.MOREX.R3.3HG0228660,HORVU.MOREX.R3.3HG0231790,HORVU.MOREX.R3.3HG0265800,HORVU.MOREX.R3.3HG0276910,HORVU.MOR…
GO:BP	alpha-amino acid metabolic process	GO:1901605	3.47654e-08	7.45885	210	40	HORVU.MOREX.R3.1HG0051580,HORVU.MOREX.R3.1HG0057870,HORVU.MOREX.R3.1HG0081640,HORVU.MOREX.R3.1HG0090740,HORVU.MOREX.R3.1HG0090780,HORVU.MOREX.R3.1HG0093550,HORVU.MOREX.R3.2HG0095670,HORVU.MOREX.R3.2HG0142030,HORVU.MOREX.R3.2HG0165490,HORVU.MOREX.R3.2HG0182010,HORVU.MOREX.R3.3HG0221300,HORVU.MOREX.R3.3HG0280530,HORVU.MOREX.R3.3HG0298480,HORVU.MOREX.R3.3HG0302060,HORVU.MOREX.R3.4HG0343050,HORVU.MOR…
GO:BP	monocarboxylic acid metabolic process	GO:0032787	0.00257837	2.58865	311	40	HORVU.MOREX.R3.1HG0016790,HORVU.MOREX.R3.1HG0025620,HORVU.MOREX.R3.1HG0060700,HORVU.MOREX.R3.1HG0062050,HORVU.MOREX.R3.1HG0064390,HORVU.MOREX.R3.1HG0076530,HORVU.MOREX.R3.1HG0093050,HORVU.MOREX.R3.2HG0104520,HORVU.MOREX.R3.2HG0150450,HORVU.MOREX.R3.2HG0170580,HORVU.MOREX.R3.2HG0190680,HORVU.MOREX.R3.2HG0190710,HORVU.MOREX.R3.2HG0205750,HORVU.MOREX.R3.3HG0230590,HORVU.MOREX.R3.3HG0231090,HORVU.MOR…
GO:BP	intracellular transport	GO:0046907	0.0414065	1.38293	350	40	HORVU.MOREX.R3.1HG0000610,HORVU.MOREX.R3.1HG0042990,HORVU.MOREX.R3.1HG0045890,HORVU.MOREX.R3.1HG0046420,HORVU.MOREX.R3.1HG0053520,HORVU.MOREX.R3.1HG0053900,HORVU.MOREX.R3.1HG0071420,HORVU.MOREX.R3.1HG0084770,HORVU.MOREX.R3.2HG0150240,HORVU.MOREX.R3.2HG0152870,HORVU.MOREX.R3.2HG0216940,HORVU.MOREX.R3.3HG0228660,HORVU.MOREX.R3.3HG0231790,HORVU.MOREX.R3.3HG0265800,HORVU.MOREX.R3.3HG0276910,HORVU.MOR…
GO:BP	amino acid biosynthetic process	GO:0008652	9.96368e-09	8.00158	144	33	HORVU.MOREX.R3.1HG0051580,HORVU.MOREX.R3.1HG0057870,HORVU.MOREX.R3.1HG0081640,HORVU.MOREX.R3.1HG0090780,HORVU.MOREX.R3.1HG0093550,HORVU.MOREX.R3.2HG0095670,HORVU.MOREX.R3.2HG0142030,HORVU.MOREX.R3.2HG0165490,HORVU.MOREX.R3.3HG0254640,HORVU.MOREX.R3.3HG0257140,HORVU.MOREX.R3.3HG0280530,HORVU.MOREX.R3.3HG0298480,HORVU.MOREX.R3.3HG0302060,HORVU.MOREX.R3.4HG0343050,HORVU.MOREX.R3.4HG0389730,HORVU.MOR…
GO:BP	alpha-amino acid biosynthetic process	GO:1901607	5.67116e-08	7.24633	129	30	HORVU.MOREX.R3.1HG0051580,HORVU.MOREX.R3.1HG0057870,HORVU.MOREX.R3.1HG0081640,HORVU.MOREX.R3.1HG0090780,HORVU.MOREX.R3.1HG0093550,HORVU.MOREX.R3.2HG0095670,HORVU.MOREX.R3.2HG0142030,HORVU.MOREX.R3.2HG0165490,HORVU.MOREX.R3.3HG0280530,HORVU.MOREX.R3.3HG0298480,HORVU.MOREX.R3.3HG0302060,HORVU.MOREX.R3.4HG0343050,HORVU.MOREX.R3.4HG0389730,HORVU.MOREX.R3.4HG0399700,HORVU.MOREX.R3.4HG0411100,HORVU.MOR…
GO:BP	proteinogenic amino acid metabolic process	GO:0170039	7.33878e-05	4.13438	163	29	HORVU.MOREX.R3.1HG0051580,HORVU.MOREX.R3.1HG0057870,HORVU.MOREX.R3.1HG0081640,HORVU.MOREX.R3.1HG0090740,HORVU.MOREX.R3.2HG0095670,HORVU.MOREX.R3.2HG0142030,HORVU.MOREX.R3.2HG0165490,HORVU.MOREX.R3.2HG0182010,HORVU.MOREX.R3.3HG0221300,HORVU.MOREX.R3.3HG0280530,HORVU.MOREX.R3.3HG0298480,HORVU.MOREX.R3.3HG0302060,HORVU.MOREX.R3.4HG0343050,HORVU.MOREX.R3.4HG0399700,HORVU.MOREX.R3.4HG0404450,HORVU.MOR…
GO:BP	L-amino acid metabolic process	GO:0170033	0.000125937	3.89985	167	29	HORVU.MOREX.R3.1HG0051580,HORVU.MOREX.R3.1HG0057870,HORVU.MOREX.R3.1HG0081640,HORVU.MOREX.R3.1HG0090740,HORVU.MOREX.R3.2HG0095670,HORVU.MOREX.R3.2HG0142030,HORVU.MOREX.R3.2HG0165490,HORVU.MOREX.R3.2HG0182010,HORVU.MOREX.R3.3HG0221300,HORVU.MOREX.R3.3HG0280530,HORVU.MOREX.R3.3HG0298480,HORVU.MOREX.R3.3HG0302060,HORVU.MOREX.R3.4HG0343050,HORVU.MOREX.R3.4HG0399700,HORVU.MOREX.R3.4HG0404450,HORVU.MOR…
GO:BP	organic hydroxy compound metabolic process	GO:1901615	0.000805752	3.0938	125	23	HORVU.MOREX.R3.1HG0026240,HORVU.MOREX.R3.1HG0055380,HORVU.MOREX.R3.1HG0062050,HORVU.MOREX.R3.2HG0158270,HORVU.MOREX.R3.2HG0185090,HORVU.MOREX.R3.2HG0205130,HORVU.MOREX.R3.2HG0211900,HORVU.MOREX.R3.3HG0252110,HORVU.MOREX.R3.3HG0312440,HORVU.MOREX.R3.3HG0320030,HORVU.MOREX.R3.4HG0364490,HORVU.MOREX.R3.4HG0394640,HORVU.MOREX.R3.4HG0411700,HORVU.MOREX.R3.5HG0433530,HORVU.MOREX.R3.5HG0446450,HORVU.MOR…
GO:BP	proteinogenic amino acid biosynthetic process	GO:0170038	0.000476912	3.32156	104	21	HORVU.MOREX.R3.1HG0051580,HORVU.MOREX.R3.1HG0057870,HORVU.MOREX.R3.1HG0081640,HORVU.MOREX.R3.2HG0095670,HORVU.MOREX.R3.2HG0142030,HORVU.MOREX.R3.2HG0165490,HORVU.MOREX.R3.3HG0280530,HORVU.MOREX.R3.3HG0298480,HORVU.MOREX.R3.3HG0302060,HORVU.MOREX.R3.4HG0343050,HORVU.MOREX.R3.4HG0399700,HORVU.MOREX.R3.5HG0424290,HORVU.MOREX.R3.5HG0431780,HORVU.MOREX.R3.5HG0446870,HORVU.MOREX.R3.5HG0463300,HORVU.MOR…
GO:BP	L-amino acid biosynthetic process	GO:0170034	0.000476912	3.32156	104	21	HORVU.MOREX.R3.1HG0051580,HORVU.MOREX.R3.1HG0057870,HORVU.MOREX.R3.1HG0081640,HORVU.MOREX.R3.2HG0095670,HORVU.MOREX.R3.2HG0142030,HORVU.MOREX.R3.2HG0165490,HORVU.MOREX.R3.3HG0280530,HORVU.MOREX.R3.3HG0298480,HORVU.MOREX.R3.3HG0302060,HORVU.MOREX.R3.4HG0343050,HORVU.MOREX.R3.4HG0399700,HORVU.MOREX.R3.5HG0424290,HORVU.MOREX.R3.5HG0431780,HORVU.MOREX.R3.5HG0446870,HORVU.MOREX.R3.5HG0463300,HORVU.MOR…
GO:BP	small molecule catabolic process	GO:0044282	0.000779208	3.10835	107	21	HORVU.MOREX.R3.1HG0025620,HORVU.MOREX.R3.1HG0060700,HORVU.MOREX.R3.1HG0064390,HORVU.MOREX.R3.2HG0182010,HORVU.MOREX.R3.2HG0190710,HORVU.MOREX.R3.2HG0205130,HORVU.MOREX.R3.3HG0231090,HORVU.MOREX.R3.3HG0298480,HORVU.MOREX.R3.3HG0318400,HORVU.MOREX.R3.5HG0496610,HORVU.MOREX.R3.5HG0502000,HORVU.MOREX.R3.6HG0567270,HORVU.MOREX.R3.6HG0571770,HORVU.MOREX.R3.6HG0573110,HORVU.MOREX.R3.6HG0575710,HORVU.MOR…
GO:BP	aromatic amino acid metabolic process	GO:0009072	2.92599e-07	6.53373	64	20	HORVU.MOREX.R3.1HG0051580,HORVU.MOREX.R3.1HG0093550,HORVU.MOREX.R3.2HG0123880,HORVU.MOREX.R3.2HG0165490,HORVU.MOREX.R3.2HG0182010,HORVU.MOREX.R3.4HG0389730,HORVU.MOREX.R3.4HG0411100,HORVU.MOREX.R3.5HG0446450,HORVU.MOREX.R3.5HG0500640,HORVU.MOREX.R3.5HG0507470,HORVU.MOREX.R3.6HG0567270,HORVU.MOREX.R3.6HG0573110,HORVU.MOREX.R3.6HG0575710,HORVU.MOREX.R3.7HG0634790,HORVU.MOREX.R3.7HG0645370,HORVU.MOR…
GO:BP	organic acid catabolic process	GO:0016054	0.00121445	2.91562	76	17	HORVU.MOREX.R3.1HG0025620,HORVU.MOREX.R3.1HG0060700,HORVU.MOREX.R3.1HG0064390,HORVU.MOREX.R3.2HG0182010,HORVU.MOREX.R3.2HG0190710,HORVU.MOREX.R3.3HG0231090,HORVU.MOREX.R3.3HG0298480,HORVU.MOREX.R3.5HG0502000,HORVU.MOREX.R3.6HG0567270,HORVU.MOREX.R3.6HG0571770,HORVU.MOREX.R3.6HG0573110,HORVU.MOREX.R3.6HG0575710,HORVU.MOREX.R3.6HG0619740,HORVU.MOREX.R3.7HG0634790,HORVU.MOREX.R3.7HG0644220,HORVU.MOR…
GO:BP	carboxylic acid catabolic process	GO:0046395	0.00121445	2.91562	76	17	HORVU.MOREX.R3.1HG0025620,HORVU.MOREX.R3.1HG0060700,HORVU.MOREX.R3.1HG0064390,HORVU.MOREX.R3.2HG0182010,HORVU.MOREX.R3.2HG0190710,HORVU.MOREX.R3.3HG0231090,HORVU.MOREX.R3.3HG0298480,HORVU.MOREX.R3.5HG0502000,HORVU.MOREX.R3.6HG0567270,HORVU.MOREX.R3.6HG0571770,HORVU.MOREX.R3.6HG0573110,HORVU.MOREX.R3.6HG0575710,HORVU.MOREX.R3.6HG0619740,HORVU.MOREX.R3.7HG0634790,HORVU.MOREX.R3.7HG0644220,HORVU.MOR…
GO:BP	response to osmotic stress	GO:0006970	0.0209482	1.67885	84	16	HORVU.MOREX.R3.1HG0016310,HORVU.MOREX.R3.1HG0032540,HORVU.MOREX.R3.1HG0081150,HORVU.MOREX.R3.2HG0118000,HORVU.MOREX.R3.2HG0196120,HORVU.MOREX.R3.2HG0202460,HORVU.MOREX.R3.3HG0303840,HORVU.MOREX.R3.3HG0309210,HORVU.MOREX.R3.4HG0347360,HORVU.MOREX.R3.4HG0381750,HORVU.MOREX.R3.4HG0385780,HORVU.MOREX.R3.4HG0392700,HORVU.MOREX.R3.5HG0422410,HORVU.MOREX.R3.5HG0450670,HORVU.MOREX.R3.6HG0554840,HORVU.MOR…
GO:BP	aromatic amino acid family biosynthetic process	GO:0009073	1.66092e-07	6.77965	34	15	HORVU.MOREX.R3.1HG0051580,HORVU.MOREX.R3.1HG0093550,HORVU.MOREX.R3.2HG0123880,HORVU.MOREX.R3.2HG0165490,HORVU.MOREX.R3.4HG0389730,HORVU.MOREX.R3.4HG0411100,HORVU.MOREX.R3.5HG0446450,HORVU.MOREX.R3.5HG0500640,HORVU.MOREX.R3.5HG0507470,HORVU.MOREX.R3.7HG0645370,HORVU.MOREX.R3.7HG0665990,HORVU.MOREX.R3.7HG0702290,HORVU.MOREX.R3.7HG0722940,HORVU.MOREX.R3.7HG0725830,HORVU.MOREX.R3.7HG0744250
GO:BP	lipid modification	GO:0030258	0.00261824	2.58199	64	15	HORVU.MOREX.R3.1HG0025620,HORVU.MOREX.R3.1HG0060700,HORVU.MOREX.R3.1HG0064390,HORVU.MOREX.R3.1HG0080620,HORVU.MOREX.R3.2HG0171680,HORVU.MOREX.R3.3HG0231090,HORVU.MOREX.R3.3HG0294840,HORVU.MOREX.R3.4HG0341090,HORVU.MOREX.R3.4HG0404940,HORVU.MOREX.R3.5HG0502000,HORVU.MOREX.R3.6HG0573420,HORVU.MOREX.R3.6HG0619740,HORVU.MOREX.R3.7HG0679840,HORVU.MOREX.R3.7HG0700750,HORVU.MOREX.R3.7HG0713160
GO:BP	organic hydroxy compound biosynthetic process	GO:1901617	0.0153345	1.81433	65	14	HORVU.MOREX.R3.1HG0055380,HORVU.MOREX.R3.1HG0062050,HORVU.MOREX.R3.2HG0158270,HORVU.MOREX.R3.2HG0185090,HORVU.MOREX.R3.2HG0211900,HORVU.MOREX.R3.3HG0312440,HORVU.MOREX.R3.3HG0320030,HORVU.MOREX.R3.4HG0364490,HORVU.MOREX.R3.4HG0394640,HORVU.MOREX.R3.4HG0411700,HORVU.MOREX.R3.5HG0433530,HORVU.MOREX.R3.6HG0585520,HORVU.MOREX.R3.7HG0700500,HORVU.MOREX.R3.7HG0749940
GO:BP	response to salt stress	GO:0009651	0.0432666	1.36385	71	14	HORVU.MOREX.R3.1HG0032540,HORVU.MOREX.R3.1HG0081150,HORVU.MOREX.R3.2HG0118000,HORVU.MOREX.R3.2HG0196120,HORVU.MOREX.R3.2HG0202460,HORVU.MOREX.R3.3HG0303840,HORVU.MOREX.R3.3HG0309210,HORVU.MOREX.R3.4HG0347360,HORVU.MOREX.R3.4HG0381750,HORVU.MOREX.R3.4HG0385780,HORVU.MOREX.R3.4HG0392700,HORVU.MOREX.R3.5HG0450670,HORVU.MOREX.R3.6HG0554840,HORVU.MOREX.R3.6HG0568570
GO:BP	lipid oxidation	GO:0034440	0.00058189	3.23516	37	12	HORVU.MOREX.R3.1HG0025620,HORVU.MOREX.R3.1HG0060700,HORVU.MOREX.R3.1HG0064390,HORVU.MOREX.R3.2HG0171680,HORVU.MOREX.R3.3HG0231090,HORVU.MOREX.R3.4HG0404940,HORVU.MOREX.R3.5HG0502000,HORVU.MOREX.R3.6HG0573420,HORVU.MOREX.R3.6HG0619740,HORVU.MOREX.R3.7HG0679840,HORVU.MOREX.R3.7HG0700750,HORVU.MOREX.R3.7HG0713160
GO:BP	monocarboxylic acid catabolic process	GO:0072329	0.000327575	3.48469	24	10	HORVU.MOREX.R3.1HG0025620,HORVU.MOREX.R3.1HG0060700,HORVU.MOREX.R3.1HG0064390,HORVU.MOREX.R3.2HG0190710,HORVU.MOREX.R3.3HG0231090,HORVU.MOREX.R3.5HG0502000,HORVU.MOREX.R3.6HG0573110,HORVU.MOREX.R3.6HG0619740,HORVU.MOREX.R3.7HG0700750,HORVU.MOREX.R3.7HG0713160
GO:BP	fatty acid catabolic process	GO:0009062	0.000560633	3.25132	20	9	HORVU.MOREX.R3.1HG0025620,HORVU.MOREX.R3.1HG0060700,HORVU.MOREX.R3.1HG0064390,HORVU.MOREX.R3.2HG0190710,HORVU.MOREX.R3.3HG0231090,HORVU.MOREX.R3.5HG0502000,HORVU.MOREX.R3.6HG0619740,HORVU.MOREX.R3.7HG0700750,HORVU.MOREX.R3.7HG0713160
GO:BP	fatty acid beta-oxidation	GO:0006635	0.00261212	2.58301	18	8	HORVU.MOREX.R3.1HG0025620,HORVU.MOREX.R3.1HG0060700,HORVU.MOREX.R3.1HG0064390,HORVU.MOREX.R3.3HG0231090,HORVU.MOREX.R3.5HG0502000,HORVU.MOREX.R3.6HG0619740,HORVU.MOREX.R3.7HG0700750,HORVU.MOREX.R3.7HG0713160
GO:BP	fatty acid oxidation	GO:0019395	0.00427499	2.36906	19	8	HORVU.MOREX.R3.1HG0025620,HORVU.MOREX.R3.1HG0060700,HORVU.MOREX.R3.1HG0064390,HORVU.MOREX.R3.3HG0231090,HORVU.MOREX.R3.5HG0502000,HORVU.MOREX.R3.6HG0619740,HORVU.MOREX.R3.7HG0700750,HORVU.MOREX.R3.7HG0713160
GO:BP	late endosome to vacuole transport via multivesicular body sorting pathway	GO:0032511	0.00675124	2.17062	20	8	HORVU.MOREX.R3.1HG0000610,HORVU.MOREX.R3.1HG0045890,HORVU.MOREX.R3.1HG0053520,HORVU.MOREX.R3.1HG0071420,HORVU.MOREX.R3.3HG0276910,HORVU.MOREX.R3.4HG0346710,HORVU.MOREX.R3.6HG0606100,HORVU.MOREX.R3.7HG0674890
GO:BP	endosome transport via multivesicular body sorting pathway	GO:0032509	0.022361	1.65051	23	8	HORVU.MOREX.R3.1HG0000610,HORVU.MOREX.R3.1HG0045890,HORVU.MOREX.R3.1HG0053520,HORVU.MOREX.R3.1HG0071420,HORVU.MOREX.R3.3HG0276910,HORVU.MOREX.R3.4HG0346710,HORVU.MOREX.R3.6HG0606100,HORVU.MOREX.R3.7HG0674890
GO:BP	multivesicular body sorting pathway	GO:0071985	0.0443026	1.35357	25	8	HORVU.MOREX.R3.1HG0000610,HORVU.MOREX.R3.1HG0045890,HORVU.MOREX.R3.1HG0053520,HORVU.MOREX.R3.1HG0071420,HORVU.MOREX.R3.3HG0276910,HORVU.MOREX.R3.4HG0346710,HORVU.MOREX.R3.6HG0606100,HORVU.MOREX.R3.7HG0674890
GO:BP	tryptophan biosynthetic process	GO:0000162	0.0344359	1.46299	13	6	HORVU.MOREX.R3.1HG0093550,HORVU.MOREX.R3.4HG0389730,HORVU.MOREX.R3.4HG0411100,HORVU.MOREX.R3.7HG0702290,HORVU.MOREX.R3.7HG0722940,HORVU.MOREX.R3.7HG0744250
GO:BP	indolalkylamine biosynthetic process	GO:0046219	0.0344359	1.46299	13	6	HORVU.MOREX.R3.1HG0093550,HORVU.MOREX.R3.4HG0389730,HORVU.MOREX.R3.4HG0411100,HORVU.MOREX.R3.7HG0702290,HORVU.MOREX.R3.7HG0722940,HORVU.MOREX.R3.7HG0744250
GO:CC	cytoplasm	GO:0005737	9.04925e-05	4.04339	3550	306	HORVU.MOREX.R3.1HG0000610,HORVU.MOREX.R3.1HG0004730,HORVU.MOREX.R3.1HG0008650,HORVU.MOREX.R3.1HG0014580,HORVU.MOREX.R3.1HG0032540,HORVU.MOREX.R3.1HG0034380,HORVU.MOREX.R3.1HG0043640,HORVU.MOREX.R3.1HG0045890,HORVU.MOREX.R3.1HG0046420,HORVU.MOREX.R3.1HG0051580,HORVU.MOREX.R3.1HG0051910,HORVU.MOREX.R3.1HG0052130,HORVU.MOREX.R3.1HG0053550,HORVU.MOREX.R3.1HG0053900,HORVU.MOREX.R3.1HG0054010,HORVU.MOR…
GO:CC	membrane	GO:0030397	4.29989e-06	5.36654	358	51	HORVU.MOREX.R3.1HG0051580,HORVU.MOREX.R3.1HG0057870,HORVU.MOREX.R3.1HG0081640,HORVU.MOREX.R3.1HG0090780,HORVU.MOREX.R3.1HG0093550,HORVU.MOREX.R3.2HG0095670,HORVU.MOREX.R3.2HG0104520,HORVU.MOREX.R3.2HG0123880,HORVU.MOREX.R3.2HG0142030,HORVU.MOREX.R3.2HG0165490,HORVU.MOREX.R3.2HG0170580,HORVU.MOREX.R3.2HG0190680,HORVU.MOREX.R3.2HG0205750,HORVU.MOREX.R3.3HG0254640,HORVU.MOREX.R3.3HG0257140,HORVU.MOR…
GO:CC	microbody	GO:0042579	0.0201859	1.69495	82	16	HORVU.MOREX.R3.1HG0060700,HORVU.MOREX.R3.1HG0068380,HORVU.MOREX.R3.2HG0152870,HORVU.MOREX.R3.3HG0231090,HORVU.MOREX.R3.4HG0381820,HORVU.MOREX.R3.4HG0386000,HORVU.MOREX.R3.5HG0420740,HORVU.MOREX.R3.5HG0502000,HORVU.MOREX.R3.5HG0516730,HORVU.MOREX.R3.6HG0550930,HORVU.MOREX.R3.6HG0601400,HORVU.MOREX.R3.6HG0619740,HORVU.MOREX.R3.7HG0688690,HORVU.MOREX.R3.7HG0700750,HORVU.MOREX.R3.7HG0701630,HORVU.MOR…
GO:CC	peroxisome	GO:0005777	0.0201859	1.69495	82	16	HORVU.MOREX.R3.1HG0060700,HORVU.MOREX.R3.1HG0068380,HORVU.MOREX.R3.2HG0152870,HORVU.MOREX.R3.3HG0231090,HORVU.MOREX.R3.4HG0381820,HORVU.MOREX.R3.4HG0386000,HORVU.MOREX.R3.5HG0420740,HORVU.MOREX.R3.5HG0502000,HORVU.MOREX.R3.5HG0516730,HORVU.MOREX.R3.6HG0550930,HORVU.MOREX.R3.6HG0601400,HORVU.MOREX.R3.6HG0619740,HORVU.MOREX.R3.7HG0688690,HORVU.MOREX.R3.7HG0700750,HORVU.MOREX.R3.7HG0701630,HORVU.MOR…
GO:MF	catalytic activity	GO:0003824	4.14823e-14	13.3821	10060	675	HORVU.MOREX.R3.1HG0000110,HORVU.MOREX.R3.1HG0003690,HORVU.MOREX.R3.1HG0004730,HORVU.MOREX.R3.1HG0005420,HORVU.MOREX.R3.1HG0005750,HORVU.MOREX.R3.1HG0007600,HORVU.MOREX.R3.1HG0008440,HORVU.MOREX.R3.1HG0010530,HORVU.MOREX.R3.1HG0014580,HORVU.MOREX.R3.1HG0016790,HORVU.MOREX.R3.1HG0017240,HORVU.MOREX.R3.1HG0017720,HORVU.MOREX.R3.1HG0017750,HORVU.MOREX.R3.1HG0017980,HORVU.MOREX.R3.1HG0018210,HORVU.MOR…
GO:MF	hydrolase activity	GO:0016787	0.00292094	2.53448	3441	240	HORVU.MOREX.R3.1HG0000110,HORVU.MOREX.R3.1HG0003690,HORVU.MOREX.R3.1HG0007600,HORVU.MOREX.R3.1HG0014580,HORVU.MOREX.R3.1HG0017240,HORVU.MOREX.R3.1HG0018210,HORVU.MOREX.R3.1HG0023540,HORVU.MOREX.R3.1HG0026240,HORVU.MOREX.R3.1HG0034380,HORVU.MOREX.R3.1HG0050650,HORVU.MOREX.R3.1HG0053900,HORVU.MOREX.R3.1HG0054950,HORVU.MOREX.R3.1HG0055320,HORVU.MOREX.R3.1HG0057410,HORVU.MOREX.R3.1HG0059270,HORVU.MOR…
GO:MF	catalytic activity, acting on a protein	GO:0140096	0.049953	1.30144	3014	206	HORVU.MOREX.R3.1HG0004730,HORVU.MOREX.R3.1HG0017240,HORVU.MOREX.R3.1HG0017750,HORVU.MOREX.R3.1HG0017980,HORVU.MOREX.R3.1HG0023540,HORVU.MOREX.R3.1HG0024690,HORVU.MOREX.R3.1HG0030650,HORVU.MOREX.R3.1HG0052130,HORVU.MOREX.R3.1HG0055320,HORVU.MOREX.R3.1HG0057410,HORVU.MOREX.R3.1HG0059930,HORVU.MOREX.R3.1HG0066190,HORVU.MOREX.R3.1HG0068380,HORVU.MOREX.R3.1HG0071210,HORVU.MOREX.R3.1HG0076540,HORVU.MOR…
GO:MF	pyrophosphatase activity	GO:0016462	0.016563	1.78086	729	65	HORVU.MOREX.R3.1HG0000110,HORVU.MOREX.R3.1HG0003690,HORVU.MOREX.R3.1HG0007600,HORVU.MOREX.R3.1HG0014580,HORVU.MOREX.R3.1HG0034380,HORVU.MOREX.R3.1HG0053900,HORVU.MOREX.R3.1HG0069570,HORVU.MOREX.R3.1HG0073200,HORVU.MOREX.R3.1HG0075990,HORVU.MOREX.R3.1HG0087600,HORVU.MOREX.R3.1HG0095290,HORVU.MOREX.R3.2HG0102150,HORVU.MOREX.R3.2HG0103630,HORVU.MOREX.R3.2HG0132170,HORVU.MOREX.R3.2HG0159400,HORVU.MOR…
GO:MF	hydrolase activity, acting on acid anhydrides, in phosphorus-containing anhydrides	GO:0016818	0.0257725	1.58884	740	65	HORVU.MOREX.R3.1HG0000110,HORVU.MOREX.R3.1HG0003690,HORVU.MOREX.R3.1HG0007600,HORVU.MOREX.R3.1HG0014580,HORVU.MOREX.R3.1HG0034380,HORVU.MOREX.R3.1HG0053900,HORVU.MOREX.R3.1HG0069570,HORVU.MOREX.R3.1HG0073200,HORVU.MOREX.R3.1HG0075990,HORVU.MOREX.R3.1HG0087600,HORVU.MOREX.R3.1HG0095290,HORVU.MOREX.R3.2HG0102150,HORVU.MOREX.R3.2HG0103630,HORVU.MOREX.R3.2HG0132170,HORVU.MOREX.R3.2HG0159400,HORVU.MOR…
GO:MF	hydrolase activity, acting on acid anhydrides	GO:0016817	0.0325844	1.48699	746	65	HORVU.MOREX.R3.1HG0000110,HORVU.MOREX.R3.1HG0003690,HORVU.MOREX.R3.1HG0007600,HORVU.MOREX.R3.1HG0014580,HORVU.MOREX.R3.1HG0034380,HORVU.MOREX.R3.1HG0053900,HORVU.MOREX.R3.1HG0069570,HORVU.MOREX.R3.1HG0073200,HORVU.MOREX.R3.1HG0075990,HORVU.MOREX.R3.1HG0087600,HORVU.MOREX.R3.1HG0095290,HORVU.MOREX.R3.2HG0102150,HORVU.MOREX.R3.2HG0103630,HORVU.MOREX.R3.2HG0132170,HORVU.MOREX.R3.2HG0159400,HORVU.MOR…
GO:MF	phosphoric ester hydrolase activity	GO:0042578	3.83791e-07	6.41591	330	47	HORVU.MOREX.R3.1HG0017240,HORVU.MOREX.R3.1HG0023540,HORVU.MOREX.R3.1HG0026240,HORVU.MOREX.R3.1HG0055320,HORVU.MOREX.R3.1HG0077250,HORVU.MOREX.R3.1HG0083600,HORVU.MOREX.R3.1HG0088600,HORVU.MOREX.R3.2HG0142740,HORVU.MOREX.R3.2HG0172490,HORVU.MOREX.R3.2HG0191970,HORVU.MOREX.R3.3HG0254640,HORVU.MOREX.R3.3HG0264760,HORVU.MOREX.R3.3HG0267730,HORVU.MOREX.R3.3HG0274910,HORVU.MOREX.R3.3HG0281440,HORVU.MOR…
GO:MF	phosphatase activity	GO:0016791	2.77072e-07	6.55741	273	42	HORVU.MOREX.R3.1HG0017240,HORVU.MOREX.R3.1HG0023540,HORVU.MOREX.R3.1HG0055320,HORVU.MOREX.R3.1HG0083600,HORVU.MOREX.R3.1HG0088600,HORVU.MOREX.R3.2HG0142740,HORVU.MOREX.R3.2HG0172490,HORVU.MOREX.R3.2HG0191970,HORVU.MOREX.R3.3HG0254640,HORVU.MOREX.R3.3HG0264760,HORVU.MOREX.R3.3HG0267730,HORVU.MOREX.R3.3HG0274910,HORVU.MOREX.R3.3HG0281440,HORVU.MOREX.R3.3HG0294840,HORVU.MOREX.R3.4HG0340610,HORVU.MOR…
GO:MF	GTP binding	GO:0005525	4.0325e-05	4.39443	222	33	HORVU.MOREX.R3.1HG0053900,HORVU.MOREX.R3.1HG0069570,HORVU.MOREX.R3.1HG0072820,HORVU.MOREX.R3.1HG0073200,HORVU.MOREX.R3.1HG0087600,HORVU.MOREX.R3.2HG0132170,HORVU.MOREX.R3.3HG0228240,HORVU.MOREX.R3.3HG0228250,HORVU.MOREX.R3.3HG0278630,HORVU.MOREX.R3.3HG0284830,HORVU.MOREX.R3.3HG0289010,HORVU.MOREX.R3.3HG0295580,HORVU.MOREX.R3.3HG0309210,HORVU.MOREX.R3.3HG0310450,HORVU.MOREX.R3.4HG0338800,HORVU.MOR…
GO:MF	guanyl ribonucleotide binding	GO:0032561	4.0325e-05	4.39443	222	33	HORVU.MOREX.R3.1HG0053900,HORVU.MOREX.R3.1HG0069570,HORVU.MOREX.R3.1HG0072820,HORVU.MOREX.R3.1HG0073200,HORVU.MOREX.R3.1HG0087600,HORVU.MOREX.R3.2HG0132170,HORVU.MOREX.R3.3HG0228240,HORVU.MOREX.R3.3HG0228250,HORVU.MOREX.R3.3HG0278630,HORVU.MOREX.R3.3HG0284830,HORVU.MOREX.R3.3HG0289010,HORVU.MOREX.R3.3HG0295580,HORVU.MOREX.R3.3HG0309210,HORVU.MOREX.R3.3HG0310450,HORVU.MOREX.R3.4HG0338800,HORVU.MOR…
GO:MF	guanyl nucleotide binding	GO:0019001	4.49221e-05	4.34754	223	33	HORVU.MOREX.R3.1HG0053900,HORVU.MOREX.R3.1HG0069570,HORVU.MOREX.R3.1HG0072820,HORVU.MOREX.R3.1HG0073200,HORVU.MOREX.R3.1HG0087600,HORVU.MOREX.R3.2HG0132170,HORVU.MOREX.R3.3HG0228240,HORVU.MOREX.R3.3HG0228250,HORVU.MOREX.R3.3HG0278630,HORVU.MOREX.R3.3HG0284830,HORVU.MOREX.R3.3HG0289010,HORVU.MOREX.R3.3HG0295580,HORVU.MOREX.R3.3HG0309210,HORVU.MOREX.R3.3HG0310450,HORVU.MOREX.R3.4HG0338800,HORVU.MOR…
GO:MF	GTPase activity	GO:0003924	0.000113873	3.94358	168	27	HORVU.MOREX.R3.1HG0053900,HORVU.MOREX.R3.1HG0069570,HORVU.MOREX.R3.1HG0073200,HORVU.MOREX.R3.1HG0087600,HORVU.MOREX.R3.2HG0132170,HORVU.MOREX.R3.3HG0228240,HORVU.MOREX.R3.3HG0228250,HORVU.MOREX.R3.3HG0278630,HORVU.MOREX.R3.3HG0284830,HORVU.MOREX.R3.3HG0289010,HORVU.MOREX.R3.3HG0295580,HORVU.MOREX.R3.3HG0309210,HORVU.MOREX.R3.3HG0310450,HORVU.MOREX.R3.4HG0338800,HORVU.MOREX.R3.4HG0357970,HORVU.MOR…
GO:MF	phosphoprotein phosphatase activity	GO:0004721	3.86226e-05	4.41316	140	25	HORVU.MOREX.R3.1HG0017240,HORVU.MOREX.R3.1HG0023540,HORVU.MOREX.R3.1HG0055320,HORVU.MOREX.R3.2HG0142740,HORVU.MOREX.R3.2HG0172490,HORVU.MOREX.R3.2HG0191970,HORVU.MOREX.R3.3HG0264760,HORVU.MOREX.R3.3HG0267730,HORVU.MOREX.R3.3HG0281440,HORVU.MOREX.R3.4HG0398060,HORVU.MOREX.R3.4HG0403070,HORVU.MOREX.R3.5HG0440720,HORVU.MOREX.R3.5HG0450670,HORVU.MOREX.R3.5HG0508080,HORVU.MOREX.R3.5HG0512430,HORVU.MOR…
GO:MF	oxidoreductase activity, acting on CH-OH group of donors	GO:0016614	0.045932	1.33788	183	23	HORVU.MOREX.R3.1HG0029730,HORVU.MOREX.R3.1HG0043190,HORVU.MOREX.R3.1HG0060700,HORVU.MOREX.R3.1HG0081150,HORVU.MOREX.R3.1HG0090780,HORVU.MOREX.R3.2HG0104640,HORVU.MOREX.R3.2HG0144920,HORVU.MOREX.R3.2HG0175630,HORVU.MOREX.R3.2HG0178400,HORVU.MOREX.R3.2HG0183960,HORVU.MOREX.R3.2HG0199370,HORVU.MOREX.R3.3HG0231090,HORVU.MOREX.R3.3HG0236850,HORVU.MOREX.R3.3HG0252110,HORVU.MOREX.R3.4HG0367470,HORVU.MOR…
GO:MF	oxidoreductase activity, acting on the CH-OH group of donors, NAD or NADP as acceptor	GO:0016616	0.0091671	2.03777	154	22	HORVU.MOREX.R3.1HG0029730,HORVU.MOREX.R3.1HG0043190,HORVU.MOREX.R3.1HG0060700,HORVU.MOREX.R3.1HG0081150,HORVU.MOREX.R3.1HG0090780,HORVU.MOREX.R3.2HG0104640,HORVU.MOREX.R3.2HG0144920,HORVU.MOREX.R3.2HG0175630,HORVU.MOREX.R3.2HG0178400,HORVU.MOREX.R3.2HG0183960,HORVU.MOREX.R3.2HG0199370,HORVU.MOREX.R3.3HG0231090,HORVU.MOREX.R3.3HG0236850,HORVU.MOREX.R3.3HG0252110,HORVU.MOREX.R3.4HG0367470,HORVU.MOR…
GO:MF	protein serine/threonine phosphatase activity	GO:0004722	0.000204185	3.68998	104	20	HORVU.MOREX.R3.1HG0017240,HORVU.MOREX.R3.1HG0023540,HORVU.MOREX.R3.1HG0055320,HORVU.MOREX.R3.2HG0142740,HORVU.MOREX.R3.2HG0172490,HORVU.MOREX.R3.2HG0191970,HORVU.MOREX.R3.3HG0264760,HORVU.MOREX.R3.3HG0267730,HORVU.MOREX.R3.3HG0281440,HORVU.MOREX.R3.4HG0398060,HORVU.MOREX.R3.4HG0403070,HORVU.MOREX.R3.5HG0440720,HORVU.MOREX.R3.5HG0512430,HORVU.MOREX.R3.5HG0522310,HORVU.MOREX.R3.5HG0526280,HORVU.MOR…
GO:MF	molecular adaptor activity	GO:0060090	0.0129167	1.88885	104	17	HORVU.MOREX.R3.1HG0008650,HORVU.MOREX.R3.1HG0084770,HORVU.MOREX.R3.2HG0123790,HORVU.MOREX.R3.2HG0146580,HORVU.MOREX.R3.2HG0150240,HORVU.MOREX.R3.2HG0211630,HORVU.MOREX.R3.3HG0259970,HORVU.MOREX.R3.4HG0336620,HORVU.MOREX.R3.4HG0380920,HORVU.MOREX.R3.4HG0417070,HORVU.MOREX.R3.5HG0420740,HORVU.MOREX.R3.5HG0446490,HORVU.MOREX.R3.5HG0461940,HORVU.MOREX.R3.5HG0495540,HORVU.MOREX.R3.5HG0509400,HORVU.MOR…
GO:MF	protein-macromolecule adaptor activity	GO:0030674	0.0357475	1.44675	102	16	HORVU.MOREX.R3.1HG0008650,HORVU.MOREX.R3.1HG0084770,HORVU.MOREX.R3.2HG0123790,HORVU.MOREX.R3.2HG0146580,HORVU.MOREX.R3.2HG0150240,HORVU.MOREX.R3.2HG0211630,HORVU.MOREX.R3.3HG0259970,HORVU.MOREX.R3.4HG0336620,HORVU.MOREX.R3.4HG0380920,HORVU.MOREX.R3.4HG0417070,HORVU.MOREX.R3.5HG0420740,HORVU.MOREX.R3.5HG0446490,HORVU.MOREX.R3.5HG0495540,HORVU.MOREX.R3.5HG0509400,HORVU.MOREX.R3.6HG0628510,HORVU.MOR…
GO:MF	DNA-directed 5'-3' RNA polymerase activity	GO:0003899	0.00453587	2.34334	29	9	HORVU.MOREX.R3.1HG0024500,HORVU.MOREX.R3.1HG0063540,HORVU.MOREX.R3.2HG0113180,HORVU.MOREX.R3.2HG0124930,HORVU.MOREX.R3.3HG0295570,HORVU.MOREX.R3.4HG0355980,HORVU.MOREX.R3.5HG0460760,HORVU.MOREX.R3.5HG0467880,HORVU.MOREX.R3.6HG0610960
GO:MF	ubiquitin-like protein binding	GO:0032182	0.0475431	1.32291	38	9	HORVU.MOREX.R3.1HG0045890,HORVU.MOREX.R3.1HG0053520,HORVU.MOREX.R3.1HG0064770,HORVU.MOREX.R3.1HG0071420,HORVU.MOREX.R3.3HG0249240,HORVU.MOREX.R3.4HG0346710,HORVU.MOREX.R3.5HG0450380,HORVU.MOREX.R3.6HG0567800,HORVU.MOREX.R3.6HG0606100
GO:MF	RNA polymerase activity	GO:0097747	0.0475431	1.32291	38	9	HORVU.MOREX.R3.1HG0024500,HORVU.MOREX.R3.1HG0063540,HORVU.MOREX.R3.2HG0113180,HORVU.MOREX.R3.2HG0124930,HORVU.MOREX.R3.3HG0295570,HORVU.MOREX.R3.4HG0355980,HORVU.MOREX.R3.5HG0460760,HORVU.MOREX.R3.5HG0467880,HORVU.MOREX.R3.6HG0610960
GO:MF	5'-3' RNA polymerase activity	GO:0034062	0.0475431	1.32291	38	9	HORVU.MOREX.R3.1HG0024500,HORVU.MOREX.R3.1HG0063540,HORVU.MOREX.R3.2HG0113180,HORVU.MOREX.R3.2HG0124930,HORVU.MOREX.R3.3HG0295570,HORVU.MOREX.R3.4HG0355980,HORVU.MOREX.R3.5HG0460760,HORVU.MOREX.R3.5HG0467880,HORVU.MOREX.R3.6HG0610960
GO:MF	structural constituent of cytoskeleton	GO:0005200	0.00102918	2.98751	14	7	HORVU.MOREX.R3.1HG0069570,HORVU.MOREX.R3.2HG0132170,HORVU.MOREX.R3.3HG0295580,HORVU.MOREX.R3.4HG0338800,HORVU.MOREX.R3.4HG0396030,HORVU.MOREX.R3.5HG0513830,HORVU.MOREX.R3.5HG0514990

## Sheet: Green
Type	term_name	term_id	adjusted_p_value	negative_log10_of_adjusted_p_value	term_size	intersection_size	intersections
GO:BP	tetrapyrrole biosynthetic process	GO:0033014	3.17679e-08	7.49801	43	12	HORVU.MOREX.R3.1HG0047060,HORVU.MOREX.R3.1HG0066250,HORVU.MOREX.R3.3HG0273280,HORVU.MOREX.R3.3HG0293900,HORVU.MOREX.R3.4HG0356350,HORVU.MOREX.R3.4HG0378000,HORVU.MOREX.R3.5HG0429630,HORVU.MOREX.R3.5HG0524250,HORVU.MOREX.R3.6HG0556720,HORVU.MOREX.R3.6HG0615360,HORVU.MOREX.R3.7HG0644320,HORVU.MOREX.R3.7HG0738240
GO:BP	porphyrin-containing compound biosynthetic process	GO:0006779	1.79265e-07	6.7465	39	11	HORVU.MOREX.R3.1HG0047060,HORVU.MOREX.R3.1HG0066250,HORVU.MOREX.R3.3HG0273280,HORVU.MOREX.R3.3HG0293900,HORVU.MOREX.R3.4HG0378000,HORVU.MOREX.R3.5HG0429630,HORVU.MOREX.R3.5HG0524250,HORVU.MOREX.R3.6HG0556720,HORVU.MOREX.R3.6HG0615360,HORVU.MOREX.R3.7HG0644320,HORVU.MOREX.R3.7HG0738240
GO:BP	porphyrin-containing compound metabolic process	GO:0006778	2.82317e-07	6.54926	51	12	HORVU.MOREX.R3.1HG0047060,HORVU.MOREX.R3.1HG0066250,HORVU.MOREX.R3.3HG0273280,HORVU.MOREX.R3.3HG0293900,HORVU.MOREX.R3.4HG0356350,HORVU.MOREX.R3.4HG0378000,HORVU.MOREX.R3.5HG0429630,HORVU.MOREX.R3.5HG0524250,HORVU.MOREX.R3.6HG0556720,HORVU.MOREX.R3.6HG0615360,HORVU.MOREX.R3.7HG0644320,HORVU.MOREX.R3.7HG0738240
GO:BP	tetrapyrrole metabolic process	GO:0033013	5.7611e-07	6.23949	54	12	HORVU.MOREX.R3.1HG0047060,HORVU.MOREX.R3.1HG0066250,HORVU.MOREX.R3.3HG0273280,HORVU.MOREX.R3.3HG0293900,HORVU.MOREX.R3.4HG0356350,HORVU.MOREX.R3.4HG0378000,HORVU.MOREX.R3.5HG0429630,HORVU.MOREX.R3.5HG0524250,HORVU.MOREX.R3.6HG0556720,HORVU.MOREX.R3.6HG0615360,HORVU.MOREX.R3.7HG0644320,HORVU.MOREX.R3.7HG0738240
GO:BP	chlorophyll biosynthetic process	GO:0015995	9.70061e-07	6.0132	26	9	HORVU.MOREX.R3.1HG0047060,HORVU.MOREX.R3.1HG0066250,HORVU.MOREX.R3.3HG0273280,HORVU.MOREX.R3.4HG0378000,HORVU.MOREX.R3.5HG0524250,HORVU.MOREX.R3.6HG0556720,HORVU.MOREX.R3.6HG0615360,HORVU.MOREX.R3.7HG0644320,HORVU.MOREX.R3.7HG0738240
GO:BP	pigment metabolic process	GO:0042440	1.7587e-06	5.75481	72	13	HORVU.MOREX.R3.1HG0047060,HORVU.MOREX.R3.1HG0066250,HORVU.MOREX.R3.1HG0070690,HORVU.MOREX.R3.3HG0273280,HORVU.MOREX.R3.3HG0293900,HORVU.MOREX.R3.4HG0356350,HORVU.MOREX.R3.4HG0378000,HORVU.MOREX.R3.5HG0429630,HORVU.MOREX.R3.5HG0524250,HORVU.MOREX.R3.6HG0556720,HORVU.MOREX.R3.6HG0615360,HORVU.MOREX.R3.7HG0644320,HORVU.MOREX.R3.7HG0738240
GO:BP	chlorophyll metabolic process	GO:0015994	1.05021e-05	4.97872	33	9	HORVU.MOREX.R3.1HG0047060,HORVU.MOREX.R3.1HG0066250,HORVU.MOREX.R3.3HG0273280,HORVU.MOREX.R3.4HG0378000,HORVU.MOREX.R3.5HG0524250,HORVU.MOREX.R3.6HG0556720,HORVU.MOREX.R3.6HG0615360,HORVU.MOREX.R3.7HG0644320,HORVU.MOREX.R3.7HG0738240
GO:BP	protein transport	GO:0015031	1.17533e-05	4.92984	392	28	HORVU.MOREX.R3.1HG0046280,HORVU.MOREX.R3.1HG0063340,HORVU.MOREX.R3.1HG0073250,HORVU.MOREX.R3.2HG0096910,HORVU.MOREX.R3.2HG0120910,HORVU.MOREX.R3.2HG0124160,HORVU.MOREX.R3.2HG0127290,HORVU.MOREX.R3.2HG0138630,HORVU.MOREX.R3.2HG0140050,HORVU.MOREX.R3.2HG0165190,HORVU.MOREX.R3.3HG0266070,HORVU.MOREX.R3.3HG0273620,HORVU.MOREX.R3.3HG0283320,HORVU.MOREX.R3.3HG0309540,HORVU.MOREX.R3.4HG0335830,HORVU.MOR…
GO:BP	pigment biosynthetic process	GO:0046148	2.04881e-05	4.6885	59	11	HORVU.MOREX.R3.1HG0047060,HORVU.MOREX.R3.1HG0066250,HORVU.MOREX.R3.3HG0273280,HORVU.MOREX.R3.3HG0293900,HORVU.MOREX.R3.4HG0378000,HORVU.MOREX.R3.5HG0429630,HORVU.MOREX.R3.5HG0524250,HORVU.MOREX.R3.6HG0556720,HORVU.MOREX.R3.6HG0615360,HORVU.MOREX.R3.7HG0644320,HORVU.MOREX.R3.7HG0738240
GO:BP	establishment of protein localization	GO:0045184	0.000104848	3.97944	435	28	HORVU.MOREX.R3.1HG0046280,HORVU.MOREX.R3.1HG0063340,HORVU.MOREX.R3.1HG0073250,HORVU.MOREX.R3.2HG0096910,HORVU.MOREX.R3.2HG0120910,HORVU.MOREX.R3.2HG0124160,HORVU.MOREX.R3.2HG0127290,HORVU.MOREX.R3.2HG0138630,HORVU.MOREX.R3.2HG0140050,HORVU.MOREX.R3.2HG0165190,HORVU.MOREX.R3.3HG0266070,HORVU.MOREX.R3.3HG0273620,HORVU.MOREX.R3.3HG0283320,HORVU.MOREX.R3.3HG0309540,HORVU.MOREX.R3.4HG0335830,HORVU.MOR…
GO:BP	cellular localization	GO:0051641	0.000301005	3.52143	570	32	HORVU.MOREX.R3.1HG0046280,HORVU.MOREX.R3.1HG0063340,HORVU.MOREX.R3.1HG0069880,HORVU.MOREX.R3.1HG0073250,HORVU.MOREX.R3.2HG0096910,HORVU.MOREX.R3.2HG0120910,HORVU.MOREX.R3.2HG0124160,HORVU.MOREX.R3.2HG0127290,HORVU.MOREX.R3.2HG0138630,HORVU.MOREX.R3.2HG0140050,HORVU.MOREX.R3.2HG0165190,HORVU.MOREX.R3.3HG0266070,HORVU.MOREX.R3.3HG0273620,HORVU.MOREX.R3.3HG0283320,HORVU.MOREX.R3.3HG0309540,HORVU.MOR…
GO:BP	cellular macromolecule localization	GO:0070727	0.000404138	3.39347	465	28	HORVU.MOREX.R3.1HG0046280,HORVU.MOREX.R3.1HG0063340,HORVU.MOREX.R3.1HG0073250,HORVU.MOREX.R3.2HG0096910,HORVU.MOREX.R3.2HG0120910,HORVU.MOREX.R3.2HG0124160,HORVU.MOREX.R3.2HG0127290,HORVU.MOREX.R3.2HG0138630,HORVU.MOREX.R3.2HG0140050,HORVU.MOREX.R3.2HG0165190,HORVU.MOREX.R3.3HG0266070,HORVU.MOREX.R3.3HG0273620,HORVU.MOREX.R3.3HG0283320,HORVU.MOREX.R3.3HG0309540,HORVU.MOREX.R3.4HG0335830,HORVU.MOR…
GO:BP	protein localization	GO:0008104	0.000404138	3.39347	465	28	HORVU.MOREX.R3.1HG0046280,HORVU.MOREX.R3.1HG0063340,HORVU.MOREX.R3.1HG0073250,HORVU.MOREX.R3.2HG0096910,HORVU.MOREX.R3.2HG0120910,HORVU.MOREX.R3.2HG0124160,HORVU.MOREX.R3.2HG0127290,HORVU.MOREX.R3.2HG0138630,HORVU.MOREX.R3.2HG0140050,HORVU.MOREX.R3.2HG0165190,HORVU.MOREX.R3.3HG0266070,HORVU.MOREX.R3.3HG0273620,HORVU.MOREX.R3.3HG0283320,HORVU.MOREX.R3.3HG0309540,HORVU.MOREX.R3.4HG0335830,HORVU.MOR…
GO:BP	macromolecule localization	GO:0033036	0.00195247	2.70941	592	31	HORVU.MOREX.R3.1HG0046280,HORVU.MOREX.R3.1HG0063340,HORVU.MOREX.R3.1HG0073250,HORVU.MOREX.R3.2HG0096910,HORVU.MOREX.R3.2HG0120910,HORVU.MOREX.R3.2HG0124160,HORVU.MOREX.R3.2HG0127290,HORVU.MOREX.R3.2HG0138630,HORVU.MOREX.R3.2HG0140050,HORVU.MOREX.R3.2HG0165190,HORVU.MOREX.R3.3HG0227420,HORVU.MOREX.R3.3HG0266070,HORVU.MOREX.R3.3HG0273620,HORVU.MOREX.R3.3HG0283320,HORVU.MOREX.R3.3HG0309540,HORVU.MOR…
GO:BP	vesicle-mediated transport	GO:0016192	0.00204213	2.68992	314	21	HORVU.MOREX.R3.1HG0063340,HORVU.MOREX.R3.1HG0073250,HORVU.MOREX.R3.2HG0096910,HORVU.MOREX.R3.2HG0105670,HORVU.MOREX.R3.2HG0120910,HORVU.MOREX.R3.2HG0124160,HORVU.MOREX.R3.3HG0265560,HORVU.MOREX.R3.3HG0266070,HORVU.MOREX.R3.3HG0266840,HORVU.MOREX.R3.3HG0273620,HORVU.MOREX.R3.3HG0283320,HORVU.MOREX.R3.3HG0309540,HORVU.MOREX.R3.4HG0354730,HORVU.MOREX.R3.4HG0397870,HORVU.MOREX.R3.5HG0465820,HORVU.MOR…
GO:BP	intracellular transport	GO:0046907	0.00326275	2.48642	350	22	HORVU.MOREX.R3.1HG0063340,HORVU.MOREX.R3.1HG0069880,HORVU.MOREX.R3.2HG0096910,HORVU.MOREX.R3.2HG0124160,HORVU.MOREX.R3.2HG0140050,HORVU.MOREX.R3.2HG0165190,HORVU.MOREX.R3.3HG0266070,HORVU.MOREX.R3.3HG0273620,HORVU.MOREX.R3.3HG0283320,HORVU.MOREX.R3.3HG0309540,HORVU.MOREX.R3.4HG0335830,HORVU.MOREX.R3.4HG0354730,HORVU.MOREX.R3.4HG0397870,HORVU.MOREX.R3.5HG0465820,HORVU.MOREX.R3.5HG0471850,HORVU.MOR…
GO:BP	amino acid activation	GO:0043038	0.00544218	2.26423	66	9	HORVU.MOREX.R3.1HG0042100,HORVU.MOREX.R3.2HG0143570,HORVU.MOREX.R3.2HG0150730,HORVU.MOREX.R3.3HG0233230,HORVU.MOREX.R3.4HG0370720,HORVU.MOREX.R3.4HG0397850,HORVU.MOREX.R3.6HG0555830,HORVU.MOREX.R3.6HG0620220,HORVU.MOREX.R3.7HG0701140
GO:BP	defense response	GO:0006952	0.026647	1.43516	1073	16	HORVU.MOREX.R3.1HG0051580,HORVU.MOREX.R3.1HG0053550,HORVU.MOREX.R3.1HG0057870,HORVU.MOREX.R3.1HG0080620,HORVU.MOREX.R3.1HG0081640,HORVU.MOREX.R3.1HG0090740,HORVU.MOREX.R3.1HG0090780,HORVU.MOREX.R3.1HG0093550,HORVU.MOREX.R3.2HG0095670,HORVU.MOREX.R3.2HG0104520,HORVU.MOREX.R3.2HG0123880,HORVU.MOREX.R3.2HG0131410,HORVU.MOREX.R3.2HG0142030,HORVU.MOREX.R3.2HG0156100,HORVU.MOREX.R3.2HG0158270,HORVU.MOR…
GO:BP	tRNA aminoacylation	GO:0043039	0.00544218	2.26423	66	9	HORVU.MOREX.R3.1HG0042100,HORVU.MOREX.R3.2HG0143570,HORVU.MOREX.R3.2HG0150730,HORVU.MOREX.R3.3HG0233230,HORVU.MOREX.R3.4HG0370720,HORVU.MOREX.R3.4HG0397850,HORVU.MOREX.R3.6HG0555830,HORVU.MOREX.R3.6HG0620220,HORVU.MOREX.R3.7HG0701140
GO:BP	heme metabolic process	GO:0042168	0.00596518	2.22438	25	6	HORVU.MOREX.R3.3HG0273280,HORVU.MOREX.R3.3HG0293900,HORVU.MOREX.R3.4HG0356350,HORVU.MOREX.R3.4HG0378000,HORVU.MOREX.R3.5HG0429630,HORVU.MOREX.R3.6HG0556720
GO:BP	establishment of localization in cell	GO:0051649	0.0060648	2.21718	364	22	HORVU.MOREX.R3.1HG0063340,HORVU.MOREX.R3.1HG0069880,HORVU.MOREX.R3.2HG0096910,HORVU.MOREX.R3.2HG0124160,HORVU.MOREX.R3.2HG0140050,HORVU.MOREX.R3.2HG0165190,HORVU.MOREX.R3.3HG0266070,HORVU.MOREX.R3.3HG0273620,HORVU.MOREX.R3.3HG0283320,HORVU.MOREX.R3.3HG0309540,HORVU.MOREX.R3.4HG0335830,HORVU.MOREX.R3.4HG0354730,HORVU.MOREX.R3.4HG0397870,HORVU.MOREX.R3.5HG0465820,HORVU.MOREX.R3.5HG0471850,HORVU.MOR…
GO:BP	nitrogen compound transport	GO:0071705	0.00700927	2.15433	631	31	HORVU.MOREX.R3.1HG0046280,HORVU.MOREX.R3.1HG0063340,HORVU.MOREX.R3.1HG0073250,HORVU.MOREX.R3.2HG0096910,HORVU.MOREX.R3.2HG0120910,HORVU.MOREX.R3.2HG0124160,HORVU.MOREX.R3.2HG0127290,HORVU.MOREX.R3.2HG0138630,HORVU.MOREX.R3.2HG0140050,HORVU.MOREX.R3.2HG0165190,HORVU.MOREX.R3.3HG0266070,HORVU.MOREX.R3.3HG0273620,HORVU.MOREX.R3.3HG0283320,HORVU.MOREX.R3.3HG0309540,HORVU.MOREX.R3.4HG0335830,HORVU.MOR…
GO:BP	intracellular protein transport	GO:0006886	0.00919465	2.03646	242	17	HORVU.MOREX.R3.1HG0063340,HORVU.MOREX.R3.2HG0096910,HORVU.MOREX.R3.2HG0124160,HORVU.MOREX.R3.2HG0140050,HORVU.MOREX.R3.2HG0165190,HORVU.MOREX.R3.3HG0266070,HORVU.MOREX.R3.3HG0273620,HORVU.MOREX.R3.3HG0283320,HORVU.MOREX.R3.3HG0309540,HORVU.MOREX.R3.4HG0335830,HORVU.MOREX.R3.4HG0354730,HORVU.MOREX.R3.5HG0465820,HORVU.MOREX.R3.5HG0486850,HORVU.MOREX.R3.6HG0576880,HORVU.MOREX.R3.7HG0648880,HORVU.MOR…
GO:BP	plastid organization	GO:0009657	0.013597	1.86656	92	10	HORVU.MOREX.R3.1HG0020820,HORVU.MOREX.R3.1HG0046280,HORVU.MOREX.R3.1HG0064290,HORVU.MOREX.R3.1HG0070690,HORVU.MOREX.R3.2HG0140050,HORVU.MOREX.R3.2HG0181460,HORVU.MOREX.R3.3HG0242830,HORVU.MOREX.R3.3HG0304110,HORVU.MOREX.R3.5HG0512200,HORVU.MOREX.R3.6HG0560910
GO:BP	organic substance transport	GO:0071702	0.0185369	1.73196	793	35	HORVU.MOREX.R3.1HG0046280,HORVU.MOREX.R3.1HG0063340,HORVU.MOREX.R3.1HG0073250,HORVU.MOREX.R3.2HG0096910,HORVU.MOREX.R3.2HG0120910,HORVU.MOREX.R3.2HG0124160,HORVU.MOREX.R3.2HG0127290,HORVU.MOREX.R3.2HG0138630,HORVU.MOREX.R3.2HG0140050,HORVU.MOREX.R3.2HG0165190,HORVU.MOREX.R3.3HG0227420,HORVU.MOREX.R3.3HG0266070,HORVU.MOREX.R3.3HG0273620,HORVU.MOREX.R3.3HG0283320,HORVU.MOREX.R3.3HG0309540,HORVU.MOR…
GO:BP	tRNA aminoacylation for protein translation	GO:0006418	0.0288076	1.54049	63	8	HORVU.MOREX.R3.1HG0042100,HORVU.MOREX.R3.2HG0143570,HORVU.MOREX.R3.2HG0150730,HORVU.MOREX.R3.3HG0233230,HORVU.MOREX.R3.4HG0370720,HORVU.MOREX.R3.4HG0397850,HORVU.MOREX.R3.6HG0620220,HORVU.MOREX.R3.7HG0701140
GO:BP	heme biosynthetic process	GO:0006783	0.0348078	1.45832	21	5	HORVU.MOREX.R3.3HG0273280,HORVU.MOREX.R3.3HG0293900,HORVU.MOREX.R3.4HG0378000,HORVU.MOREX.R3.5HG0429630,HORVU.MOREX.R3.6HG0556720
GO:BP	organonitrogen compound biosynthetic process	GO:1901566	0.0480723	1.31811	1073	42	HORVU.MOREX.R3.1HG0016200,HORVU.MOREX.R3.1HG0042100,HORVU.MOREX.R3.1HG0047060,HORVU.MOREX.R3.1HG0064320,HORVU.MOREX.R3.1HG0066250,HORVU.MOREX.R3.1HG0070690,HORVU.MOREX.R3.1HG0073840,HORVU.MOREX.R3.2HG0096600,HORVU.MOREX.R3.2HG0112220,HORVU.MOREX.R3.2HG0128640,HORVU.MOREX.R3.2HG0143570,HORVU.MOREX.R3.2HG0150730,HORVU.MOREX.R3.2HG0205760,HORVU.MOREX.R3.3HG0231010,HORVU.MOREX.R3.3HG0232810,HORVU.MOR…
GO:CC	plastid	GO:0009536	1.03084e-11	10.9868	877	62	HORVU.MOREX.R3.1HG0020820,HORVU.MOREX.R3.1HG0042100,HORVU.MOREX.R3.1HG0046280,HORVU.MOREX.R3.1HG0047060,HORVU.MOREX.R3.1HG0064290,HORVU.MOREX.R3.1HG0066180,HORVU.MOREX.R3.1HG0070690,HORVU.MOREX.R3.2HG0103720,HORVU.MOREX.R3.2HG0140050,HORVU.MOREX.R3.2HG0149860,HORVU.MOREX.R3.2HG0150730,HORVU.MOREX.R3.2HG0152170,HORVU.MOREX.R3.2HG0167220,HORVU.MOREX.R3.2HG0177570,HORVU.MOREX.R3.2HG0181470,HORVU.MOR…
GO:CC	chloroplast	GO:0009507	1.20108e-11	10.9204	832	60	HORVU.MOREX.R3.1HG0020820,HORVU.MOREX.R3.1HG0042100,HORVU.MOREX.R3.1HG0046280,HORVU.MOREX.R3.1HG0047060,HORVU.MOREX.R3.1HG0064290,HORVU.MOREX.R3.1HG0066180,HORVU.MOREX.R3.1HG0070690,HORVU.MOREX.R3.2HG0103720,HORVU.MOREX.R3.2HG0140050,HORVU.MOREX.R3.2HG0149860,HORVU.MOREX.R3.2HG0150730,HORVU.MOREX.R3.2HG0152170,HORVU.MOREX.R3.2HG0167220,HORVU.MOREX.R3.2HG0177570,HORVU.MOREX.R3.2HG0181470,HORVU.MOR…
GO:CC	cytoplasm	GO:0005737	3.54991e-11	10.4498	3550	148	HORVU.MOREX.R3.1HG0004880,HORVU.MOREX.R3.1HG0006570,HORVU.MOREX.R3.1HG0020820,HORVU.MOREX.R3.1HG0022660,HORVU.MOREX.R3.1HG0029910,HORVU.MOREX.R3.1HG0032570,HORVU.MOREX.R3.1HG0042100,HORVU.MOREX.R3.1HG0046280,HORVU.MOREX.R3.1HG0047060,HORVU.MOREX.R3.1HG0063340,HORVU.MOREX.R3.1HG0064290,HORVU.MOREX.R3.1HG0064320,HORVU.MOREX.R3.1HG0066180,HORVU.MOREX.R3.1HG0066250,HORVU.MOREX.R3.1HG0069880,HORVU.MOR…
GO:CC	coated membrane	GO:0048475	6.13991e-07	6.21184	52	12	HORVU.MOREX.R3.1HG0073250,HORVU.MOREX.R3.2HG0096910,HORVU.MOREX.R3.2HG0124160,HORVU.MOREX.R3.3HG0273620,HORVU.MOREX.R3.3HG0283320,HORVU.MOREX.R3.3HG0309540,HORVU.MOREX.R3.4HG0354730,HORVU.MOREX.R3.5HG0465820,HORVU.MOREX.R3.5HG0486850,HORVU.MOREX.R3.6HG0576880,HORVU.MOREX.R3.7HG0648880,HORVU.MOREX.R3.7HG0656090
GO:CC	membrane coat	GO:0030117	6.13991e-07	6.21184	52	12	HORVU.MOREX.R3.1HG0073250,HORVU.MOREX.R3.2HG0096910,HORVU.MOREX.R3.2HG0124160,HORVU.MOREX.R3.3HG0273620,HORVU.MOREX.R3.3HG0283320,HORVU.MOREX.R3.3HG0309540,HORVU.MOREX.R3.4HG0354730,HORVU.MOREX.R3.5HG0465820,HORVU.MOREX.R3.5HG0486850,HORVU.MOREX.R3.6HG0576880,HORVU.MOREX.R3.7HG0648880,HORVU.MOREX.R3.7HG0656090
GO:CC	clathrin coat	GO:0030118	0.000609265	3.21519	19	6	HORVU.MOREX.R3.2HG0124160,HORVU.MOREX.R3.3HG0273620,HORVU.MOREX.R3.3HG0283320,HORVU.MOREX.R3.4HG0354730,HORVU.MOREX.R3.5HG0465820,HORVU.MOREX.R3.7HG0656090
GO:CC	AP-type membrane coat adaptor complex	GO:0030119	0.00561311	2.2508	17	5	HORVU.MOREX.R3.2HG0124160,HORVU.MOREX.R3.3HG0273620,HORVU.MOREX.R3.3HG0283320,HORVU.MOREX.R3.3HG0309540,HORVU.MOREX.R3.7HG0656090
GO:CC	intracellular anatomical structure	GO:0005622	0.00882112	2.05448	6078	186	HORVU.MOREX.R3.1HG0004880,HORVU.MOREX.R3.1HG0006570,HORVU.MOREX.R3.1HG0019870,HORVU.MOREX.R3.1HG0020820,HORVU.MOREX.R3.1HG0022660,HORVU.MOREX.R3.1HG0029910,HORVU.MOREX.R3.1HG0032570,HORVU.MOREX.R3.1HG0042100,HORVU.MOREX.R3.1HG0046280,HORVU.MOREX.R3.1HG0047060,HORVU.MOREX.R3.1HG0063340,HORVU.MOREX.R3.1HG0064290,HORVU.MOREX.R3.1HG0064320,HORVU.MOREX.R3.1HG0066180,HORVU.MOREX.R3.1HG0066250,HORVU.MOR…
GO:CC	chloroplast stroma	GO:0009570	0.0191106	1.71873	96	10	HORVU.MOREX.R3.1HG0020820,HORVU.MOREX.R3.2HG0140050,HORVU.MOREX.R3.2HG0150730,HORVU.MOREX.R3.2HG0152170,HORVU.MOREX.R3.3HG0266920,HORVU.MOREX.R3.3HG0312010,HORVU.MOREX.R3.5HG0444900,HORVU.MOREX.R3.6HG0593790,HORVU.MOREX.R3.6HG0607370,HORVU.MOREX.R3.7HG0674730
GO:CC	plastid stroma	GO:0009532	0.0208291	1.68133	97	10	HORVU.MOREX.R3.1HG0020820,HORVU.MOREX.R3.2HG0140050,HORVU.MOREX.R3.2HG0150730,HORVU.MOREX.R3.2HG0152170,HORVU.MOREX.R3.3HG0266920,HORVU.MOREX.R3.3HG0312010,HORVU.MOREX.R3.5HG0444900,HORVU.MOREX.R3.6HG0593790,HORVU.MOREX.R3.6HG0607370,HORVU.MOREX.R3.7HG0674730
GO:CC	microbody	GO:0042579	0.026958	1.56931	82	9	HORVU.MOREX.R3.2HG0211680,HORVU.MOREX.R3.4HG0332540,HORVU.MOREX.R3.4HG0380240,HORVU.MOREX.R3.5HG0491360,HORVU.MOREX.R3.6HG0545480,HORVU.MOREX.R3.6HG0563110,HORVU.MOREX.R3.6HG0629790,HORVU.MOREX.R3.7HG0642550,HORVU.MOREX.R3.7HG0731940
GO:CC	peroxisome	GO:0005777	0.026958	1.56931	82	9	HORVU.MOREX.R3.2HG0211680,HORVU.MOREX.R3.4HG0332540,HORVU.MOREX.R3.4HG0380240,HORVU.MOREX.R3.5HG0491360,HORVU.MOREX.R3.6HG0545480,HORVU.MOREX.R3.6HG0563110,HORVU.MOREX.R3.6HG0629790,HORVU.MOREX.R3.7HG0642550,HORVU.MOREX.R3.7HG0731940
GO:CC	clathrin adaptor complex	GO:0030131	0.0272358	1.56486	13	4	HORVU.MOREX.R3.2HG0124160,HORVU.MOREX.R3.3HG0273620,HORVU.MOREX.R3.3HG0283320,HORVU.MOREX.R3.7HG0656090
GO:CC	vesicle coat	GO:0030120	0.0301936	1.52008	36	6	HORVU.MOREX.R3.1HG0073250,HORVU.MOREX.R3.2HG0096910,HORVU.MOREX.R3.4HG0354730,HORVU.MOREX.R3.5HG0465820,HORVU.MOREX.R3.5HG0486850,HORVU.MOREX.R3.7HG0656090
GO:CC	coated vesicle	GO:0030135	0.0367346	1.43492	68	8	HORVU.MOREX.R3.1HG0069880,HORVU.MOREX.R3.1HG0073250,HORVU.MOREX.R3.2HG0096910,HORVU.MOREX.R3.4HG0354730,HORVU.MOREX.R3.5HG0465820,HORVU.MOREX.R3.5HG0486850,HORVU.MOREX.R3.7HG0656090,HORVU.MOREX.R3.7HG0684240
GO:MF	catalytic activity, acting on a tRNA	GO:0140101	0.00452877	2.34402	120	11	HORVU.MOREX.R3.1HG0042100,HORVU.MOREX.R3.2HG0143570,HORVU.MOREX.R3.2HG0150730,HORVU.MOREX.R3.2HG0205760,HORVU.MOREX.R3.3HG0233230,HORVU.MOREX.R3.4HG0370720,HORVU.MOREX.R3.4HG0397850,HORVU.MOREX.R3.4HG0404170,HORVU.MOREX.R3.6HG0555830,HORVU.MOREX.R3.6HG0620220,HORVU.MOREX.R3.7HG0701140
GO:MF	aminoacyl-tRNA ligase activity	GO:0004812	0.00669986	2.17393	64	8	HORVU.MOREX.R3.1HG0042100,HORVU.MOREX.R3.2HG0143570,HORVU.MOREX.R3.2HG0150730,HORVU.MOREX.R3.3HG0233230,HORVU.MOREX.R3.4HG0370720,HORVU.MOREX.R3.4HG0397850,HORVU.MOREX.R3.6HG0620220,HORVU.MOREX.R3.7HG0701140
GO:MF	ligase activity, forming carbon-oxygen bonds	GO:0016875	0.00669986	2.17393	64	8	HORVU.MOREX.R3.1HG0042100,HORVU.MOREX.R3.2HG0143570,HORVU.MOREX.R3.2HG0150730,HORVU.MOREX.R3.3HG0233230,HORVU.MOREX.R3.4HG0370720,HORVU.MOREX.R3.4HG0397850,HORVU.MOREX.R3.6HG0620220,HORVU.MOREX.R3.7HG0701140
GO:MF	oxidoreductase activity, acting on the CH-OH group of donors, NAD or NADP as acceptor	GO:0016616	0.0439977	1.35657	154	11	HORVU.MOREX.R3.1HG0090930,HORVU.MOREX.R3.2HG0176730,HORVU.MOREX.R3.3HG0248640,HORVU.MOREX.R3.5HG0432950,HORVU.MOREX.R3.5HG0479030,HORVU.MOREX.R3.5HG0491360,HORVU.MOREX.R3.6HG0563110,HORVU.MOREX.R3.6HG0575530,HORVU.MOREX.R3.7HG0639100,HORVU.MOREX.R3.7HG0686790,HORVU.MOREX.R3.7HG0690370
GO:MF	carbon-nitrogen ligase activity, with glutamine as amido-N-donor	GO:0016884	0.0462711	1.33469	16	4	HORVU.MOREX.R3.2HG0205760,HORVU.MOREX.R3.3HG0231010,HORVU.MOREX.R3.3HG0266920,HORVU.MOREX.R3.6HG0555830

## Sheet: Green-Yellow
Type	term_name	term_id	adjusted_p_value	negative_log10_of_adjusted_p_value	term_size	intersection_size	intersections
GO:BP	cellular respiration	GO:0045333	1.91407e-10	9.71804	228	12	HORVU.MOREX.R3.1HG0084510,HORVU.MOREX.R3.2HG0131530,HORVU.MOREX.R3.2HG0140090,HORVU.MOREX.R3.2HG0163050,HORVU.MOREX.R3.3HG0275990,HORVU.MOREX.R3.4HG0378120,HORVU.MOREX.R3.4HG0381460,HORVU.MOREX.R3.4HG0384370,HORVU.MOREX.R3.6HG0591090,HORVU.MOREX.R3.6HG0596040,HORVU.MOREX.R3.6HG0608130,HORVU.MOREX.R3.7HG0698250
GO:BP	energy derivation by oxidation of organic compounds	GO:0015980	3.03321e-10	9.5181	237	12	HORVU.MOREX.R3.1HG0084510,HORVU.MOREX.R3.2HG0131530,HORVU.MOREX.R3.2HG0140090,HORVU.MOREX.R3.2HG0163050,HORVU.MOREX.R3.3HG0275990,HORVU.MOREX.R3.4HG0378120,HORVU.MOREX.R3.4HG0381460,HORVU.MOREX.R3.4HG0384370,HORVU.MOREX.R3.6HG0591090,HORVU.MOREX.R3.6HG0596040,HORVU.MOREX.R3.6HG0608130,HORVU.MOREX.R3.7HG0698250
GO:BP	generation of precursor metabolites and energy	GO:0006091	2.8202e-07	6.54972	426	12	HORVU.MOREX.R3.1HG0084510,HORVU.MOREX.R3.2HG0131530,HORVU.MOREX.R3.2HG0140090,HORVU.MOREX.R3.2HG0163050,HORVU.MOREX.R3.3HG0275990,HORVU.MOREX.R3.4HG0378120,HORVU.MOREX.R3.4HG0381460,HORVU.MOREX.R3.4HG0384370,HORVU.MOREX.R3.6HG0591090,HORVU.MOREX.R3.6HG0596040,HORVU.MOREX.R3.6HG0608130,HORVU.MOREX.R3.7HG0698250
GO:BP	aerobic respiration	GO:0009060	2.74116e-09	8.56207	214	11	HORVU.MOREX.R3.1HG0084510,HORVU.MOREX.R3.2HG0131530,HORVU.MOREX.R3.2HG0140090,HORVU.MOREX.R3.2HG0163050,HORVU.MOREX.R3.3HG0275990,HORVU.MOREX.R3.4HG0378120,HORVU.MOREX.R3.4HG0384370,HORVU.MOREX.R3.6HG0591090,HORVU.MOREX.R3.6HG0596040,HORVU.MOREX.R3.6HG0608130,HORVU.MOREX.R3.7HG0698250
GO:BP	protein catabolic process	GO:0030163	5.49116e-06	5.26034	334	10	HORVU.MOREX.R3.2HG0108120,HORVU.MOREX.R3.2HG0108780,HORVU.MOREX.R3.2HG0194490,HORVU.MOREX.R3.3HG0285920,HORVU.MOREX.R3.4HG0335500,HORVU.MOREX.R3.4HG0347260,HORVU.MOREX.R3.5HG0494020,HORVU.MOREX.R3.5HG0500210,HORVU.MOREX.R3.6HG0554790,HORVU.MOREX.R3.7HG0687540
GO:BP	organonitrogen compound catabolic process	GO:1901565	0.000313869	3.50325	515	10	HORVU.MOREX.R3.2HG0108120,HORVU.MOREX.R3.2HG0108780,HORVU.MOREX.R3.2HG0194490,HORVU.MOREX.R3.3HG0285920,HORVU.MOREX.R3.4HG0335500,HORVU.MOREX.R3.4HG0347260,HORVU.MOREX.R3.5HG0494020,HORVU.MOREX.R3.5HG0500210,HORVU.MOREX.R3.6HG0554790,HORVU.MOREX.R3.7HG0687540
GO:BP	macromolecule catabolic process	GO:0009057	0.000444245	3.35238	535	10	HORVU.MOREX.R3.2HG0108120,HORVU.MOREX.R3.2HG0108780,HORVU.MOREX.R3.2HG0194490,HORVU.MOREX.R3.3HG0285920,HORVU.MOREX.R3.4HG0335500,HORVU.MOREX.R3.4HG0347260,HORVU.MOREX.R3.5HG0494020,HORVU.MOREX.R3.5HG0500210,HORVU.MOREX.R3.6HG0554790,HORVU.MOREX.R3.7HG0687540
GO:BP	proteolysis	GO:0006508	0.0234295	1.63024	839	10	HORVU.MOREX.R3.2HG0108120,HORVU.MOREX.R3.2HG0194490,HORVU.MOREX.R3.3HG0285920,HORVU.MOREX.R3.4HG0335500,HORVU.MOREX.R3.4HG0347260,HORVU.MOREX.R3.5HG0446900,HORVU.MOREX.R3.5HG0494020,HORVU.MOREX.R3.5HG0500210,HORVU.MOREX.R3.6HG0554790,HORVU.MOREX.R3.7HG0687540
GO:BP	organic substance catabolic process	GO:1901575	0.0248888	1.604	845	10	HORVU.MOREX.R3.2HG0108120,HORVU.MOREX.R3.2HG0108780,HORVU.MOREX.R3.2HG0194490,HORVU.MOREX.R3.3HG0285920,HORVU.MOREX.R3.4HG0335500,HORVU.MOREX.R3.4HG0347260,HORVU.MOREX.R3.5HG0494020,HORVU.MOREX.R3.5HG0500210,HORVU.MOREX.R3.6HG0554790,HORVU.MOREX.R3.7HG0687540
GO:BP	proteolysis involved in protein catabolic process	GO:0051603	5.21219e-05	4.28298	317	9	HORVU.MOREX.R3.2HG0108120,HORVU.MOREX.R3.2HG0194490,HORVU.MOREX.R3.3HG0285920,HORVU.MOREX.R3.4HG0335500,HORVU.MOREX.R3.4HG0347260,HORVU.MOREX.R3.5HG0494020,HORVU.MOREX.R3.5HG0500210,HORVU.MOREX.R3.6HG0554790,HORVU.MOREX.R3.7HG0687540
GO:BP	response to osmotic stress	GO:0006970	0.0213672	1.88031	84	13	HORVU.MOREX.R3.1HG0016310,HORVU.MOREX.R3.1HG0032540,HORVU.MOREX.R3.1HG0081150,HORVU.MOREX.R3.2HG0118000,HORVU.MOREX.R3.2HG0196120,HORVU.MOREX.R3.2HG0202460,HORVU.MOREX.R3.3HG0303840,HORVU.MOREX.R3.3HG0309210,HORVU.MOREX.R3.4HG0347360,HORVU.MOREX.R3.4HG0381750,HORVU.MOREX.R3.4HG0385780,HORVU.MOREX.R3.4HG0392700,HORVU.MOREX.R3.5HG0422410,HORVU.MOREX.R3.5HG0450670,HORVU.MOREX.R3.6HG0554840,HORVU.MOR…
GO:BP	aromatic amino acid family biosynthetic process	GO:0009073	1.69414e-07	7.59321	34	12	HORVU.MOREX.R3.1HG0051580,HORVU.MOREX.R3.1HG0093550,HORVU.MOREX.R3.2HG0123880,HORVU.MOREX.R3.2HG0165490,HORVU.MOREX.R3.4HG0389730,HORVU.MOREX.R3.4HG0411100,HORVU.MOREX.R3.5HG0446450,HORVU.MOREX.R3.5HG0500640,HORVU.MOREX.R3.5HG0507470,HORVU.MOREX.R3.7HG0645370,HORVU.MOREX.R3.7HG0665990,HORVU.MOREX.R3.7HG0702290,HORVU.MOREX.R3.7HG0722940,HORVU.MOREX.R3.7HG0725830,HORVU.MOREX.R3.7HG0744250
GO:BP	lipid modification	GO:0030258	0.0026706	2.89183	64	12	HORVU.MOREX.R3.1HG0025620,HORVU.MOREX.R3.1HG0060700,HORVU.MOREX.R3.1HG0064390,HORVU.MOREX.R3.1HG0080620,HORVU.MOREX.R3.2HG0171680,HORVU.MOREX.R3.3HG0231090,HORVU.MOREX.R3.3HG0294840,HORVU.MOREX.R3.4HG0341090,HORVU.MOREX.R3.4HG0404940,HORVU.MOREX.R3.5HG0502000,HORVU.MOREX.R3.6HG0573420,HORVU.MOREX.R3.6HG0619740,HORVU.MOREX.R3.7HG0679840,HORVU.MOREX.R3.7HG0700750,HORVU.MOREX.R3.7HG0713160
GO:BP	organic hydroxy compound biosynthetic process	GO:1901617	0.0156411	2.03205	65	11	HORVU.MOREX.R3.1HG0055380,HORVU.MOREX.R3.1HG0062050,HORVU.MOREX.R3.2HG0158270,HORVU.MOREX.R3.2HG0185090,HORVU.MOREX.R3.2HG0211900,HORVU.MOREX.R3.3HG0312440,HORVU.MOREX.R3.3HG0320030,HORVU.MOREX.R3.4HG0364490,HORVU.MOREX.R3.4HG0394640,HORVU.MOREX.R3.4HG0411700,HORVU.MOREX.R3.5HG0433530,HORVU.MOREX.R3.6HG0585520,HORVU.MOREX.R3.7HG0700500,HORVU.MOREX.R3.7HG0749940
GO:BP	response to salt stress	GO:0009651	0.044132	1.52751	71	11	HORVU.MOREX.R3.1HG0032540,HORVU.MOREX.R3.1HG0081150,HORVU.MOREX.R3.2HG0118000,HORVU.MOREX.R3.2HG0196120,HORVU.MOREX.R3.2HG0202460,HORVU.MOREX.R3.3HG0303840,HORVU.MOREX.R3.3HG0309210,HORVU.MOREX.R3.4HG0347360,HORVU.MOREX.R3.4HG0381750,HORVU.MOREX.R3.4HG0385780,HORVU.MOREX.R3.4HG0392700,HORVU.MOREX.R3.5HG0450670,HORVU.MOREX.R3.6HG0554840,HORVU.MOREX.R3.6HG0568570
GO:BP	lipid oxidation	GO:0034440	0.000593528	3.62338	37	9	HORVU.MOREX.R3.1HG0025620,HORVU.MOREX.R3.1HG0060700,HORVU.MOREX.R3.1HG0064390,HORVU.MOREX.R3.2HG0171680,HORVU.MOREX.R3.3HG0231090,HORVU.MOREX.R3.4HG0404940,HORVU.MOREX.R3.5HG0502000,HORVU.MOREX.R3.6HG0573420,HORVU.MOREX.R3.6HG0619740,HORVU.MOREX.R3.7HG0679840,HORVU.MOREX.R3.7HG0700750,HORVU.MOREX.R3.7HG0713160
GO:BP	monocarboxylic acid catabolic process	GO:0072329	0.000334126	3.90285	24	7	HORVU.MOREX.R3.1HG0025620,HORVU.MOREX.R3.1HG0060700,HORVU.MOREX.R3.1HG0064390,HORVU.MOREX.R3.2HG0190710,HORVU.MOREX.R3.3HG0231090,HORVU.MOREX.R3.5HG0502000,HORVU.MOREX.R3.6HG0573110,HORVU.MOREX.R3.6HG0619740,HORVU.MOREX.R3.7HG0700750,HORVU.MOREX.R3.7HG0713160
GO:BP	fatty acid catabolic process	GO:0009062	0.000571846	3.64148	20	6	HORVU.MOREX.R3.1HG0025620,HORVU.MOREX.R3.1HG0060700,HORVU.MOREX.R3.1HG0064390,HORVU.MOREX.R3.2HG0190710,HORVU.MOREX.R3.3HG0231090,HORVU.MOREX.R3.5HG0502000,HORVU.MOREX.R3.6HG0619740,HORVU.MOREX.R3.7HG0700750,HORVU.MOREX.R3.7HG0713160
GO:BP	fatty acid beta-oxidation	GO:0006635	0.00261212	2.58301	18	18	HORVU.MOREX.R3.1HG0025620,HORVU.MOREX.R3.1HG0060700,HORVU.MOREX.R3.1HG0064390,HORVU.MOREX.R3.3HG0231090,HORVU.MOREX.R3.5HG0502000,HORVU.MOREX.R3.6HG0619740,HORVU.MOREX.R3.7HG0700750,HORVU.MOREX.R3.7HG0713160
GO:BP	fatty acid oxidation	GO:0019395	0.00427499	2.36906	19	19	HORVU.MOREX.R3.1HG0025620,HORVU.MOREX.R3.1HG0060700,HORVU.MOREX.R3.1HG0064390,HORVU.MOREX.R3.3HG0231090,HORVU.MOREX.R3.5HG0502000,HORVU.MOREX.R3.6HG0619740,HORVU.MOREX.R3.7HG0700750,HORVU.MOREX.R3.7HG0713160
GO:BP	modification-dependent protein catabolic process	GO:0019941	0.0261084	1.58322	257	6	HORVU.MOREX.R3.2HG0108120,HORVU.MOREX.R3.2HG0194490,HORVU.MOREX.R3.3HG0285920,HORVU.MOREX.R3.5HG0500210,HORVU.MOREX.R3.6HG0554790,HORVU.MOREX.R3.7HG0687540
GO:BP	modification-dependent macromolecule catabolic process	GO:0043632	0.0266784	1.57384	258	6	HORVU.MOREX.R3.2HG0108120,HORVU.MOREX.R3.2HG0194490,HORVU.MOREX.R3.3HG0285920,HORVU.MOREX.R3.5HG0500210,HORVU.MOREX.R3.6HG0554790,HORVU.MOREX.R3.7HG0687540
GO:BP	proteasomal protein catabolic process	GO:0010498	0.0354761	1.45006	85	4	HORVU.MOREX.R3.2HG0108120,HORVU.MOREX.R3.4HG0335500,HORVU.MOREX.R3.5HG0500210,HORVU.MOREX.R3.6HG0554790
GO:BP	proton motive force-driven mitochondrial ATP synthesis	GO:0042776	0.0199354	1.70038	4	2	HORVU.MOREX.R3.1HG0084510,HORVU.MOREX.R3.6HG0608130
GO:BP	mitochondrial electron transport, NADH to ubiquinone	GO:0006120	0.0199354	1.70038	4	2	HORVU.MOREX.R3.4HG0384370,HORVU.MOREX.R3.7HG0698250
GO:BP	aerobic electron transport chain	GO:0019646	0.0496719	1.30389	6	2	HORVU.MOREX.R3.4HG0384370,HORVU.MOREX.R3.7HG0698250
GO:CC	cytoplasm	GO:0005737	5.97542e-06	5.22363	3550	35	HORVU.MOREX.R3.1HG0033920,HORVU.MOREX.R3.1HG0084510,HORVU.MOREX.R3.2HG0108120,HORVU.MOREX.R3.2HG0108780,HORVU.MOREX.R3.2HG0118560,HORVU.MOREX.R3.2HG0131530,HORVU.MOREX.R3.2HG0140090,HORVU.MOREX.R3.2HG0145140,HORVU.MOREX.R3.2HG0159360,HORVU.MOREX.R3.2HG0165860,HORVU.MOREX.R3.2HG0168940,HORVU.MOREX.R3.2HG0191250,HORVU.MOREX.R3.2HG0194490,HORVU.MOREX.R3.3HG0285920,HORVU.MOREX.R3.4HG0378120,HORVU.MOR…
GO:CC	intracellular membrane-bounded organelle	GO:0043231	0.026643	1.57442	4836	35	HORVU.MOREX.R3.1HG0033920,HORVU.MOREX.R3.1HG0084510,HORVU.MOREX.R3.2HG0108120,HORVU.MOREX.R3.2HG0108780,HORVU.MOREX.R3.2HG0118560,HORVU.MOREX.R3.2HG0131530,HORVU.MOREX.R3.2HG0140090,HORVU.MOREX.R3.2HG0145140,HORVU.MOREX.R3.2HG0159360,HORVU.MOREX.R3.2HG0165860,HORVU.MOREX.R3.2HG0168940,HORVU.MOREX.R3.2HG0170000,HORVU.MOREX.R3.2HG0191250,HORVU.MOREX.R3.2HG0194490,HORVU.MOREX.R3.3HG0285920,HORVU.MOR…
GO:CC	membrane-bounded organelle	GO:0043227	0.0292096	1.53447	4854	35	HORVU.MOREX.R3.1HG0033920,HORVU.MOREX.R3.1HG0084510,HORVU.MOREX.R3.2HG0108120,HORVU.MOREX.R3.2HG0108780,HORVU.MOREX.R3.2HG0118560,HORVU.MOREX.R3.2HG0131530,HORVU.MOREX.R3.2HG0140090,HORVU.MOREX.R3.2HG0145140,HORVU.MOREX.R3.2HG0159360,HORVU.MOREX.R3.2HG0165860,HORVU.MOREX.R3.2HG0168940,HORVU.MOREX.R3.2HG0170000,HORVU.MOREX.R3.2HG0191250,HORVU.MOREX.R3.2HG0194490,HORVU.MOREX.R3.3HG0285920,HORVU.MOR…
GO:CC	protein-containing complex	GO:0032991	5.56386e-07	6.25462	1750	26	HORVU.MOREX.R3.1HG0033920,HORVU.MOREX.R3.1HG0084510,HORVU.MOREX.R3.2HG0108120,HORVU.MOREX.R3.2HG0108780,HORVU.MOREX.R3.2HG0140090,HORVU.MOREX.R3.2HG0145140,HORVU.MOREX.R3.2HG0165860,HORVU.MOREX.R3.2HG0170000,HORVU.MOREX.R3.2HG0194490,HORVU.MOREX.R3.3HG0285920,HORVU.MOREX.R3.4HG0335500,HORVU.MOREX.R3.4HG0347260,HORVU.MOREX.R3.4HG0378120,HORVU.MOREX.R3.4HG0381460,HORVU.MOREX.R3.4HG0400610,HORVU.MOR…
GO:CC	catalytic complex	GO:1902494	5.47566e-12	11.2616	770	23	HORVU.MOREX.R3.1HG0033920,HORVU.MOREX.R3.1HG0084510,HORVU.MOREX.R3.2HG0108120,HORVU.MOREX.R3.2HG0108780,HORVU.MOREX.R3.2HG0140090,HORVU.MOREX.R3.2HG0145140,HORVU.MOREX.R3.2HG0165860,HORVU.MOREX.R3.2HG0170000,HORVU.MOREX.R3.2HG0194490,HORVU.MOREX.R3.3HG0285920,HORVU.MOREX.R3.4HG0335500,HORVU.MOREX.R3.4HG0347260,HORVU.MOREX.R3.4HG0378120,HORVU.MOREX.R3.4HG0381460,HORVU.MOREX.R3.4HG0400610,HORVU.MOR…
GO:CC	mitochondrion	GO:0005739	1.47649e-13	12.8308	436	20	HORVU.MOREX.R3.1HG0033920,HORVU.MOREX.R3.1HG0084510,HORVU.MOREX.R3.2HG0118560,HORVU.MOREX.R3.2HG0131530,HORVU.MOREX.R3.2HG0140090,HORVU.MOREX.R3.2HG0145140,HORVU.MOREX.R3.2HG0159360,HORVU.MOREX.R3.2HG0165860,HORVU.MOREX.R3.4HG0381460,HORVU.MOREX.R3.4HG0400610,HORVU.MOREX.R3.5HG0475360,HORVU.MOREX.R3.6HG0584100,HORVU.MOREX.R3.6HG0596040,HORVU.MOREX.R3.6HG0608130,HORVU.MOREX.R3.6HG0619360,HORVU.MOR…
GO:CC	organelle membrane	GO:0031090	4.90498e-07	6.30936	984	20	HORVU.MOREX.R3.1HG0033920,HORVU.MOREX.R3.1HG0084510,HORVU.MOREX.R3.2HG0118560,HORVU.MOREX.R3.2HG0140090,HORVU.MOREX.R3.2HG0145140,HORVU.MOREX.R3.2HG0159360,HORVU.MOREX.R3.2HG0165860,HORVU.MOREX.R3.2HG0191250,HORVU.MOREX.R3.4HG0381460,HORVU.MOREX.R3.4HG0400610,HORVU.MOREX.R3.5HG0452250,HORVU.MOREX.R3.5HG0475360,HORVU.MOREX.R3.6HG0584100,HORVU.MOREX.R3.6HG0608130,HORVU.MOREX.R3.6HG0619360,HORVU.MOR…
GO:CC	mitochondrial membrane	GO:0031966	1.45219e-17	16.838	190	18	HORVU.MOREX.R3.1HG0033920,HORVU.MOREX.R3.1HG0084510,HORVU.MOREX.R3.2HG0118560,HORVU.MOREX.R3.2HG0140090,HORVU.MOREX.R3.2HG0145140,HORVU.MOREX.R3.2HG0159360,HORVU.MOREX.R3.2HG0165860,HORVU.MOREX.R3.4HG0381460,HORVU.MOREX.R3.4HG0400610,HORVU.MOREX.R3.5HG0475360,HORVU.MOREX.R3.6HG0584100,HORVU.MOREX.R3.6HG0608130,HORVU.MOREX.R3.6HG0619360,HORVU.MOREX.R3.6HG0629350,HORVU.MOREX.R3.7HG0651560,HORVU.MOR…
GO:CC	mitochondrial envelope	GO:0005740	2.12662e-17	16.6723	194	18	HORVU.MOREX.R3.1HG0033920,HORVU.MOREX.R3.1HG0084510,HORVU.MOREX.R3.2HG0118560,HORVU.MOREX.R3.2HG0140090,HORVU.MOREX.R3.2HG0145140,HORVU.MOREX.R3.2HG0159360,HORVU.MOREX.R3.2HG0165860,HORVU.MOREX.R3.4HG0381460,HORVU.MOREX.R3.4HG0400610,HORVU.MOREX.R3.5HG0475360,HORVU.MOREX.R3.6HG0584100,HORVU.MOREX.R3.6HG0608130,HORVU.MOREX.R3.6HG0619360,HORVU.MOREX.R3.6HG0629350,HORVU.MOREX.R3.7HG0651560,HORVU.MOR…
GO:CC	envelope	GO:0031975	7.64611e-10	9.11656	522	18	HORVU.MOREX.R3.1HG0033920,HORVU.MOREX.R3.1HG0084510,HORVU.MOREX.R3.2HG0118560,HORVU.MOREX.R3.2HG0140090,HORVU.MOREX.R3.2HG0145140,HORVU.MOREX.R3.2HG0159360,HORVU.MOREX.R3.2HG0165860,HORVU.MOREX.R3.4HG0381460,HORVU.MOREX.R3.4HG0400610,HORVU.MOREX.R3.5HG0475360,HORVU.MOREX.R3.6HG0584100,HORVU.MOREX.R3.6HG0608130,HORVU.MOREX.R3.6HG0619360,HORVU.MOREX.R3.6HG0629350,HORVU.MOREX.R3.7HG0651560,HORVU.MOR…
GO:CC	organelle envelope	GO:0031967	7.64611e-10	9.11656	522	18	HORVU.MOREX.R3.1HG0033920,HORVU.MOREX.R3.1HG0084510,HORVU.MOREX.R3.2HG0118560,HORVU.MOREX.R3.2HG0140090,HORVU.MOREX.R3.2HG0145140,HORVU.MOREX.R3.2HG0159360,HORVU.MOREX.R3.2HG0165860,HORVU.MOREX.R3.4HG0381460,HORVU.MOREX.R3.4HG0400610,HORVU.MOREX.R3.5HG0475360,HORVU.MOREX.R3.6HG0584100,HORVU.MOREX.R3.6HG0608130,HORVU.MOREX.R3.6HG0619360,HORVU.MOREX.R3.6HG0629350,HORVU.MOREX.R3.7HG0651560,HORVU.MOR…
GO:CC	mitochondrial inner membrane	GO:0005743	3.82634e-13	12.4172	150	14	HORVU.MOREX.R3.1HG0033920,HORVU.MOREX.R3.1HG0084510,HORVU.MOREX.R3.2HG0118560,HORVU.MOREX.R3.2HG0140090,HORVU.MOREX.R3.2HG0145140,HORVU.MOREX.R3.2HG0159360,HORVU.MOREX.R3.2HG0165860,HORVU.MOREX.R3.4HG0400610,HORVU.MOREX.R3.6HG0608130,HORVU.MOREX.R3.6HG0619360,HORVU.MOREX.R3.6HG0629350,HORVU.MOREX.R3.7HG0688720,HORVU.MOREX.R3.7HG0698250,HORVU.MOREX.R3.7HG0705330
GO:CC	organelle inner membrane	GO:0019866	6.75948e-12	11.1701	184	14	HORVU.MOREX.R3.1HG0033920,HORVU.MOREX.R3.1HG0084510,HORVU.MOREX.R3.2HG0118560,HORVU.MOREX.R3.2HG0140090,HORVU.MOREX.R3.2HG0145140,HORVU.MOREX.R3.2HG0159360,HORVU.MOREX.R3.2HG0165860,HORVU.MOREX.R3.4HG0400610,HORVU.MOREX.R3.6HG0608130,HORVU.MOREX.R3.6HG0619360,HORVU.MOREX.R3.6HG0629350,HORVU.MOREX.R3.7HG0688720,HORVU.MOREX.R3.7HG0698250,HORVU.MOREX.R3.7HG0705330
GO:CC	membrane protein complex	GO:0098796	0.000175584	3.75552	486	12	HORVU.MOREX.R3.1HG0033920,HORVU.MOREX.R3.1HG0084510,HORVU.MOREX.R3.2HG0140090,HORVU.MOREX.R3.2HG0145140,HORVU.MOREX.R3.2HG0165860,HORVU.MOREX.R3.4HG0381460,HORVU.MOREX.R3.4HG0400610,HORVU.MOREX.R3.5HG0452250,HORVU.MOREX.R3.6HG0608130,HORVU.MOREX.R3.6HG0629350,HORVU.MOREX.R3.7HG0698250,HORVU.MOREX.R3.7HG0705330
GO:CC	intracellular protein-containing complex	GO:0140535	3.0361e-05	4.51768	334	11	HORVU.MOREX.R3.2HG0108120,HORVU.MOREX.R3.2HG0108780,HORVU.MOREX.R3.2HG0194490,HORVU.MOREX.R3.3HG0285920,HORVU.MOREX.R3.4HG0335500,HORVU.MOREX.R3.4HG0347260,HORVU.MOREX.R3.5HG0494020,HORVU.MOREX.R3.5HG0500210,HORVU.MOREX.R3.5HG0501010,HORVU.MOREX.R3.6HG0554790,HORVU.MOREX.R3.7HG0687540
GO:CC	proteasome complex	GO:0000502	4.95344e-12	11.3051	55	10	HORVU.MOREX.R3.2HG0108120,HORVU.MOREX.R3.2HG0108780,HORVU.MOREX.R3.2HG0194490,HORVU.MOREX.R3.3HG0285920,HORVU.MOREX.R3.4HG0335500,HORVU.MOREX.R3.4HG0347260,HORVU.MOREX.R3.5HG0494020,HORVU.MOREX.R3.5HG0500210,HORVU.MOREX.R3.6HG0554790,HORVU.MOREX.R3.7HG0687540
GO:CC	endopeptidase complex	GO:1905369	2.10603e-11	10.6765	63	10	HORVU.MOREX.R3.2HG0108120,HORVU.MOREX.R3.2HG0108780,HORVU.MOREX.R3.2HG0194490,HORVU.MOREX.R3.3HG0285920,HORVU.MOREX.R3.4HG0335500,HORVU.MOREX.R3.4HG0347260,HORVU.MOREX.R3.5HG0494020,HORVU.MOREX.R3.5HG0500210,HORVU.MOREX.R3.6HG0554790,HORVU.MOREX.R3.7HG0687540
GO:CC	peptidase complex	GO:1905368	3.7428e-10	9.4268	83	10	HORVU.MOREX.R3.2HG0108120,HORVU.MOREX.R3.2HG0108780,HORVU.MOREX.R3.2HG0194490,HORVU.MOREX.R3.3HG0285920,HORVU.MOREX.R3.4HG0335500,HORVU.MOREX.R3.4HG0347260,HORVU.MOREX.R3.5HG0494020,HORVU.MOREX.R3.5HG0500210,HORVU.MOREX.R3.6HG0554790,HORVU.MOREX.R3.7HG0687540
GO:CC	respirasome	GO:0070469	5.79234e-09	8.23715	76	9	HORVU.MOREX.R3.2HG0140090,HORVU.MOREX.R3.2HG0145140,HORVU.MOREX.R3.2HG0159360,HORVU.MOREX.R3.4HG0381460,HORVU.MOREX.R3.4HG0400610,HORVU.MOREX.R3.6HG0629350,HORVU.MOREX.R3.7HG0688720,HORVU.MOREX.R3.7HG0698250,HORVU.MOREX.R3.7HG0705330
GO:CC	inner mitochondrial membrane protein complex	GO:0098800	6.4958e-08	7.18737	99	9	HORVU.MOREX.R3.1HG0033920,HORVU.MOREX.R3.1HG0084510,HORVU.MOREX.R3.2HG0145140,HORVU.MOREX.R3.2HG0165860,HORVU.MOREX.R3.4HG0400610,HORVU.MOREX.R3.6HG0608130,HORVU.MOREX.R3.6HG0629350,HORVU.MOREX.R3.7HG0698250,HORVU.MOREX.R3.7HG0705330
GO:CC	mitochondrial protein-containing complex	GO:0098798	1.67684e-07	6.77551	110	9	HORVU.MOREX.R3.1HG0033920,HORVU.MOREX.R3.1HG0084510,HORVU.MOREX.R3.2HG0145140,HORVU.MOREX.R3.2HG0165860,HORVU.MOREX.R3.4HG0400610,HORVU.MOREX.R3.6HG0608130,HORVU.MOREX.R3.6HG0629350,HORVU.MOREX.R3.7HG0698250,HORVU.MOREX.R3.7HG0705330
GO:CC	proteasome core complex	GO:0005839	2.64859e-09	8.57698	27	7	HORVU.MOREX.R3.3HG0285920,HORVU.MOREX.R3.4HG0335500,HORVU.MOREX.R3.4HG0347260,HORVU.MOREX.R3.5HG0494020,HORVU.MOREX.R3.5HG0500210,HORVU.MOREX.R3.6HG0554790,HORVU.MOREX.R3.7HG0687540
GO:CC	respiratory chain complex	GO:0098803	9.07966e-07	6.04193	59	7	HORVU.MOREX.R3.2HG0140090,HORVU.MOREX.R3.2HG0145140,HORVU.MOREX.R3.4HG0381460,HORVU.MOREX.R3.4HG0400610,HORVU.MOREX.R3.6HG0629350,HORVU.MOREX.R3.7HG0698250,HORVU.MOREX.R3.7HG0705330
GO:CC	oxidoreductase complex	GO:1990204	0.000142417	3.84644	122	7	HORVU.MOREX.R3.2HG0140090,HORVU.MOREX.R3.2HG0145140,HORVU.MOREX.R3.4HG0381460,HORVU.MOREX.R3.4HG0400610,HORVU.MOREX.R3.6HG0629350,HORVU.MOREX.R3.7HG0698250,HORVU.MOREX.R3.7HG0705330
GO:CC	respiratory chain complex I	GO:0045271	0.000326143	3.48659	50	5	HORVU.MOREX.R3.2HG0145140,HORVU.MOREX.R3.4HG0381460,HORVU.MOREX.R3.4HG0400610,HORVU.MOREX.R3.6HG0629350,HORVU.MOREX.R3.7HG0698250
GO:CC	mitochondrial respirasome	GO:0005746	0.000397225	3.40096	52	5	HORVU.MOREX.R3.2HG0145140,HORVU.MOREX.R3.4HG0400610,HORVU.MOREX.R3.6HG0629350,HORVU.MOREX.R3.7HG0698250,HORVU.MOREX.R3.7HG0705330
GO:CC	transmembrane transporter complex	GO:1902495	0.000746367	3.12705	59	5	HORVU.MOREX.R3.2HG0145140,HORVU.MOREX.R3.4HG0381460,HORVU.MOREX.R3.4HG0400610,HORVU.MOREX.R3.6HG0629350,HORVU.MOREX.R3.7HG0698250
GO:CC	transporter complex	GO:1990351	0.000954481	3.02023	62	5	HORVU.MOREX.R3.2HG0145140,HORVU.MOREX.R3.4HG0381460,HORVU.MOREX.R3.4HG0400610,HORVU.MOREX.R3.6HG0629350,HORVU.MOREX.R3.7HG0698250
GO:CC	NADH dehydrogenase complex	GO:0030964	0.00498676	2.30218	87	5	HORVU.MOREX.R3.2HG0145140,HORVU.MOREX.R3.4HG0381460,HORVU.MOREX.R3.4HG0400610,HORVU.MOREX.R3.6HG0629350,HORVU.MOREX.R3.7HG0698250
GO:CC	proteasome core complex, alpha-subunit complex	GO:0019773	3.99957e-05	4.39799	14	4	HORVU.MOREX.R3.3HG0285920,HORVU.MOREX.R3.5HG0500210,HORVU.MOREX.R3.6HG0554790,HORVU.MOREX.R3.7HG0687540
GO:CC	mitochondrial proton-transporting ATP synthase complex	GO:0005753	0.000120567	3.91877	18	4	HORVU.MOREX.R3.1HG0033920,HORVU.MOREX.R3.1HG0084510,HORVU.MOREX.R3.2HG0165860,HORVU.MOREX.R3.6HG0608130
GO:CC	mitochondrial respiratory chain complex I	GO:0005747	0.00635076	2.19717	47	4	HORVU.MOREX.R3.2HG0145140,HORVU.MOREX.R3.4HG0400610,HORVU.MOREX.R3.6HG0629350,HORVU.MOREX.R3.7HG0698250
GO:CC	proton-transporting ATP synthase, stator stalk	GO:0045265	0.00202458	2.69366	2	2	HORVU.MOREX.R3.2HG0165860,HORVU.MOREX.R3.6HG0608130
GO:CC	mitochondrial proton-transporting ATP synthase, stator stalk	GO:0000274	0.00202458	2.69366	2	2	HORVU.MOREX.R3.2HG0165860,HORVU.MOREX.R3.6HG0608130
GO:CC	succinate dehydrogenase complex	GO:0045281	0.0200613	1.69764	5	2	HORVU.MOREX.R3.2HG0140090,HORVU.MOREX.R3.7HG0705330
GO:CC	mitochondrial proton-transporting ATP synthase complex, catalytic sector F(1)	GO:0000275	0.0200613	1.69764	5	2	HORVU.MOREX.R3.1HG0033920,HORVU.MOREX.R3.1HG0084510
GO:MF	succinate-CoA ligase activity	GO:0004774	0.00077791	3.10907	2	2	HORVU.MOREX.R3.2HG0131530,HORVU.MOREX.R3.6HG0596040
GO:MF	succinate-CoA ligase (ADP-forming) activity	GO:0004775	0.00077791	3.10907	2	2	HORVU.MOREX.R3.2HG0131530,HORVU.MOREX.R3.6HG0596040
GO:MF	proteasome-activating activity	GO:0036402	0.0277434	1.55684	9	2	HORVU.MOREX.R3.2HG0108120,HORVU.MOREX.R3.2HG0108780

## Sheet: Megenta
Type	term_name	term_id	adjusted_p_value	negative_log10_of_adjusted_p_value	term_size	intersection_size	intersections
GO:BP	cell wall organization or biogenesis	GO:0071554	0.000320147	3.67841	515	12	HORVU.MOREX.R3.2HG0108120,HORVU.MOREX.R3.2HG0108780,HORVU.MOREX.R3.2HG0194490,HORVU.MOREX.R3.3HG0285920,HORVU.MOREX.R3.4HG0335500,HORVU.MOREX.R3.4HG0347260,HORVU.MOREX.R3.5HG0494020,HORVU.MOREX.R3.5HG0500210,HORVU.MOREX.R3.6HG0554790,HORVU.MOREX.R3.7HG0687540
GO:BP	secondary metabolic process	GO:0019748	0.0238981	1.71175	839	12	HORVU.MOREX.R3.2HG0108120,HORVU.MOREX.R3.2HG0194490,HORVU.MOREX.R3.3HG0285920,HORVU.MOREX.R3.4HG0335500,HORVU.MOREX.R3.4HG0347260,HORVU.MOREX.R3.5HG0446900,HORVU.MOREX.R3.5HG0494020,HORVU.MOREX.R3.5HG0500210,HORVU.MOREX.R3.6HG0554790,HORVU.MOREX.R3.7HG0687540
GO:BP	multi-multicellular organism process	GO:0044706	5.31643e-05	4.49713	317	11	HORVU.MOREX.R3.2HG0108120,HORVU.MOREX.R3.2HG0194490,HORVU.MOREX.R3.3HG0285920,HORVU.MOREX.R3.4HG0335500,HORVU.MOREX.R3.4HG0347260,HORVU.MOREX.R3.5HG0494020,HORVU.MOREX.R3.5HG0500210,HORVU.MOREX.R3.6HG0554790,HORVU.MOREX.R3.7HG0687540
GO:BP	organic hydroxy compound metabolic process	GO:1901615	0.0217946	1.97433	84	15	HORVU.MOREX.R3.1HG0016310,HORVU.MOREX.R3.1HG0032540,HORVU.MOREX.R3.1HG0081150,HORVU.MOREX.R3.2HG0118000,HORVU.MOREX.R3.2HG0196120,HORVU.MOREX.R3.2HG0202460,HORVU.MOREX.R3.3HG0303840,HORVU.MOREX.R3.3HG0309210,HORVU.MOREX.R3.4HG0347360,HORVU.MOREX.R3.4HG0381750,HORVU.MOREX.R3.4HG0385780,HORVU.MOREX.R3.4HG0392700,HORVU.MOREX.R3.5HG0422410,HORVU.MOREX.R3.5HG0450670,HORVU.MOREX.R3.6HG0554840,HORVU.MOR…
GO:BP	cell wall organization	GO:0071555	1.72802e-07	7.97287	34	14	HORVU.MOREX.R3.1HG0051580,HORVU.MOREX.R3.1HG0093550,HORVU.MOREX.R3.2HG0123880,HORVU.MOREX.R3.2HG0165490,HORVU.MOREX.R3.4HG0389730,HORVU.MOREX.R3.4HG0411100,HORVU.MOREX.R3.5HG0446450,HORVU.MOREX.R3.5HG0500640,HORVU.MOREX.R3.5HG0507470,HORVU.MOREX.R3.7HG0645370,HORVU.MOREX.R3.7HG0665990,HORVU.MOREX.R3.7HG0702290,HORVU.MOREX.R3.7HG0722940,HORVU.MOREX.R3.7HG0725830,HORVU.MOREX.R3.7HG0744250
GO:BP	isoprenoid metabolic process	GO:0006720	0.00272401	3.03642	64	14	HORVU.MOREX.R3.1HG0025620,HORVU.MOREX.R3.1HG0060700,HORVU.MOREX.R3.1HG0064390,HORVU.MOREX.R3.1HG0080620,HORVU.MOREX.R3.2HG0171680,HORVU.MOREX.R3.3HG0231090,HORVU.MOREX.R3.3HG0294840,HORVU.MOREX.R3.4HG0341090,HORVU.MOREX.R3.4HG0404940,HORVU.MOREX.R3.5HG0502000,HORVU.MOREX.R3.6HG0573420,HORVU.MOREX.R3.6HG0619740,HORVU.MOREX.R3.7HG0679840,HORVU.MOREX.R3.7HG0700750,HORVU.MOREX.R3.7HG0713160
GO:BP	terpenoid metabolic process	GO:0006721	0.015954	2.13365	65	13	HORVU.MOREX.R3.1HG0055380,HORVU.MOREX.R3.1HG0062050,HORVU.MOREX.R3.2HG0158270,HORVU.MOREX.R3.2HG0185090,HORVU.MOREX.R3.2HG0211900,HORVU.MOREX.R3.3HG0312440,HORVU.MOREX.R3.3HG0320030,HORVU.MOREX.R3.4HG0364490,HORVU.MOREX.R3.4HG0394640,HORVU.MOREX.R3.4HG0411700,HORVU.MOREX.R3.5HG0433530,HORVU.MOREX.R3.6HG0585520,HORVU.MOREX.R3.7HG0700500,HORVU.MOREX.R3.7HG0749940
GO:BP	photosynthesis	GO:0015979	0.0450146	1.60388	71	13	HORVU.MOREX.R3.1HG0032540,HORVU.MOREX.R3.1HG0081150,HORVU.MOREX.R3.2HG0118000,HORVU.MOREX.R3.2HG0196120,HORVU.MOREX.R3.2HG0202460,HORVU.MOREX.R3.3HG0303840,HORVU.MOREX.R3.3HG0309210,HORVU.MOREX.R3.4HG0347360,HORVU.MOREX.R3.4HG0381750,HORVU.MOREX.R3.4HG0385780,HORVU.MOREX.R3.4HG0392700,HORVU.MOREX.R3.5HG0450670,HORVU.MOREX.R3.6HG0554840,HORVU.MOREX.R3.6HG0568570
GO:BP	multi-organism reproductive process	GO:0044703	0.000605399	3.80455	37	11	HORVU.MOREX.R3.1HG0025620,HORVU.MOREX.R3.1HG0060700,HORVU.MOREX.R3.1HG0064390,HORVU.MOREX.R3.2HG0171680,HORVU.MOREX.R3.3HG0231090,HORVU.MOREX.R3.4HG0404940,HORVU.MOREX.R3.5HG0502000,HORVU.MOREX.R3.6HG0573420,HORVU.MOREX.R3.6HG0619740,HORVU.MOREX.R3.7HG0679840,HORVU.MOREX.R3.7HG0700750,HORVU.MOREX.R3.7HG0713160
GO:BP	glycosyl compound metabolic process	GO:1901657	0.000340809	4.09799	24	9	HORVU.MOREX.R3.1HG0025620,HORVU.MOREX.R3.1HG0060700,HORVU.MOREX.R3.1HG0064390,HORVU.MOREX.R3.2HG0190710,HORVU.MOREX.R3.3HG0231090,HORVU.MOREX.R3.5HG0502000,HORVU.MOREX.R3.6HG0573110,HORVU.MOREX.R3.6HG0619740,HORVU.MOREX.R3.7HG0700750,HORVU.MOREX.R3.7HG0713160
GO:BP	flavonoid metabolic process	GO:0009812	0.000583283	3.82355	20	8	HORVU.MOREX.R3.1HG0025620,HORVU.MOREX.R3.1HG0060700,HORVU.MOREX.R3.1HG0064390,HORVU.MOREX.R3.2HG0190710,HORVU.MOREX.R3.3HG0231090,HORVU.MOREX.R3.5HG0502000,HORVU.MOREX.R3.6HG0619740,HORVU.MOREX.R3.7HG0700750,HORVU.MOREX.R3.7HG0713160
GO:BP	hydrogen peroxide metabolic process	GO:0042743	0.00266436	2.71216	18	20	HORVU.MOREX.R3.1HG0025620,HORVU.MOREX.R3.1HG0060700,HORVU.MOREX.R3.1HG0064390,HORVU.MOREX.R3.3HG0231090,HORVU.MOREX.R3.5HG0502000,HORVU.MOREX.R3.6HG0619740,HORVU.MOREX.R3.7HG0700750,HORVU.MOREX.R3.7HG0713160
GO:BP	carbohydrate derivative catabolic process	GO:1901136	0.00436049	2.48752	19	21	HORVU.MOREX.R3.1HG0025620,HORVU.MOREX.R3.1HG0060700,HORVU.MOREX.R3.1HG0064390,HORVU.MOREX.R3.3HG0231090,HORVU.MOREX.R3.5HG0502000,HORVU.MOREX.R3.6HG0619740,HORVU.MOREX.R3.7HG0700750,HORVU.MOREX.R3.7HG0713160
GO:CC	membrane	GO:0030397	0.0266306	1.66238	257	6	HORVU.MOREX.R3.2HG0108120,HORVU.MOREX.R3.2HG0194490,HORVU.MOREX.R3.3HG0285920,HORVU.MOREX.R3.5HG0500210,HORVU.MOREX.R3.6HG0554790,HORVU.MOREX.R3.7HG0687540
GO:CC	transmembrane transporter complex	GO:1902495	0.027212	1.65253	258	6	HORVU.MOREX.R3.2HG0108120,HORVU.MOREX.R3.2HG0194490,HORVU.MOREX.R3.3HG0285920,HORVU.MOREX.R3.5HG0500210,HORVU.MOREX.R3.6HG0554790,HORVU.MOREX.R3.7HG0687540
GO:CC	transporter complex	GO:1990351	0.000973571	3.17124	62	5	HORVU.MOREX.R3.2HG0145140,HORVU.MOREX.R3.4HG0381460,HORVU.MOREX.R3.4HG0400610,HORVU.MOREX.R3.6HG0629350,HORVU.MOREX.R3.7HG0698250
GO:MF	alpha-ketoglutarate transmembrane transporter activity	GO:0015139	0.0474166	1.3993	101	14	HORVU.MOREX.R3.1HG0030590و, HORVU.MOREX.R3.3HG0285920,HORVU.MOREX.R3.4HG0335500,HORVU.MOREX.R3.4HG0347260,HORVU.MOREX.R3.5HG0494020,HORVU.MOREX.R3.5HG0500210,HORVU.MOREX.R3.6HG0554790,HORVU.MOREX.R3.7HG0687540
GO:MF	oxoglutarate:malate antiporter activity	GO:0015367	0.0474166	1.3993	211	18	HORVU.MOREX.R3.1HG0030590,HORVU.MOREX.R3.4HG0404940,HORVU.MOREX.R3.5HG0502000,HORVU.MOREX.R3.6HG0573420,HORVU.MOREX.R3.6HG0619740,HORVU.MOREX.R3.7HG0679840,HORVU.MOREX.R3.7HG0700750,HORVU.MOREX.R3.7HG0713160

## Sheet: Turquoise 
Type	term_name	term_id	adjusted_p_value	negative_log10_of_adjusted_p_value	term_size	intersection_size	intersections
GO:BP	Proteasome complex	GO:0000502	0.000938617	3.02751	11552	897	HORVU.MOREX.R3.1HG0000040,HORVU.MOREX.R3.1HG0004690,HORVU.MOREX.R3.1HG0008890,HORVU.MOREX.R3.1HG0009050,HORVU.MOREX.R3.1HG0012020,HORVU.MOREX.R3.1HG0012630,HORVU.MOREX.R3.1HG0013800,HORVU.MOREX.R3.1HG0014680,HORVU.MOREX.R3.1HG0016090,HORVU.MOREX.R3.1HG0016110,HORVU.MOREX.R3.1HG0018270,HORVU.MOREX.R3.1HG0018730,HORVU.MOREX.R3.1HG0019260,HORVU.MOREX.R3.1HG0019360,HORVU.MOREX.R3.1HG0021240,HORVU.MOR…
GO:BP	organonitrogen compound metabolic process	GO:1901564	0.0120453	1.91918	4682	400	HORVU.MOREX.R3.1HG0004690,HORVU.MOREX.R3.1HG0012020,HORVU.MOREX.R3.1HG0019260,HORVU.MOREX.R3.1HG0019360,HORVU.MOREX.R3.1HG0026070,HORVU.MOREX.R3.1HG0031320,HORVU.MOREX.R3.1HG0031410,HORVU.MOREX.R3.1HG0033390,HORVU.MOREX.R3.1HG0034640,HORVU.MOREX.R3.1HG0036390,HORVU.MOREX.R3.1HG0039730,HORVU.MOREX.R3.1HG0040860,HORVU.MOREX.R3.1HG0041250,HORVU.MOREX.R3.1HG0041820,HORVU.MOREX.R3.1HG0042230,HORVU.MOR…
GO:BP	Cellular metabolic process	GO:0044237	1.58994e-05	4.79862	2186	222	HORVU.MOREX.R3.1HG0000040,HORVU.MOREX.R3.1HG0016110,HORVU.MOREX.R3.1HG0021240,HORVU.MOREX.R3.1HG0026940,HORVU.MOREX.R3.1HG0032470,HORVU.MOREX.R3.1HG0033330,HORVU.MOREX.R3.1HG0041250,HORVU.MOREX.R3.1HG0042740,HORVU.MOREX.R3.1HG0043100,HORVU.MOREX.R3.1HG0052800,HORVU.MOREX.R3.1HG0053670,HORVU.MOREX.R3.1HG0055340,HORVU.MOREX.R3.1HG0055540,HORVU.MOREX.R3.1HG0061470,HORVU.MOREX.R3.1HG0063350,HORVU.MOR…
GO:BP	Immune response	GO:0006955	8.83736e-06	5.05368	2135	219	HORVU.MOREX.R3.1HG0000040,HORVU.MOREX.R3.1HG0016110,HORVU.MOREX.R3.1HG0021240,HORVU.MOREX.R3.1HG0026940,HORVU.MOREX.R3.1HG0032470,HORVU.MOREX.R3.1HG0033330,HORVU.MOREX.R3.1HG0041250,HORVU.MOREX.R3.1HG0042740,HORVU.MOREX.R3.1HG0043100,HORVU.MOREX.R3.1HG0052800,HORVU.MOREX.R3.1HG0053670,HORVU.MOREX.R3.1HG0055340,HORVU.MOREX.R3.1HG0055540,HORVU.MOREX.R3.1HG0061470,HORVU.MOREX.R3.1HG0063350,HORVU.MOR…
GO:BP	Secondary metabolic process	GO:0019748	0.000104441	3.98113	2080	209	HORVU.MOREX.R3.1HG0000040,HORVU.MOREX.R3.1HG0016110,HORVU.MOREX.R3.1HG0021240,HORVU.MOREX.R3.1HG0026940,HORVU.MOREX.R3.1HG0032470,HORVU.MOREX.R3.1HG0033330,HORVU.MOREX.R3.1HG0041250,HORVU.MOREX.R3.1HG0042740,HORVU.MOREX.R3.1HG0043100,HORVU.MOREX.R3.1HG0052800,HORVU.MOREX.R3.1HG0053670,HORVU.MOREX.R3.1HG0055340,HORVU.MOREX.R3.1HG0055540,HORVU.MOREX.R3.1HG0061470,HORVU.MOREX.R3.1HG0063350,HORVU.MOR…
GO:BP	small molecule metabolic process	GO:0044281	2.70547e-15	14.5678	1182	167	HORVU.MOREX.R3.1HG0019260,HORVU.MOREX.R3.1HG0025720,HORVU.MOREX.R3.1HG0031410,HORVU.MOREX.R3.1HG0039730,HORVU.MOREX.R3.1HG0040860,HORVU.MOREX.R3.1HG0041820,HORVU.MOREX.R3.1HG0042320,HORVU.MOREX.R3.1HG0048100,HORVU.MOREX.R3.1HG0050200,HORVU.MOREX.R3.1HG0052690,HORVU.MOREX.R3.1HG0055890,HORVU.MOREX.R3.1HG0056740,HORVU.MOREX.R3.1HG0057520,HORVU.MOREX.R3.1HG0058280,HORVU.MOREX.R3.1HG0061730,HORVU.MOR…
GO:BP	organonitrogen compound biosynthetic process	GO:1901566	5.63959e-07	6.24875	1073	131	HORVU.MOREX.R3.1HG0004690,HORVU.MOREX.R3.1HG0012020,HORVU.MOREX.R3.1HG0026070,HORVU.MOREX.R3.1HG0033390,HORVU.MOREX.R3.1HG0039730,HORVU.MOREX.R3.1HG0040860,HORVU.MOREX.R3.1HG0042320,HORVU.MOREX.R3.1HG0046300,HORVU.MOREX.R3.1HG0047980,HORVU.MOREX.R3.1HG0050200,HORVU.MOREX.R3.1HG0050880,HORVU.MOREX.R3.1HG0053680,HORVU.MOREX.R3.1HG0057520,HORVU.MOREX.R3.1HG0058280,HORVU.MOREX.R3.1HG0061730,HORVU.MOR…
GO:BP	response to chemical	GO:0042221	0.00682106	2.16615	919	101	HORVU.MOREX.R3.1HG0014680,HORVU.MOREX.R3.1HG0023840,HORVU.MOREX.R3.1HG0036390,HORVU.MOREX.R3.1HG0053670,HORVU.MOREX.R3.1HG0057970,HORVU.MOREX.R3.1HG0064500,HORVU.MOREX.R3.1HG0074250,HORVU.MOREX.R3.1HG0075860,HORVU.MOREX.R3.2HG0107710,HORVU.MOREX.R3.2HG0107730,HORVU.MOREX.R3.2HG0111100,HORVU.MOREX.R3.2HG0117250,HORVU.MOREX.R3.2HG0130420,HORVU.MOREX.R3.2HG0130620,HORVU.MOREX.R3.2HG0143200,HORVU.MOR…
GO:BP	organic substance transport	GO:0071702	9.21402e-05	4.03555	793	97	HORVU.MOREX.R3.1HG0000040,HORVU.MOREX.R3.1HG0026940,HORVU.MOREX.R3.1HG0041250,HORVU.MOREX.R3.1HG0043100,HORVU.MOREX.R3.1HG0052800,HORVU.MOREX.R3.1HG0053670,HORVU.MOREX.R3.1HG0061470,HORVU.MOREX.R3.1HG0064240,HORVU.MOREX.R3.1HG0065910,HORVU.MOREX.R3.1HG0066460,HORVU.MOREX.R3.1HG0066620,HORVU.MOREX.R3.1HG0079820,HORVU.MOREX.R3.1HG0093030,HORVU.MOREX.R3.2HG0103870,HORVU.MOREX.R3.2HG0123270,HORVU.MOR…
GO:BP	organic substance catabolic process	GO:1901575	0.00501275	2.29992	845	95	HORVU.MOREX.R3.1HG0019260,HORVU.MOREX.R3.1HG0031410,HORVU.MOREX.R3.1HG0034560,HORVU.MOREX.R3.1HG0042230,HORVU.MOREX.R3.1HG0052690,HORVU.MOREX.R3.1HG0055890,HORVU.MOREX.R3.1HG0056740,HORVU.MOREX.R3.1HG0068880,HORVU.MOREX.R3.1HG0074250,HORVU.MOREX.R3.2HG0122360,HORVU.MOREX.R3.2HG0128240,HORVU.MOREX.R3.2HG0137390,HORVU.MOREX.R3.2HG0146750,HORVU.MOREX.R3.2HG0149770,HORVU.MOREX.R3.2HG0157620,HORVU.MOR…
GO:BP	organic acid metabolic process	GO:0006082	3.56449e-08	7.448	643	93	HORVU.MOREX.R3.1HG0019260,HORVU.MOREX.R3.1HG0039730,HORVU.MOREX.R3.1HG0041820,HORVU.MOREX.R3.1HG0048100,HORVU.MOREX.R3.1HG0052690,HORVU.MOREX.R3.1HG0055890,HORVU.MOREX.R3.1HG0056740,HORVU.MOREX.R3.1HG0057520,HORVU.MOREX.R3.1HG0058280,HORVU.MOREX.R3.1HG0062940,HORVU.MOREX.R3.1HG0068880,HORVU.MOREX.R3.1HG0073870,HORVU.MOREX.R3.2HG0110000,HORVU.MOREX.R3.2HG0111060,HORVU.MOREX.R3.2HG0117030,HORVU.MOR…
GO:BP	oxoacid metabolic process	GO:0043436	7.52028e-08	7.12377	642	92	HORVU.MOREX.R3.1HG0019260,HORVU.MOREX.R3.1HG0039730,HORVU.MOREX.R3.1HG0048100,HORVU.MOREX.R3.1HG0052690,HORVU.MOREX.R3.1HG0055890,HORVU.MOREX.R3.1HG0056740,HORVU.MOREX.R3.1HG0057520,HORVU.MOREX.R3.1HG0058280,HORVU.MOREX.R3.1HG0062940,HORVU.MOREX.R3.1HG0068880,HORVU.MOREX.R3.1HG0073870,HORVU.MOREX.R3.2HG0110000,HORVU.MOREX.R3.2HG0111060,HORVU.MOREX.R3.2HG0117030,HORVU.MOREX.R3.2HG0130450,HORVU.MOR…
GO:BP	carboxylic acid metabolic process	GO:0019752	3.78815e-07	6.42157	632	89	HORVU.MOREX.R3.1HG0019260,HORVU.MOREX.R3.1HG0039730,HORVU.MOREX.R3.1HG0048100,HORVU.MOREX.R3.1HG0052690,HORVU.MOREX.R3.1HG0055890,HORVU.MOREX.R3.1HG0056740,HORVU.MOREX.R3.1HG0057520,HORVU.MOREX.R3.1HG0058280,HORVU.MOREX.R3.1HG0062940,HORVU.MOREX.R3.1HG0068880,HORVU.MOREX.R3.1HG0073870,HORVU.MOREX.R3.2HG0110000,HORVU.MOREX.R3.2HG0111060,HORVU.MOREX.R3.2HG0117030,HORVU.MOREX.R3.2HG0130450,HORVU.MOR…
GO:BP	cellular localization	GO:0051641	2.16063e-08	7.66542	570	86	HORVU.MOREX.R3.1HG0000040,HORVU.MOREX.R3.1HG0041250,HORVU.MOREX.R3.1HG0043100,HORVU.MOREX.R3.1HG0055540,HORVU.MOREX.R3.1HG0064240,HORVU.MOREX.R3.1HG0064500,HORVU.MOREX.R3.1HG0065910,HORVU.MOREX.R3.1HG0078730,HORVU.MOREX.R3.1HG0079820,HORVU.MOREX.R3.1HG0082240,HORVU.MOREX.R3.2HG0095610,HORVU.MOREX.R3.2HG0103870,HORVU.MOREX.R3.2HG0117400,HORVU.MOREX.R3.2HG0123270,HORVU.MOREX.R3.2HG0124550,HORVU.MOR…
GO:BP	organophosphate metabolic process	GO:0019637	2.60241e-07	6.58462	598	86	HORVU.MOREX.R3.1HG0025720,HORVU.MOREX.R3.1HG0031410,HORVU.MOREX.R3.1HG0040860,HORVU.MOREX.R3.1HG0046900,HORVU.MOREX.R3.1HG0053680,HORVU.MOREX.R3.1HG0056740,HORVU.MOREX.R3.1HG0061730,HORVU.MOREX.R3.1HG0062480,HORVU.MOREX.R3.1HG0068880,HORVU.MOREX.R3.1HG0079120,HORVU.MOREX.R3.2HG0123450,HORVU.MOREX.R3.2HG0141490,HORVU.MOREX.R3.2HG0149770,HORVU.MOREX.R3.2HG0159270,HORVU.MOREX.R3.2HG0163850,HORVU.MOR…
GO:BP	lipid metabolic process	GO:0006629	0.0198478	1.70229	773	86	HORVU.MOREX.R3.1HG0014590,HORVU.MOREX.R3.1HG0016090,HORVU.MOREX.R3.1HG0030720,HORVU.MOREX.R3.1HG0042230,HORVU.MOREX.R3.1HG0046900,HORVU.MOREX.R3.1HG0050200,HORVU.MOREX.R3.1HG0053680,HORVU.MOREX.R3.1HG0058780,HORVU.MOREX.R3.1HG0062480,HORVU.MOREX.R3.1HG0079120,HORVU.MOREX.R3.1HG0079800,HORVU.MOREX.R3.1HG0089460,HORVU.MOREX.R3.1HG0092200,HORVU.MOREX.R3.2HG0097010,HORVU.MOREX.R3.2HG0108020,HORVU.MOR…
GO:BP	nitrogen compound transport	GO:0071705	1.65e-05	4.78252	631	84	HORVU.MOREX.R3.1HG0000040,HORVU.MOREX.R3.1HG0041250,HORVU.MOREX.R3.1HG0043100,HORVU.MOREX.R3.1HG0052800,HORVU.MOREX.R3.1HG0061470,HORVU.MOREX.R3.1HG0064240,HORVU.MOREX.R3.1HG0065910,HORVU.MOREX.R3.1HG0066460,HORVU.MOREX.R3.1HG0079820,HORVU.MOREX.R3.1HG0093030,HORVU.MOREX.R3.2HG0103870,HORVU.MOREX.R3.2HG0123270,HORVU.MOREX.R3.2HG0131500,HORVU.MOREX.R3.2HG0147980,HORVU.MOREX.R3.2HG0159340,HORVU.MOR…
GO:BP	macromolecule localization	GO:0033036	8.66178e-06	5.06239	592	81	HORVU.MOREX.R3.1HG0000040,HORVU.MOREX.R3.1HG0041250,HORVU.MOREX.R3.1HG0043100,HORVU.MOREX.R3.1HG0064240,HORVU.MOREX.R3.1HG0065910,HORVU.MOREX.R3.1HG0078730,HORVU.MOREX.R3.1HG0079820,HORVU.MOREX.R3.1HG0082240,HORVU.MOREX.R3.2HG0103870,HORVU.MOREX.R3.2HG0123270,HORVU.MOREX.R3.2HG0131500,HORVU.MOREX.R3.2HG0147980,HORVU.MOREX.R3.2HG0159340,HORVU.MOREX.R3.2HG0195470,HORVU.MOREX.R3.2HG0200730,HORVU.MOR…
GO:BP	carbohydrate derivative metabolic process	GO:1901135	0.000154239	3.81181	622	80	HORVU.MOREX.R3.1HG0025720,HORVU.MOREX.R3.1HG0031410,HORVU.MOREX.R3.1HG0040860,HORVU.MOREX.R3.1HG0042230,HORVU.MOREX.R3.1HG0042320,HORVU.MOREX.R3.1HG0056740,HORVU.MOREX.R3.1HG0058780,HORVU.MOREX.R3.1HG0061730,HORVU.MOREX.R3.1HG0062480,HORVU.MOREX.R3.1HG0068880,HORVU.MOREX.R3.2HG0141490,HORVU.MOREX.R3.2HG0149770,HORVU.MOREX.R3.2HG0159270,HORVU.MOREX.R3.2HG0163850,HORVU.MOREX.R3.2HG0165110,HORVU.MOR…
GO:BP	protein localization	GO:0008104	1.69667e-08	7.7704	465	75	HORVU.MOREX.R3.1HG0000040,HORVU.MOREX.R3.1HG0041250,HORVU.MOREX.R3.1HG0043100,HORVU.MOREX.R3.1HG0064240,HORVU.MOREX.R3.1HG0065910,HORVU.MOREX.R3.1HG0078730,HORVU.MOREX.R3.1HG0079820,HORVU.MOREX.R3.1HG0082240,HORVU.MOREX.R3.2HG0103870,HORVU.MOREX.R3.2HG0123270,HORVU.MOREX.R3.2HG0131500,HORVU.MOREX.R3.2HG0147980,HORVU.MOREX.R3.2HG0159340,HORVU.MOREX.R3.2HG0195470,HORVU.MOREX.R3.2HG0200730,HORVU.MOR…
GO:BP	cellular macromolecule localization	GO:0070727	1.69667e-08	7.7704	465	75	HORVU.MOREX.R3.1HG0000040,HORVU.MOREX.R3.1HG0041250,HORVU.MOREX.R3.1HG0043100,HORVU.MOREX.R3.1HG0064240,HORVU.MOREX.R3.1HG0065910,HORVU.MOREX.R3.1HG0078730,HORVU.MOREX.R3.1HG0079820,HORVU.MOREX.R3.1HG0082240,HORVU.MOREX.R3.2HG0103870,HORVU.MOREX.R3.2HG0123270,HORVU.MOREX.R3.2HG0131500,HORVU.MOREX.R3.2HG0147980,HORVU.MOREX.R3.2HG0159340,HORVU.MOREX.R3.2HG0195470,HORVU.MOREX.R3.2HG0200730,HORVU.MOR…
GO:BP	establishment of protein localization	GO:0045184	1.66675e-09	8.77813	435	74	HORVU.MOREX.R3.1HG0000040,HORVU.MOREX.R3.1HG0041250,HORVU.MOREX.R3.1HG0043100,HORVU.MOREX.R3.1HG0064240,HORVU.MOREX.R3.1HG0065910,HORVU.MOREX.R3.1HG0078730,HORVU.MOREX.R3.1HG0079820,HORVU.MOREX.R3.2HG0103870,HORVU.MOREX.R3.2HG0123270,HORVU.MOREX.R3.2HG0131500,HORVU.MOREX.R3.2HG0147980,HORVU.MOREX.R3.2HG0159340,HORVU.MOREX.R3.2HG0195470,HORVU.MOREX.R3.2HG0200730,HORVU.MOREX.R3.2HG0210930,HORVU.MOR…
GO:BP	organonitrogen compound catabolic process	GO:1901565	4.64671e-06	5.33285	515	74	HORVU.MOREX.R3.1HG0019260,HORVU.MOREX.R3.1HG0031410,HORVU.MOREX.R3.1HG0042230,HORVU.MOREX.R3.1HG0052690,HORVU.MOREX.R3.1HG0055890,HORVU.MOREX.R3.1HG0056740,HORVU.MOREX.R3.1HG0068880,HORVU.MOREX.R3.1HG0074250,HORVU.MOREX.R3.2HG0137390,HORVU.MOREX.R3.2HG0146750,HORVU.MOREX.R3.2HG0157620,HORVU.MOREX.R3.2HG0171910,HORVU.MOREX.R3.2HG0176670,HORVU.MOREX.R3.2HG0185670,HORVU.MOREX.R3.2HG0186630,HORVU.MOR…
GO:BP	response to abiotic stimulus	GO:0009628	8.44729e-11	10.0733	402	73	HORVU.MOREX.R3.1HG0036390,HORVU.MOREX.R3.1HG0045360,HORVU.MOREX.R3.1HG0053670,HORVU.MOREX.R3.1HG0057610,HORVU.MOREX.R3.1HG0057970,HORVU.MOREX.R3.1HG0064460,HORVU.MOREX.R3.1HG0079140,HORVU.MOREX.R3.1HG0095050,HORVU.MOREX.R3.2HG0111100,HORVU.MOREX.R3.2HG0129520,HORVU.MOREX.R3.2HG0131580,HORVU.MOREX.R3.2HG0166270,HORVU.MOREX.R3.2HG0168610,HORVU.MOREX.R3.2HG0172510,HORVU.MOREX.R3.2HG0173750,HORVU.MOR…
GO:BP	cellular lipid metabolic process	GO:0044255	0.000190588	3.71991	553	73	HORVU.MOREX.R3.1HG0016090,HORVU.MOREX.R3.1HG0030720,HORVU.MOREX.R3.1HG0042230,HORVU.MOREX.R3.1HG0046900,HORVU.MOREX.R3.1HG0050200,HORVU.MOREX.R3.1HG0053680,HORVU.MOREX.R3.1HG0058780,HORVU.MOREX.R3.1HG0062480,HORVU.MOREX.R3.1HG0079120,HORVU.MOREX.R3.1HG0079800,HORVU.MOREX.R3.1HG0092200,HORVU.MOREX.R3.2HG0097010,HORVU.MOREX.R3.2HG0144000,HORVU.MOREX.R3.2HG0149770,HORVU.MOREX.R3.2HG0161380,HORVU.MOR…
GO:BP	cellular catabolic process	GO:0044248	0.0181733	1.74057	562	67	HORVU.MOREX.R3.1HG0019260,HORVU.MOREX.R3.1HG0031410,HORVU.MOREX.R3.1HG0034560,HORVU.MOREX.R3.1HG0042230,HORVU.MOREX.R3.1HG0052690,HORVU.MOREX.R3.1HG0055890,HORVU.MOREX.R3.1HG0056740,HORVU.MOREX.R3.1HG0068880,HORVU.MOREX.R3.2HG0117250,HORVU.MOREX.R3.2HG0122360,HORVU.MOREX.R3.2HG0149770,HORVU.MOREX.R3.2HG0156430,HORVU.MOREX.R3.2HG0171910,HORVU.MOREX.R3.2HG0172430,HORVU.MOREX.R3.2HG0186670,HORVU.MOR…
GO:BP	protein transport	GO:0015031	4.11599e-08	7.38553	392	66	HORVU.MOREX.R3.1HG0000040,HORVU.MOREX.R3.1HG0041250,HORVU.MOREX.R3.1HG0043100,HORVU.MOREX.R3.1HG0064240,HORVU.MOREX.R3.1HG0065910,HORVU.MOREX.R3.1HG0079820,HORVU.MOREX.R3.2HG0103870,HORVU.MOREX.R3.2HG0123270,HORVU.MOREX.R3.2HG0131500,HORVU.MOREX.R3.2HG0147980,HORVU.MOREX.R3.2HG0159340,HORVU.MOREX.R3.2HG0195470,HORVU.MOREX.R3.2HG0200730,HORVU.MOREX.R3.2HG0210930,HORVU.MOREX.R3.2HG0217920,HORVU.MOR…
GO:BP	nucleobase-containing small molecule metabolic process	GO:0055086	0.000106886	3.97108	455	64	HORVU.MOREX.R3.1HG0031410,HORVU.MOREX.R3.1HG0040860,HORVU.MOREX.R3.1HG0042320,HORVU.MOREX.R3.1HG0056740,HORVU.MOREX.R3.1HG0061730,HORVU.MOREX.R3.1HG0068880,HORVU.MOREX.R3.2HG0123450,HORVU.MOREX.R3.2HG0141490,HORVU.MOREX.R3.2HG0159270,HORVU.MOREX.R3.2HG0163850,HORVU.MOREX.R3.2HG0165110,HORVU.MOREX.R3.2HG0202110,HORVU.MOREX.R3.3HG0221040,HORVU.MOREX.R3.3HG0244140,HORVU.MOREX.R3.3HG0289970,HORVU.MOR…
GO:BP	cellular response to chemical stimulus	GO:0070887	0.021895	1.65966	533	64	HORVU.MOREX.R3.1HG0014680,HORVU.MOREX.R3.1HG0023840,HORVU.MOREX.R3.1HG0053670,HORVU.MOREX.R3.1HG0064500,HORVU.MOREX.R3.1HG0074250,HORVU.MOREX.R3.1HG0075860,HORVU.MOREX.R3.2HG0107710,HORVU.MOREX.R3.2HG0107730,HORVU.MOREX.R3.2HG0111100,HORVU.MOREX.R3.2HG0117250,HORVU.MOREX.R3.2HG0130620,HORVU.MOREX.R3.2HG0156430,HORVU.MOREX.R3.2HG0170170,HORVU.MOREX.R3.2HG0173750,HORVU.MOREX.R3.2HG0193390,HORVU.MOR…
GO:BP	small molecule biosynthetic process	GO:0044283	0.000317072	3.49884	439	61	HORVU.MOREX.R3.1HG0039730,HORVU.MOREX.R3.1HG0040860,HORVU.MOREX.R3.1HG0050200,HORVU.MOREX.R3.1HG0057520,HORVU.MOREX.R3.1HG0058280,HORVU.MOREX.R3.1HG0062480,HORVU.MOREX.R3.1HG0073310,HORVU.MOREX.R3.1HG0073870,HORVU.MOREX.R3.1HG0092200,HORVU.MOREX.R3.2HG0110000,HORVU.MOREX.R3.2HG0111060,HORVU.MOREX.R3.2HG0117030,HORVU.MOREX.R3.2HG0130450,HORVU.MOREX.R3.2HG0161410,HORVU.MOREX.R3.2HG0165510,HORVU.MOR…
GO:BP	establishment of localization in cell	GO:0051649	1.24095e-05	4.90625	364	57	HORVU.MOREX.R3.1HG0000040,HORVU.MOREX.R3.1HG0041250,HORVU.MOREX.R3.1HG0043100,HORVU.MOREX.R3.1HG0055540,HORVU.MOREX.R3.1HG0064500,HORVU.MOREX.R3.1HG0079820,HORVU.MOREX.R3.2HG0095610,HORVU.MOREX.R3.2HG0103870,HORVU.MOREX.R3.2HG0117400,HORVU.MOREX.R3.2HG0123270,HORVU.MOREX.R3.2HG0124550,HORVU.MOREX.R3.2HG0195470,HORVU.MOREX.R3.2HG0200730,HORVU.MOREX.R3.2HG0210930,HORVU.MOREX.R3.2HG0217920,HORVU.MOR…
GO:BP	amino acid metabolic process	GO:0006520	1.14853e-05	4.93986	354	56	HORVU.MOREX.R3.1HG0019260,HORVU.MOREX.R3.1HG0039730,HORVU.MOREX.R3.1HG0052690,HORVU.MOREX.R3.1HG0055890,HORVU.MOREX.R3.1HG0057520,HORVU.MOREX.R3.1HG0058280,HORVU.MOREX.R3.1HG0072580,HORVU.MOREX.R3.1HG0073870,HORVU.MOREX.R3.2HG0110000,HORVU.MOREX.R3.2HG0117030,HORVU.MOREX.R3.2HG0130450,HORVU.MOREX.R3.2HG0156150,HORVU.MOREX.R3.2HG0163850,HORVU.MOREX.R3.2HG0164410,HORVU.MOREX.R3.2HG0174270,HORVU.MOR…
GO:BP	intracellular transport	GO:0046907	1.94166e-05	4.71183	350	55	HORVU.MOREX.R3.1HG0000040,HORVU.MOREX.R3.1HG0041250,HORVU.MOREX.R3.1HG0043100,HORVU.MOREX.R3.1HG0055540,HORVU.MOREX.R3.1HG0064500,HORVU.MOREX.R3.1HG0079820,HORVU.MOREX.R3.2HG0095610,HORVU.MOREX.R3.2HG0103870,HORVU.MOREX.R3.2HG0117400,HORVU.MOREX.R3.2HG0123270,HORVU.MOREX.R3.2HG0195470,HORVU.MOREX.R3.2HG0200730,HORVU.MOREX.R3.2HG0210930,HORVU.MOREX.R3.2HG0217920,HORVU.MOREX.R3.3HG0242800,HORVU.MOR…
GO:BP	lipid biosynthetic process	GO:0008610	0.0191366	1.71813	425	54	HORVU.MOREX.R3.1HG0016090,HORVU.MOREX.R3.1HG0030720,HORVU.MOREX.R3.1HG0046900,HORVU.MOREX.R3.1HG0050200,HORVU.MOREX.R3.1HG0053680,HORVU.MOREX.R3.1HG0058780,HORVU.MOREX.R3.1HG0062480,HORVU.MOREX.R3.1HG0079120,HORVU.MOREX.R3.1HG0079800,HORVU.MOREX.R3.1HG0092200,HORVU.MOREX.R3.2HG0144000,HORVU.MOREX.R3.2HG0149770,HORVU.MOREX.R3.2HG0161410,HORVU.MOREX.R3.2HG0172760,HORVU.MOREX.R3.2HG0197690,HORVU.MOR…
GO:BP	vesicle-mediated transport	GO:0016192	2.87355e-06	5.54158	314	53	HORVU.MOREX.R3.1HG0042740,HORVU.MOREX.R3.1HG0055540,HORVU.MOREX.R3.1HG0064240,HORVU.MOREX.R3.1HG0064500,HORVU.MOREX.R3.1HG0073800,HORVU.MOREX.R3.1HG0079820,HORVU.MOREX.R3.1HG0094950,HORVU.MOREX.R3.2HG0095610,HORVU.MOREX.R3.2HG0103870,HORVU.MOREX.R3.2HG0117400,HORVU.MOREX.R3.2HG0147980,HORVU.MOREX.R3.2HG0200730,HORVU.MOREX.R3.2HG0210930,HORVU.MOREX.R3.2HG0213760,HORVU.MOREX.R3.3HG0248860,HORVU.MOR…
GO:BP	nucleotide metabolic process	GO:0009117	0.00422276	2.3744	393	53	HORVU.MOREX.R3.1HG0031410,HORVU.MOREX.R3.1HG0040860,HORVU.MOREX.R3.1HG0056740,HORVU.MOREX.R3.1HG0061730,HORVU.MOREX.R3.1HG0068880,HORVU.MOREX.R3.2HG0123450,HORVU.MOREX.R3.2HG0141490,HORVU.MOREX.R3.2HG0159270,HORVU.MOREX.R3.2HG0163850,HORVU.MOREX.R3.2HG0165110,HORVU.MOREX.R3.3HG0221040,HORVU.MOREX.R3.3HG0244140,HORVU.MOREX.R3.3HG0289970,HORVU.MOREX.R3.3HG0298790,HORVU.MOREX.R3.3HG0303970,HORVU.MOR…
GO:BP	nucleoside phosphate metabolic process	GO:0006753	0.00608397	2.21581	398	53	HORVU.MOREX.R3.1HG0031410,HORVU.MOREX.R3.1HG0040860,HORVU.MOREX.R3.1HG0056740,HORVU.MOREX.R3.1HG0061730,HORVU.MOREX.R3.1HG0068880,HORVU.MOREX.R3.2HG0123450,HORVU.MOREX.R3.2HG0141490,HORVU.MOREX.R3.2HG0159270,HORVU.MOREX.R3.2HG0163850,HORVU.MOREX.R3.2HG0165110,HORVU.MOREX.R3.3HG0221040,HORVU.MOREX.R3.3HG0244140,HORVU.MOREX.R3.3HG0289970,HORVU.MOREX.R3.3HG0298790,HORVU.MOREX.R3.3HG0303970,HORVU.MOR…
GO:BP	organophosphate biosynthetic process	GO:0090407	0.0274522	1.56142	389	50	HORVU.MOREX.R3.1HG0040860,HORVU.MOREX.R3.1HG0046900,HORVU.MOREX.R3.1HG0053680,HORVU.MOREX.R3.1HG0061730,HORVU.MOREX.R3.1HG0062480,HORVU.MOREX.R3.1HG0079120,HORVU.MOREX.R3.2HG0123450,HORVU.MOREX.R3.2HG0141490,HORVU.MOREX.R3.2HG0149770,HORVU.MOREX.R3.2HG0163850,HORVU.MOREX.R3.2HG0165110,HORVU.MOREX.R3.2HG0197690,HORVU.MOREX.R3.2HG0201860,HORVU.MOREX.R3.3HG0218370,HORVU.MOREX.R3.3HG0244140,HORVU.MOR…
GO:BP	purine-containing compound metabolic process	GO:0072521	0.0105045	1.97862	355	48	HORVU.MOREX.R3.1HG0031410,HORVU.MOREX.R3.1HG0056740,HORVU.MOREX.R3.1HG0061730,HORVU.MOREX.R3.1HG0068880,HORVU.MOREX.R3.2HG0141490,HORVU.MOREX.R3.2HG0159270,HORVU.MOREX.R3.2HG0163850,HORVU.MOREX.R3.2HG0165110,HORVU.MOREX.R3.3HG0221040,HORVU.MOREX.R3.3HG0244140,HORVU.MOREX.R3.3HG0298790,HORVU.MOREX.R3.3HG0300030,HORVU.MOREX.R3.3HG0303970,HORVU.MOREX.R3.3HG0304680,HORVU.MOREX.R3.3HG0304710,HORVU.MOR…
GO:BP	intracellular protein transport	GO:0006886	6.28602e-07	6.20162	242	46	HORVU.MOREX.R3.1HG0000040,HORVU.MOREX.R3.1HG0041250,HORVU.MOREX.R3.1HG0043100,HORVU.MOREX.R3.1HG0079820,HORVU.MOREX.R3.2HG0103870,HORVU.MOREX.R3.2HG0123270,HORVU.MOREX.R3.2HG0195470,HORVU.MOREX.R3.2HG0200730,HORVU.MOREX.R3.2HG0210930,HORVU.MOREX.R3.2HG0217920,HORVU.MOREX.R3.3HG0242800,HORVU.MOREX.R3.3HG0248860,HORVU.MOREX.R3.3HG0257590,HORVU.MOREX.R3.3HG0258150,HORVU.MOREX.R3.3HG0259100,HORVU.MOR…
GO:BP	purine nucleotide metabolic process	GO:0006163	0.0221558	1.65451	345	46	HORVU.MOREX.R3.1HG0031410,HORVU.MOREX.R3.1HG0056740,HORVU.MOREX.R3.1HG0061730,HORVU.MOREX.R3.1HG0068880,HORVU.MOREX.R3.2HG0141490,HORVU.MOREX.R3.2HG0159270,HORVU.MOREX.R3.2HG0163850,HORVU.MOREX.R3.2HG0165110,HORVU.MOREX.R3.3HG0221040,HORVU.MOREX.R3.3HG0244140,HORVU.MOREX.R3.3HG0298790,HORVU.MOREX.R3.3HG0303970,HORVU.MOREX.R3.3HG0304680,HORVU.MOREX.R3.3HG0304710,HORVU.MOREX.R3.4HG0335760,HORVU.MOR…
GO:BP	response to radiation	GO:0009314	1.81964e-09	8.74001	162	40	HORVU.MOREX.R3.1HG0036390,HORVU.MOREX.R3.1HG0045360,HORVU.MOREX.R3.1HG0057970,HORVU.MOREX.R3.1HG0064460,HORVU.MOREX.R3.1HG0079140,HORVU.MOREX.R3.1HG0095050,HORVU.MOREX.R3.2HG0129520,HORVU.MOREX.R3.2HG0131580,HORVU.MOREX.R3.2HG0166270,HORVU.MOREX.R3.2HG0172510,HORVU.MOREX.R3.2HG0181530,HORVU.MOREX.R3.2HG0206580,HORVU.MOREX.R3.3HG0248260,HORVU.MOREX.R3.3HG0259100,HORVU.MOREX.R3.3HG0286130,HORVU.MOR…
GO:BP	response to light stimulus	GO:0009416	2.77533e-09	8.55669	157	39	HORVU.MOREX.R3.1HG0036390,HORVU.MOREX.R3.1HG0057970,HORVU.MOREX.R3.1HG0064460,HORVU.MOREX.R3.1HG0079140,HORVU.MOREX.R3.1HG0095050,HORVU.MOREX.R3.2HG0129520,HORVU.MOREX.R3.2HG0131580,HORVU.MOREX.R3.2HG0166270,HORVU.MOREX.R3.2HG0172510,HORVU.MOREX.R3.2HG0181530,HORVU.MOREX.R3.2HG0206580,HORVU.MOREX.R3.3HG0248260,HORVU.MOREX.R3.3HG0259100,HORVU.MOREX.R3.3HG0286130,HORVU.MOREX.R3.4HG0340820,HORVU.MOR…
GO:BP	sulfur compound metabolic process	GO:0006790	0.000168537	3.7733	226	39	HORVU.MOREX.R3.1HG0058780,HORVU.MOREX.R3.1HG0062480,HORVU.MOREX.R3.2HG0099730,HORVU.MOREX.R3.2HG0165110,HORVU.MOREX.R3.2HG0170550,HORVU.MOREX.R3.2HG0171910,HORVU.MOREX.R3.2HG0172760,HORVU.MOREX.R3.2HG0202910,HORVU.MOREX.R3.2HG0209580,HORVU.MOREX.R3.2HG0212900,HORVU.MOREX.R3.3HG0232210,HORVU.MOREX.R3.3HG0232880,HORVU.MOREX.R3.3HG0248260,HORVU.MOREX.R3.3HG0278540,HORVU.MOREX.R3.3HG0285570,HORVU.MOR…
GO:BP	photosynthesis	GO:0015979	1.78665e-07	6.74796	171	38	HORVU.MOREX.R3.1HG0023870,HORVU.MOREX.R3.1HG0037500,HORVU.MOREX.R3.1HG0079140,HORVU.MOREX.R3.1HG0090150,HORVU.MOREX.R3.2HG0104700,HORVU.MOREX.R3.2HG0104730,HORVU.MOREX.R3.2HG0104740,HORVU.MOREX.R3.2HG0104760,HORVU.MOREX.R3.2HG0104780,HORVU.MOREX.R3.2HG0104810,HORVU.MOREX.R3.2HG0104820,HORVU.MOREX.R3.2HG0106220,HORVU.MOREX.R3.2HG0113330,HORVU.MOREX.R3.2HG0117630,HORVU.MOREX.R3.2HG0129520,HORVU.MOR…
GO:BP	alpha-amino acid metabolic process	GO:1901605	0.000198181	3.70294	210	37	HORVU.MOREX.R3.1HG0019260,HORVU.MOREX.R3.1HG0039730,HORVU.MOREX.R3.1HG0052690,HORVU.MOREX.R3.1HG0055890,HORVU.MOREX.R3.1HG0058280,HORVU.MOREX.R3.1HG0073870,HORVU.MOREX.R3.2HG0117030,HORVU.MOREX.R3.2HG0130450,HORVU.MOREX.R3.2HG0163850,HORVU.MOREX.R3.2HG0174270,HORVU.MOREX.R3.2HG0194700,HORVU.MOREX.R3.2HG0202350,HORVU.MOREX.R3.2HG0212900,HORVU.MOREX.R3.3HG0221800,HORVU.MOREX.R3.3HG0232210,HORVU.MOR…
GO:BP	heterocycle catabolic process	GO:0046700	0.00449081	2.34768	184	31	HORVU.MOREX.R3.1HG0031410,HORVU.MOREX.R3.1HG0034560,HORVU.MOREX.R3.1HG0056740,HORVU.MOREX.R3.1HG0068880,HORVU.MOREX.R3.2HG0122360,HORVU.MOREX.R3.2HG0149770,HORVU.MOREX.R3.2HG0202220,HORVU.MOREX.R3.2HG0209180,HORVU.MOREX.R3.3HG0221040,HORVU.MOREX.R3.3HG0263400,HORVU.MOREX.R3.3HG0300030,HORVU.MOREX.R3.3HG0304680,HORVU.MOREX.R3.3HG0304710,HORVU.MOREX.R3.4HG0332930,HORVU.MOREX.R3.4HG0349070,HORVU.MOR…
GO:BP	cellular nitrogen compound catabolic process	GO:0044270	0.0108222	1.96568	183	30	HORVU.MOREX.R3.1HG0031410,HORVU.MOREX.R3.1HG0034560,HORVU.MOREX.R3.1HG0056740,HORVU.MOREX.R3.1HG0068880,HORVU.MOREX.R3.2HG0122360,HORVU.MOREX.R3.2HG0149770,HORVU.MOREX.R3.2HG0202220,HORVU.MOREX.R3.3HG0221040,HORVU.MOREX.R3.3HG0263400,HORVU.MOREX.R3.3HG0300030,HORVU.MOREX.R3.3HG0304680,HORVU.MOREX.R3.3HG0304710,HORVU.MOREX.R3.4HG0332930,HORVU.MOREX.R3.4HG0349070,HORVU.MOREX.R3.4HG0351340,HORVU.MOR…
GO:BP	protein localization to organelle	GO:0033365	0.00942239	2.02584	164	28	HORVU.MOREX.R3.1HG0000040,HORVU.MOREX.R3.1HG0041250,HORVU.MOREX.R3.1HG0043100,HORVU.MOREX.R3.1HG0078730,HORVU.MOREX.R3.1HG0082240,HORVU.MOREX.R3.2HG0200730,HORVU.MOREX.R3.2HG0210930,HORVU.MOREX.R3.3HG0242800,HORVU.MOREX.R3.3HG0248860,HORVU.MOREX.R3.3HG0251160,HORVU.MOREX.R3.3HG0266020,HORVU.MOREX.R3.3HG0293660,HORVU.MOREX.R3.3HG0300320,HORVU.MOREX.R3.3HG0306610,HORVU.MOREX.R3.3HG0323030,HORVU.MOR…
GO:BP	pyridine-containing compound metabolic process	GO:0072524	6.92138e-06	5.15981	110	27	HORVU.MOREX.R3.1HG0056740,HORVU.MOREX.R3.1HG0068880,HORVU.MOREX.R3.2HG0159270,HORVU.MOREX.R3.3HG0221040,HORVU.MOREX.R3.3HG0303970,HORVU.MOREX.R3.3HG0304680,HORVU.MOREX.R3.3HG0304710,HORVU.MOREX.R3.4HG0347120,HORVU.MOREX.R3.4HG0349070,HORVU.MOREX.R3.4HG0403260,HORVU.MOREX.R3.4HG0404270,HORVU.MOREX.R3.5HG0439530,HORVU.MOREX.R3.5HG0440840,HORVU.MOREX.R3.5HG0451840,HORVU.MOREX.R3.5HG0487800,HORVU.MOR…
GO:BP	amino acid biosynthetic process	GO:0008652	0.00221601	2.65443	144	27	HORVU.MOREX.R3.1HG0039730,HORVU.MOREX.R3.1HG0057520,HORVU.MOREX.R3.1HG0058280,HORVU.MOREX.R3.1HG0073870,HORVU.MOREX.R3.2HG0111060,HORVU.MOREX.R3.2HG0117030,HORVU.MOREX.R3.2HG0130450,HORVU.MOREX.R3.2HG0165510,HORVU.MOREX.R3.2HG0174270,HORVU.MOREX.R3.2HG0195640,HORVU.MOREX.R3.2HG0202350,HORVU.MOREX.R3.2HG0212900,HORVU.MOREX.R3.3HG0221800,HORVU.MOREX.R3.3HG0232210,HORVU.MOREX.R3.3HG0232880,HORVU.MOR…
GO:BP	proteinogenic amino acid metabolic process	GO:0170039	0.023005	1.63818	163	27	HORVU.MOREX.R3.1HG0019260,HORVU.MOREX.R3.1HG0039730,HORVU.MOREX.R3.1HG0055890,HORVU.MOREX.R3.1HG0058280,HORVU.MOREX.R3.1HG0073870,HORVU.MOREX.R3.2HG0117030,HORVU.MOREX.R3.2HG0130450,HORVU.MOREX.R3.2HG0163850,HORVU.MOREX.R3.2HG0194700,HORVU.MOREX.R3.2HG0202350,HORVU.MOREX.R3.2HG0212900,HORVU.MOREX.R3.3HG0232210,HORVU.MOREX.R3.3HG0232880,HORVU.MOREX.R3.3HG0248260,HORVU.MOREX.R3.3HG0284330,HORVU.MOR…
GO:BP	L-amino acid metabolic process	GO:0170033	0.0354799	1.45002	167	27	HORVU.MOREX.R3.1HG0019260,HORVU.MOREX.R3.1HG0039730,HORVU.MOREX.R3.1HG0055890,HORVU.MOREX.R3.1HG0058280,HORVU.MOREX.R3.1HG0073870,HORVU.MOREX.R3.2HG0117030,HORVU.MOREX.R3.2HG0130450,HORVU.MOREX.R3.2HG0163850,HORVU.MOREX.R3.2HG0194700,HORVU.MOREX.R3.2HG0202350,HORVU.MOREX.R3.2HG0212900,HORVU.MOREX.R3.3HG0232210,HORVU.MOREX.R3.3HG0232880,HORVU.MOREX.R3.3HG0248260,HORVU.MOREX.R3.3HG0284330,HORVU.MOR…
GO:BP	isoprenoid metabolic process	GO:0006720	0.000312439	3.50523	123	26	HORVU.MOREX.R3.1HG0016090,HORVU.MOREX.R3.1HG0062480,HORVU.MOREX.R3.1HG0079800,HORVU.MOREX.R3.1HG0092200,HORVU.MOREX.R3.2HG0144000,HORVU.MOREX.R3.2HG0149770,HORVU.MOREX.R3.2HG0161380,HORVU.MOREX.R3.2HG0186670,HORVU.MOREX.R3.2HG0202590,HORVU.MOREX.R3.3HG0218370,HORVU.MOREX.R3.3HG0267830,HORVU.MOREX.R3.3HG0283300,HORVU.MOREX.R3.3HG0295260,HORVU.MOREX.R3.3HG0306730,HORVU.MOREX.R3.4HG0398570,HORVU.MOR…
GO:BP	nicotinamide nucleotide metabolic process	GO:0046496	3.02877e-05	4.51873	103	25	HORVU.MOREX.R3.1HG0056740,HORVU.MOREX.R3.1HG0068880,HORVU.MOREX.R3.2HG0159270,HORVU.MOREX.R3.3HG0221040,HORVU.MOREX.R3.3HG0303970,HORVU.MOREX.R3.3HG0304680,HORVU.MOREX.R3.3HG0304710,HORVU.MOREX.R3.4HG0347120,HORVU.MOREX.R3.4HG0349070,HORVU.MOREX.R3.4HG0403260,HORVU.MOREX.R3.5HG0439530,HORVU.MOREX.R3.5HG0440840,HORVU.MOREX.R3.5HG0451840,HORVU.MOREX.R3.5HG0487800,HORVU.MOREX.R3.5HG0499580,HORVU.MOR…
GO:BP	pyridine nucleotide metabolic process	GO:0019362	3.71746e-05	4.42975	104	25	HORVU.MOREX.R3.1HG0056740,HORVU.MOREX.R3.1HG0068880,HORVU.MOREX.R3.2HG0159270,HORVU.MOREX.R3.3HG0221040,HORVU.MOREX.R3.3HG0303970,HORVU.MOREX.R3.3HG0304680,HORVU.MOREX.R3.3HG0304710,HORVU.MOREX.R3.4HG0347120,HORVU.MOREX.R3.4HG0349070,HORVU.MOREX.R3.4HG0403260,HORVU.MOREX.R3.5HG0439530,HORVU.MOREX.R3.5HG0440840,HORVU.MOREX.R3.5HG0451840,HORVU.MOREX.R3.5HG0487800,HORVU.MOREX.R3.5HG0499580,HORVU.MOR…
GO:BP	response to inorganic substance	GO:0010035	0.00715355	2.14548	136	25	HORVU.MOREX.R3.1HG0036390,HORVU.MOREX.R3.1HG0053670,HORVU.MOREX.R3.2HG0117250,HORVU.MOREX.R3.2HG0130420,HORVU.MOREX.R3.2HG0143200,HORVU.MOREX.R3.2HG0201860,HORVU.MOREX.R3.2HG0202350,HORVU.MOREX.R3.3HG0255690,HORVU.MOREX.R3.3HG0264740,HORVU.MOREX.R3.3HG0267040,HORVU.MOREX.R3.3HG0299100,HORVU.MOREX.R3.3HG0313730,HORVU.MOREX.R3.4HG0396060,HORVU.MOREX.R3.4HG0403790,HORVU.MOREX.R3.4HG0409940,HORVU.MOR…
GO:BP	isoprenoid biosynthetic process	GO:0008299	0.000349464	3.4566	101	23	HORVU.MOREX.R3.1HG0016090,HORVU.MOREX.R3.1HG0062480,HORVU.MOREX.R3.1HG0079800,HORVU.MOREX.R3.1HG0092200,HORVU.MOREX.R3.2HG0144000,HORVU.MOREX.R3.2HG0149770,HORVU.MOREX.R3.2HG0202590,HORVU.MOREX.R3.3HG0218370,HORVU.MOREX.R3.3HG0267830,HORVU.MOREX.R3.3HG0283300,HORVU.MOREX.R3.3HG0295260,HORVU.MOREX.R3.3HG0306730,HORVU.MOREX.R3.4HG0398570,HORVU.MOREX.R3.4HG0405810,HORVU.MOREX.R3.5HG0424010,HORVU.MOR…
GO:BP	pigment metabolic process	GO:0042440	1.95116e-06	5.70971	72	22	HORVU.MOREX.R3.1HG0012020,HORVU.MOREX.R3.1HG0016090,HORVU.MOREX.R3.1HG0033390,HORVU.MOREX.R3.1HG0047980,HORVU.MOREX.R3.1HG0061750,HORVU.MOREX.R3.2HG0117630,HORVU.MOREX.R3.2HG0144000,HORVU.MOREX.R3.2HG0149770,HORVU.MOREX.R3.3HG0257850,HORVU.MOREX.R3.3HG0267830,HORVU.MOREX.R3.4HG0332930,HORVU.MOREX.R3.4HG0377120,HORVU.MOREX.R3.4HG0405810,HORVU.MOREX.R3.5HG0424010,HORVU.MOREX.R3.5HG0437440,HORVU.MOR…
GO:BP	plastid organization	GO:0009657	0.00102258	2.9903	92	21	HORVU.MOREX.R3.1HG0016090,HORVU.MOREX.R3.1HG0036390,HORVU.MOREX.R3.1HG0053670,HORVU.MOREX.R3.1HG0064730,HORVU.MOREX.R3.2HG0106220,HORVU.MOREX.R3.2HG0124550,HORVU.MOREX.R3.2HG0181530,HORVU.MOREX.R3.2HG0196150,HORVU.MOREX.R3.3HG0259100,HORVU.MOREX.R3.3HG0261530,HORVU.MOREX.R3.4HG0371400,HORVU.MOREX.R3.4HG0379060,HORVU.MOREX.R3.4HG0381990,HORVU.MOREX.R3.5HG0422110,HORVU.MOREX.R3.5HG0451950,HORVU.MOR…
GO:BP	phospholipid biosynthetic process	GO:0008654	0.00678368	2.16853	103	21	HORVU.MOREX.R3.1HG0046900,HORVU.MOREX.R3.1HG0053680,HORVU.MOREX.R3.1HG0079120,HORVU.MOREX.R3.2HG0149770,HORVU.MOREX.R3.2HG0197690,HORVU.MOREX.R3.3HG0218370,HORVU.MOREX.R3.3HG0268100,HORVU.MOREX.R3.3HG0283300,HORVU.MOREX.R3.3HG0290100,HORVU.MOREX.R3.3HG0306730,HORVU.MOREX.R3.4HG0386020,HORVU.MOREX.R3.4HG0405560,HORVU.MOREX.R3.6HG0550260,HORVU.MOREX.R3.6HG0552030,HORVU.MOREX.R3.6HG0571810,HORVU.MOR…
GO:BP	small molecule catabolic process	GO:0044282	0.0401418	1.3964	107	20	HORVU.MOREX.R3.1HG0019260,HORVU.MOREX.R3.1HG0052690,HORVU.MOREX.R3.1HG0055890,HORVU.MOREX.R3.2HG0128240,HORVU.MOREX.R3.2HG0172430,HORVU.MOREX.R3.2HG0186670,HORVU.MOREX.R3.2HG0194700,HORVU.MOREX.R3.3HG0284330,HORVU.MOREX.R3.3HG0300030,HORVU.MOREX.R3.4HG0403790,HORVU.MOREX.R3.5HG0499580,HORVU.MOREX.R3.5HG0522290,HORVU.MOREX.R3.5HG0527070,HORVU.MOREX.R3.6HG0570900,HORVU.MOREX.R3.6HG0575700,HORVU.MOR…
GO:BP	pigment biosynthetic process	GO:0046148	8.66568e-06	5.0622	59	19	HORVU.MOREX.R3.1HG0012020,HORVU.MOREX.R3.1HG0016090,HORVU.MOREX.R3.1HG0033390,HORVU.MOREX.R3.1HG0047980,HORVU.MOREX.R3.1HG0061750,HORVU.MOREX.R3.2HG0117630,HORVU.MOREX.R3.2HG0144000,HORVU.MOREX.R3.2HG0149770,HORVU.MOREX.R3.3HG0257850,HORVU.MOREX.R3.3HG0267830,HORVU.MOREX.R3.4HG0377120,HORVU.MOREX.R3.4HG0405810,HORVU.MOREX.R3.5HG0424010,HORVU.MOREX.R3.5HG0437440,HORVU.MOREX.R3.6HG0567520,HORVU.MOR…
GO:BP	terpenoid metabolic process	GO:0006721	0.00203998	2.69038	81	19	HORVU.MOREX.R3.1HG0016090,HORVU.MOREX.R3.1HG0062480,HORVU.MOREX.R3.2HG0144000,HORVU.MOREX.R3.2HG0149770,HORVU.MOREX.R3.2HG0161380,HORVU.MOREX.R3.3HG0267830,HORVU.MOREX.R3.3HG0283300,HORVU.MOREX.R3.3HG0295260,HORVU.MOREX.R3.4HG0398570,HORVU.MOREX.R3.4HG0405810,HORVU.MOREX.R3.5HG0424010,HORVU.MOREX.R3.5HG0532250,HORVU.MOREX.R3.6HG0557340,HORVU.MOREX.R3.6HG0586500,HORVU.MOREX.R3.6HG0592460,HORVU.MOR…
GO:BP	response to osmotic stress	GO:0006970	0.00361556	2.44182	84	19	HORVU.MOREX.R3.1HG0057610,HORVU.MOREX.R3.2HG0111100,HORVU.MOREX.R3.3HG0248260,HORVU.MOREX.R3.3HG0276710,HORVU.MOREX.R3.3HG0299100,HORVU.MOREX.R3.3HG0313730,HORVU.MOREX.R3.4HG0334600,HORVU.MOREX.R3.4HG0335700,HORVU.MOREX.R3.4HG0394560,HORVU.MOREX.R3.4HG0396060,HORVU.MOREX.R3.5HG0443080,HORVU.MOREX.R3.5HG0517590,HORVU.MOREX.R3.6HG0552250,HORVU.MOREX.R3.6HG0593980,HORVU.MOREX.R3.6HG0613030,HORVU.MOR…
GO:BP	sulfur compound biosynthetic process	GO:0044272	0.0227361	1.64328	87	18	HORVU.MOREX.R3.1HG0058780,HORVU.MOREX.R3.1HG0062480,HORVU.MOREX.R3.2HG0165110,HORVU.MOREX.R3.2HG0172760,HORVU.MOREX.R3.2HG0212900,HORVU.MOREX.R3.3HG0232210,HORVU.MOREX.R3.3HG0232880,HORVU.MOREX.R3.3HG0248260,HORVU.MOREX.R3.3HG0285570,HORVU.MOREX.R3.3HG0291750,HORVU.MOREX.R3.4HG0367110,HORVU.MOREX.R3.4HG0389620,HORVU.MOREX.R3.4HG0398840,HORVU.MOREX.R3.5HG0447100,HORVU.MOREX.R3.6HG0551180,HORVU.MOR…
GO:BP	purine-containing compound catabolic process	GO:0072523	0.00398571	2.39949	70	17	HORVU.MOREX.R3.1HG0031410,HORVU.MOREX.R3.1HG0056740,HORVU.MOREX.R3.1HG0068880,HORVU.MOREX.R3.3HG0221040,HORVU.MOREX.R3.3HG0300030,HORVU.MOREX.R3.3HG0304680,HORVU.MOREX.R3.3HG0304710,HORVU.MOREX.R3.4HG0349070,HORVU.MOREX.R3.5HG0434170,HORVU.MOREX.R3.5HG0439530,HORVU.MOREX.R3.5HG0440840,HORVU.MOREX.R3.5HG0451840,HORVU.MOREX.R3.5HG0487800,HORVU.MOREX.R3.5HG0499580,HORVU.MOREX.R3.7HG0651530,HORVU.MOR…
GO:BP	terpenoid biosynthetic process	GO:0016114	0.00489173	2.31054	71	17	HORVU.MOREX.R3.1HG0016090,HORVU.MOREX.R3.1HG0062480,HORVU.MOREX.R3.2HG0144000,HORVU.MOREX.R3.2HG0149770,HORVU.MOREX.R3.3HG0267830,HORVU.MOREX.R3.3HG0283300,HORVU.MOREX.R3.3HG0295260,HORVU.MOREX.R3.4HG0398570,HORVU.MOREX.R3.4HG0405810,HORVU.MOREX.R3.5HG0424010,HORVU.MOREX.R3.6HG0557340,HORVU.MOREX.R3.6HG0586500,HORVU.MOREX.R3.6HG0592460,HORVU.MOREX.R3.6HG0599770,HORVU.MOREX.R3.6HG0604230,HORVU.MOR…
GO:BP	response to salt stress	GO:0009651	0.0200639	1.69759	71	16	HORVU.MOREX.R3.1HG0057610,HORVU.MOREX.R3.2HG0111100,HORVU.MOREX.R3.3HG0248260,HORVU.MOREX.R3.3HG0299100,HORVU.MOREX.R3.3HG0313730,HORVU.MOREX.R3.4HG0334600,HORVU.MOREX.R3.4HG0335700,HORVU.MOREX.R3.4HG0396060,HORVU.MOREX.R3.5HG0443080,HORVU.MOREX.R3.5HG0517590,HORVU.MOREX.R3.6HG0552250,HORVU.MOREX.R3.6HG0593980,HORVU.MOREX.R3.6HG0613030,HORVU.MOREX.R3.7HG0662160,HORVU.MOREX.R3.7HG0664010,HORVU.MOR…
GO:BP	porphyrin-containing compound metabolic process	GO:0006778	0.0010429	2.98176	51	15	HORVU.MOREX.R3.1HG0012020,HORVU.MOREX.R3.1HG0033390,HORVU.MOREX.R3.1HG0047980,HORVU.MOREX.R3.1HG0061750,HORVU.MOREX.R3.2HG0117630,HORVU.MOREX.R3.2HG0149770,HORVU.MOREX.R3.3HG0257850,HORVU.MOREX.R3.4HG0332930,HORVU.MOREX.R3.4HG0377120,HORVU.MOREX.R3.5HG0437440,HORVU.MOREX.R3.6HG0567520,HORVU.MOREX.R3.7HG0683860,HORVU.MOREX.R3.7HG0719440,HORVU.MOREX.R3.7HG0726690,HORVU.MOREX.R3.7HG0742390
GO:BP	tetrapyrrole metabolic process	GO:0033013	0.00230431	2.63746	54	15	HORVU.MOREX.R3.1HG0012020,HORVU.MOREX.R3.1HG0033390,HORVU.MOREX.R3.1HG0047980,HORVU.MOREX.R3.1HG0061750,HORVU.MOREX.R3.2HG0117630,HORVU.MOREX.R3.2HG0149770,HORVU.MOREX.R3.3HG0257850,HORVU.MOREX.R3.4HG0332930,HORVU.MOREX.R3.4HG0377120,HORVU.MOREX.R3.5HG0437440,HORVU.MOREX.R3.6HG0567520,HORVU.MOREX.R3.7HG0683860,HORVU.MOREX.R3.7HG0719440,HORVU.MOREX.R3.7HG0726690,HORVU.MOREX.R3.7HG0742390
GO:BP	purine ribonucleotide catabolic process	GO:0009154	0.0175672	1.7553	63	15	HORVU.MOREX.R3.1HG0031410,HORVU.MOREX.R3.1HG0056740,HORVU.MOREX.R3.1HG0068880,HORVU.MOREX.R3.3HG0221040,HORVU.MOREX.R3.3HG0304680,HORVU.MOREX.R3.3HG0304710,HORVU.MOREX.R3.4HG0349070,HORVU.MOREX.R3.5HG0439530,HORVU.MOREX.R3.5HG0440840,HORVU.MOREX.R3.5HG0451840,HORVU.MOREX.R3.5HG0487800,HORVU.MOREX.R3.5HG0499580,HORVU.MOREX.R3.7HG0651530,HORVU.MOREX.R3.7HG0668730,HORVU.MOREX.R3.7HG0720730
GO:BP	ribonucleotide catabolic process	GO:0009261	0.0175672	1.7553	63	15	HORVU.MOREX.R3.1HG0031410,HORVU.MOREX.R3.1HG0056740,HORVU.MOREX.R3.1HG0068880,HORVU.MOREX.R3.3HG0221040,HORVU.MOREX.R3.3HG0304680,HORVU.MOREX.R3.3HG0304710,HORVU.MOREX.R3.4HG0349070,HORVU.MOREX.R3.5HG0439530,HORVU.MOREX.R3.5HG0440840,HORVU.MOREX.R3.5HG0451840,HORVU.MOREX.R3.5HG0487800,HORVU.MOREX.R3.5HG0499580,HORVU.MOREX.R3.7HG0651530,HORVU.MOREX.R3.7HG0668730,HORVU.MOREX.R3.7HG0720730
GO:BP	purine nucleotide catabolic process	GO:0006195	0.0175672	1.7553	63	15	HORVU.MOREX.R3.1HG0031410,HORVU.MOREX.R3.1HG0056740,HORVU.MOREX.R3.1HG0068880,HORVU.MOREX.R3.3HG0221040,HORVU.MOREX.R3.3HG0304680,HORVU.MOREX.R3.3HG0304710,HORVU.MOREX.R3.4HG0349070,HORVU.MOREX.R3.5HG0439530,HORVU.MOREX.R3.5HG0440840,HORVU.MOREX.R3.5HG0451840,HORVU.MOREX.R3.5HG0487800,HORVU.MOREX.R3.5HG0499580,HORVU.MOREX.R3.7HG0651530,HORVU.MOREX.R3.7HG0668730,HORVU.MOREX.R3.7HG0720730
GO:BP	photorespiration	GO:0009853	0.0260206	1.58468	65	15	HORVU.MOREX.R3.1HG0037500,HORVU.MOREX.R3.1HG0053670,HORVU.MOREX.R3.2HG0104700,HORVU.MOREX.R3.2HG0104730,HORVU.MOREX.R3.2HG0104740,HORVU.MOREX.R3.2HG0104760,HORVU.MOREX.R3.2HG0104780,HORVU.MOREX.R3.2HG0104810,HORVU.MOREX.R3.2HG0104820,HORVU.MOREX.R3.2HG0152860,HORVU.MOREX.R3.2HG0194750,HORVU.MOREX.R3.3HG0280670,HORVU.MOREX.R3.4HG0340820,HORVU.MOREX.R3.5HG0468970,HORVU.MOREX.R3.5HG0469020
GO:BP	cellular aldehyde metabolic process	GO:0006081	2.99693e-05	4.52332	35	14	HORVU.MOREX.R3.2HG0149770,HORVU.MOREX.R3.2HG0159270,HORVU.MOREX.R3.2HG0172430,HORVU.MOREX.R3.3HG0218370,HORVU.MOREX.R3.3HG0306730,HORVU.MOREX.R3.4HG0403790,HORVU.MOREX.R3.4HG0404270,HORVU.MOREX.R3.5HG0499580,HORVU.MOREX.R3.5HG0515060,HORVU.MOREX.R3.5HG0522290,HORVU.MOREX.R3.6HG0548700,HORVU.MOREX.R3.6HG0552540,HORVU.MOREX.R3.6HG0592460,HORVU.MOREX.R3.6HG0604230
GO:BP	negative regulation of response to stimulus	GO:0048585	0.0272305	1.56494	58	14	HORVU.MOREX.R3.1HG0064500,HORVU.MOREX.R3.1HG0064730,HORVU.MOREX.R3.1HG0074190,HORVU.MOREX.R3.2HG0111100,HORVU.MOREX.R3.2HG0209580,HORVU.MOREX.R3.3HG0267340,HORVU.MOREX.R3.4HG0343990,HORVU.MOREX.R3.4HG0344050,HORVU.MOREX.R3.4HG0376550,HORVU.MOREX.R3.4HG0391570,HORVU.MOREX.R3.4HG0394650,HORVU.MOREX.R3.5HG0469210,HORVU.MOREX.R3.5HG0524610,HORVU.MOREX.R3.6HG0616500
GO:BP	purine ribonucleoside diphosphate catabolic process	GO:0009181	0.0492916	1.30723	61	14	HORVU.MOREX.R3.1HG0056740,HORVU.MOREX.R3.1HG0068880,HORVU.MOREX.R3.3HG0221040,HORVU.MOREX.R3.3HG0304680,HORVU.MOREX.R3.3HG0304710,HORVU.MOREX.R3.4HG0349070,HORVU.MOREX.R3.5HG0439530,HORVU.MOREX.R3.5HG0440840,HORVU.MOREX.R3.5HG0451840,HORVU.MOREX.R3.5HG0487800,HORVU.MOREX.R3.5HG0499580,HORVU.MOREX.R3.7HG0651530,HORVU.MOREX.R3.7HG0668730,HORVU.MOREX.R3.7HG0720730
GO:BP	ribonucleoside diphosphate catabolic process	GO:0009191	0.0492916	1.30723	61	14	HORVU.MOREX.R3.1HG0056740,HORVU.MOREX.R3.1HG0068880,HORVU.MOREX.R3.3HG0221040,HORVU.MOREX.R3.3HG0304680,HORVU.MOREX.R3.3HG0304710,HORVU.MOREX.R3.4HG0349070,HORVU.MOREX.R3.5HG0439530,HORVU.MOREX.R3.5HG0440840,HORVU.MOREX.R3.5HG0451840,HORVU.MOREX.R3.5HG0487800,HORVU.MOREX.R3.5HG0499580,HORVU.MOREX.R3.7HG0651530,HORVU.MOREX.R3.7HG0668730,HORVU.MOREX.R3.7HG0720730
GO:BP	pyridine-containing compound catabolic process	GO:0072526	0.0492916	1.30723	61	14	HORVU.MOREX.R3.1HG0056740,HORVU.MOREX.R3.1HG0068880,HORVU.MOREX.R3.3HG0221040,HORVU.MOREX.R3.3HG0304680,HORVU.MOREX.R3.3HG0304710,HORVU.MOREX.R3.4HG0349070,HORVU.MOREX.R3.5HG0439530,HORVU.MOREX.R3.5HG0440840,HORVU.MOREX.R3.5HG0451840,HORVU.MOREX.R3.5HG0487800,HORVU.MOREX.R3.5HG0499580,HORVU.MOREX.R3.7HG0651530,HORVU.MOREX.R3.7HG0668730,HORVU.MOREX.R3.7HG0720730
GO:BP	ADP catabolic process	GO:0046032	0.0492916	1.30723	61	14	HORVU.MOREX.R3.1HG0056740,HORVU.MOREX.R3.1HG0068880,HORVU.MOREX.R3.3HG0221040,HORVU.MOREX.R3.3HG0304680,HORVU.MOREX.R3.3HG0304710,HORVU.MOREX.R3.4HG0349070,HORVU.MOREX.R3.5HG0439530,HORVU.MOREX.R3.5HG0440840,HORVU.MOREX.R3.5HG0451840,HORVU.MOREX.R3.5HG0487800,HORVU.MOREX.R3.5HG0499580,HORVU.MOREX.R3.7HG0651530,HORVU.MOREX.R3.7HG0668730,HORVU.MOREX.R3.7HG0720730
GO:BP	ADP metabolic process	GO:0046031	0.0492916	1.30723	61	14	HORVU.MOREX.R3.1HG0056740,HORVU.MOREX.R3.1HG0068880,HORVU.MOREX.R3.3HG0221040,HORVU.MOREX.R3.3HG0304680,HORVU.MOREX.R3.3HG0304710,HORVU.MOREX.R3.4HG0349070,HORVU.MOREX.R3.5HG0439530,HORVU.MOREX.R3.5HG0440840,HORVU.MOREX.R3.5HG0451840,HORVU.MOREX.R3.5HG0487800,HORVU.MOREX.R3.5HG0499580,HORVU.MOREX.R3.7HG0651530,HORVU.MOREX.R3.7HG0668730,HORVU.MOREX.R3.7HG0720730
GO:BP	pyridine nucleotide catabolic process	GO:0019364	0.0492916	1.30723	61	14	HORVU.MOREX.R3.1HG0056740,HORVU.MOREX.R3.1HG0068880,HORVU.MOREX.R3.3HG0221040,HORVU.MOREX.R3.3HG0304680,HORVU.MOREX.R3.3HG0304710,HORVU.MOREX.R3.4HG0349070,HORVU.MOREX.R3.5HG0439530,HORVU.MOREX.R3.5HG0440840,HORVU.MOREX.R3.5HG0451840,HORVU.MOREX.R3.5HG0487800,HORVU.MOREX.R3.5HG0499580,HORVU.MOREX.R3.7HG0651530,HORVU.MOREX.R3.7HG0668730,HORVU.MOREX.R3.7HG0720730
GO:BP	glycolytic process	GO:0006096	0.0492916	1.30723	61	14	HORVU.MOREX.R3.1HG0056740,HORVU.MOREX.R3.1HG0068880,HORVU.MOREX.R3.3HG0221040,HORVU.MOREX.R3.3HG0304680,HORVU.MOREX.R3.3HG0304710,HORVU.MOREX.R3.4HG0349070,HORVU.MOREX.R3.5HG0439530,HORVU.MOREX.R3.5HG0440840,HORVU.MOREX.R3.5HG0451840,HORVU.MOREX.R3.5HG0487800,HORVU.MOREX.R3.5HG0499580,HORVU.MOREX.R3.7HG0651530,HORVU.MOREX.R3.7HG0668730,HORVU.MOREX.R3.7HG0720730
GO:BP	purine nucleoside diphosphate catabolic process	GO:0009137	0.0492916	1.30723	61	14	HORVU.MOREX.R3.1HG0056740,HORVU.MOREX.R3.1HG0068880,HORVU.MOREX.R3.3HG0221040,HORVU.MOREX.R3.3HG0304680,HORVU.MOREX.R3.3HG0304710,HORVU.MOREX.R3.4HG0349070,HORVU.MOREX.R3.5HG0439530,HORVU.MOREX.R3.5HG0440840,HORVU.MOREX.R3.5HG0451840,HORVU.MOREX.R3.5HG0487800,HORVU.MOREX.R3.5HG0499580,HORVU.MOREX.R3.7HG0651530,HORVU.MOREX.R3.7HG0668730,HORVU.MOREX.R3.7HG0720730
GO:BP	cellular response to abiotic stimulus	GO:0071214	0.000174549	3.75808	29	12	HORVU.MOREX.R3.1HG0045360,HORVU.MOREX.R3.1HG0053670,HORVU.MOREX.R3.2HG0166270,HORVU.MOREX.R3.2HG0172510,HORVU.MOREX.R3.2HG0206580,HORVU.MOREX.R3.3HG0299100,HORVU.MOREX.R3.4HG0396060,HORVU.MOREX.R3.5HG0511090,HORVU.MOREX.R3.5HG0537270,HORVU.MOREX.R3.6HG0587680,HORVU.MOREX.R3.7HG0697860,HORVU.MOREX.R3.7HG0729050
GO:BP	cellular response to environmental stimulus	GO:0104004	0.000174549	3.75808	29	12	HORVU.MOREX.R3.1HG0045360,HORVU.MOREX.R3.1HG0053670,HORVU.MOREX.R3.2HG0166270,HORVU.MOREX.R3.2HG0172510,HORVU.MOREX.R3.2HG0206580,HORVU.MOREX.R3.3HG0299100,HORVU.MOREX.R3.4HG0396060,HORVU.MOREX.R3.5HG0511090,HORVU.MOREX.R3.5HG0537270,HORVU.MOREX.R3.6HG0587680,HORVU.MOREX.R3.7HG0697860,HORVU.MOREX.R3.7HG0729050
GO:BP	cellular response to chemical stress	GO:0062197	0.00494953	2.30544	38	12	HORVU.MOREX.R3.2HG0117250,HORVU.MOREX.R3.2HG0193390,HORVU.MOREX.R3.3HG0255690,HORVU.MOREX.R3.3HG0299100,HORVU.MOREX.R3.4HG0396060,HORVU.MOREX.R3.5HG0469800,HORVU.MOREX.R3.5HG0485300,HORVU.MOREX.R3.6HG0632860,HORVU.MOREX.R3.7HG0681060,HORVU.MOREX.R3.7HG0687590,HORVU.MOREX.R3.7HG0729050,HORVU.MOREX.R3.7HG0740050
GO:BP	carotenoid metabolic process	GO:0016116	2.95999e-06	5.52871	18	11	HORVU.MOREX.R3.1HG0016090,HORVU.MOREX.R3.2HG0144000,HORVU.MOREX.R3.2HG0149770,HORVU.MOREX.R3.2HG0161380,HORVU.MOREX.R3.3HG0267830,HORVU.MOREX.R3.4HG0405810,HORVU.MOREX.R3.5HG0424010,HORVU.MOREX.R3.5HG0532250,HORVU.MOREX.R3.6HG0586500,HORVU.MOREX.R3.6HG0599770,HORVU.MOREX.R3.7HG0750360
GO:BP	tetraterpenoid metabolic process	GO:0016108	2.95999e-06	5.52871	18	11	HORVU.MOREX.R3.1HG0016090,HORVU.MOREX.R3.2HG0144000,HORVU.MOREX.R3.2HG0149770,HORVU.MOREX.R3.2HG0161380,HORVU.MOREX.R3.3HG0267830,HORVU.MOREX.R3.4HG0405810,HORVU.MOREX.R3.5HG0424010,HORVU.MOREX.R3.5HG0532250,HORVU.MOREX.R3.6HG0586500,HORVU.MOREX.R3.6HG0599770,HORVU.MOREX.R3.7HG0750360
GO:BP	response to light intensity	GO:0009642	0.00153114	2.81499	29	11	HORVU.MOREX.R3.1HG0036390,HORVU.MOREX.R3.1HG0057970,HORVU.MOREX.R3.1HG0079140,HORVU.MOREX.R3.2HG0129520,HORVU.MOREX.R3.2HG0206580,HORVU.MOREX.R3.3HG0248260,HORVU.MOREX.R3.3HG0259100,HORVU.MOREX.R3.4HG0396060,HORVU.MOREX.R3.4HG0409840,HORVU.MOREX.R3.6HG0593980,HORVU.MOREX.R3.7HG0693440
GO:BP	chlorophyll metabolic process	GO:0015994	0.00654488	2.1841	33	11	HORVU.MOREX.R3.1HG0012020,HORVU.MOREX.R3.1HG0047980,HORVU.MOREX.R3.1HG0061750,HORVU.MOREX.R3.2HG0117630,HORVU.MOREX.R3.2HG0149770,HORVU.MOREX.R3.3HG0257850,HORVU.MOREX.R3.4HG0332930,HORVU.MOREX.R3.4HG0377120,HORVU.MOREX.R3.7HG0683860,HORVU.MOREX.R3.7HG0726690,HORVU.MOREX.R3.7HG0742390
GO:BP	cellular response to oxidative stress	GO:0034599	0.00904659	2.04352	34	11	HORVU.MOREX.R3.2HG0117250,HORVU.MOREX.R3.2HG0193390,HORVU.MOREX.R3.3HG0255690,HORVU.MOREX.R3.4HG0396060,HORVU.MOREX.R3.5HG0469800,HORVU.MOREX.R3.5HG0485300,HORVU.MOREX.R3.6HG0632860,HORVU.MOREX.R3.7HG0681060,HORVU.MOREX.R3.7HG0687590,HORVU.MOREX.R3.7HG0729050,HORVU.MOREX.R3.7HG0740050
GO:BP	glucose metabolic process	GO:0006006	0.0123365	1.90881	35	11	HORVU.MOREX.R3.2HG0128240,HORVU.MOREX.R3.2HG0173220,HORVU.MOREX.R3.4HG0345990,HORVU.MOREX.R3.4HG0389260,HORVU.MOREX.R3.4HG0410550,HORVU.MOREX.R3.5HG0429680,HORVU.MOREX.R3.5HG0447350,HORVU.MOREX.R3.5HG0487800,HORVU.MOREX.R3.5HG0499580,HORVU.MOREX.R3.6HG0568480,HORVU.MOREX.R3.6HG0591720
GO:BP	porphyrin-containing compound biosynthetic process	GO:0006779	0.0379029	1.42133	39	11	HORVU.MOREX.R3.1HG0012020,HORVU.MOREX.R3.1HG0033390,HORVU.MOREX.R3.1HG0047980,HORVU.MOREX.R3.1HG0061750,HORVU.MOREX.R3.2HG0117630,HORVU.MOREX.R3.2HG0149770,HORVU.MOREX.R3.3HG0257850,HORVU.MOREX.R3.4HG0377120,HORVU.MOREX.R3.5HG0437440,HORVU.MOREX.R3.6HG0567520,HORVU.MOREX.R3.7HG0726690
GO:BP	response to metal ion	GO:0010038	0.0226551	1.64483	31	10	HORVU.MOREX.R3.2HG0130420,HORVU.MOREX.R3.2HG0201860,HORVU.MOREX.R3.2HG0202350,HORVU.MOREX.R3.3HG0255690,HORVU.MOREX.R3.3HG0267040,HORVU.MOREX.R3.3HG0299100,HORVU.MOREX.R3.4HG0403790,HORVU.MOREX.R3.4HG0409940,HORVU.MOREX.R3.6HG0618170,HORVU.MOREX.R3.7HG0700760
GO:BP	glyceraldehyde-3-phosphate metabolic process	GO:0019682	2.71958e-07	6.5655	10	9	HORVU.MOREX.R3.2HG0149770,HORVU.MOREX.R3.2HG0159270,HORVU.MOREX.R3.3HG0218370,HORVU.MOREX.R3.3HG0306730,HORVU.MOREX.R3.5HG0499580,HORVU.MOREX.R3.5HG0515060,HORVU.MOREX.R3.6HG0548700,HORVU.MOREX.R3.6HG0592460,HORVU.MOREX.R3.6HG0604230
GO:BP	tetraterpenoid biosynthetic process	GO:0016109	4.17065e-05	4.3798	14	9	HORVU.MOREX.R3.1HG0016090,HORVU.MOREX.R3.2HG0144000,HORVU.MOREX.R3.2HG0149770,HORVU.MOREX.R3.3HG0267830,HORVU.MOREX.R3.4HG0405810,HORVU.MOREX.R3.5HG0424010,HORVU.MOREX.R3.6HG0586500,HORVU.MOREX.R3.6HG0599770,HORVU.MOREX.R3.7HG0750360
GO:BP	carotenoid biosynthetic process	GO:0016117	4.17065e-05	4.3798	14	9	HORVU.MOREX.R3.1HG0016090,HORVU.MOREX.R3.2HG0144000,HORVU.MOREX.R3.2HG0149770,HORVU.MOREX.R3.3HG0267830,HORVU.MOREX.R3.4HG0405810,HORVU.MOREX.R3.5HG0424010,HORVU.MOREX.R3.6HG0586500,HORVU.MOREX.R3.6HG0599770,HORVU.MOREX.R3.7HG0750360
GO:BP	cellular response to radiation	GO:0071478	0.00234913	2.62909	20	9	HORVU.MOREX.R3.1HG0045360,HORVU.MOREX.R3.2HG0166270,HORVU.MOREX.R3.2HG0172510,HORVU.MOREX.R3.2HG0206580,HORVU.MOREX.R3.4HG0396060,HORVU.MOREX.R3.5HG0511090,HORVU.MOREX.R3.5HG0537270,HORVU.MOREX.R3.6HG0587680,HORVU.MOREX.R3.7HG0697860
GO:BP	cellular response to light stimulus	GO:0071482	0.00918409	2.03696	18	8	HORVU.MOREX.R3.2HG0166270,HORVU.MOREX.R3.2HG0172510,HORVU.MOREX.R3.2HG0206580,HORVU.MOREX.R3.4HG0396060,HORVU.MOREX.R3.5HG0511090,HORVU.MOREX.R3.5HG0537270,HORVU.MOREX.R3.6HG0587680,HORVU.MOREX.R3.7HG0697860
GO:BP	photosynthetic electron transport chain	GO:0009767	0.00918409	2.03696	18	8	HORVU.MOREX.R3.1HG0023870,HORVU.MOREX.R3.2HG0129520,HORVU.MOREX.R3.3HG0266280,HORVU.MOREX.R3.4HG0343260,HORVU.MOREX.R3.4HG0389260,HORVU.MOREX.R3.6HG0614700,HORVU.MOREX.R3.6HG0615470,HORVU.MOREX.R3.7HG0693440
GO:BP	response to cadmium ion	GO:0046686	0.0216041	1.66546	15	7	HORVU.MOREX.R3.2HG0202350,HORVU.MOREX.R3.3HG0255690,HORVU.MOREX.R3.3HG0267040,HORVU.MOREX.R3.4HG0403790,HORVU.MOREX.R3.4HG0409940,HORVU.MOREX.R3.6HG0618170,HORVU.MOREX.R3.7HG0700760
GO:BP	Golgi organization	GO:0007030	0.0216041	1.66546	15	7	HORVU.MOREX.R3.5HG0445690,HORVU.MOREX.R3.5HG0445980,HORVU.MOREX.R3.5HG0509950,HORVU.MOREX.R3.5HG0517450,HORVU.MOREX.R3.7HG0691980,HORVU.MOREX.R3.7HG0736930,HORVU.MOREX.R3.7HG0739170
GO:BP	response to high light intensity	GO:0009644	0.0216041	1.66546	15	7	HORVU.MOREX.R3.1HG0036390,HORVU.MOREX.R3.2HG0129520,HORVU.MOREX.R3.2HG0206580,HORVU.MOREX.R3.4HG0396060,HORVU.MOREX.R3.4HG0409840,HORVU.MOREX.R3.6HG0593980,HORVU.MOREX.R3.7HG0693440
GO:BP	regulation of photosynthesis	GO:0010109	0.0127584	1.89421	10	6	HORVU.MOREX.R3.1HG0079140,HORVU.MOREX.R3.2HG0129520,HORVU.MOREX.R3.2HG0150570,HORVU.MOREX.R3.3HG0259100,HORVU.MOREX.R3.3HG0266280,HORVU.MOREX.R3.7HG0697860
GO:BP	isopentenyl diphosphate biosynthetic process, methylerythritol 4-phosphate pathway	GO:0019288	0.0061363	2.21209	6	5	HORVU.MOREX.R3.2HG0149770,HORVU.MOREX.R3.3HG0218370,HORVU.MOREX.R3.3HG0306730,HORVU.MOREX.R3.6HG0592460,HORVU.MOREX.R3.6HG0604230
GO:BP	photosynthetic electron transport in photosystem I	GO:0009773	0.0201909	1.69484	7	5	HORVU.MOREX.R3.4HG0343260,HORVU.MOREX.R3.4HG0389260,HORVU.MOREX.R3.6HG0614700,HORVU.MOREX.R3.6HG0615470,HORVU.MOREX.R3.7HG0693440
GO:CC	intracellular anatomical structure	GO:0005622	5.44864e-08	7.26371	6078	674	HORVU.MOREX.R3.1HG0000040,HORVU.MOREX.R3.1HG0002510,HORVU.MOREX.R3.1HG0004690,HORVU.MOREX.R3.1HG0012020,HORVU.MOREX.R3.1HG0012630,HORVU.MOREX.R3.1HG0013800,HORVU.MOREX.R3.1HG0016090,HORVU.MOREX.R3.1HG0016110,HORVU.MOREX.R3.1HG0018270,HORVU.MOREX.R3.1HG0018730,HORVU.MOREX.R3.1HG0019240,HORVU.MOREX.R3.1HG0019360,HORVU.MOREX.R3.1HG0021240,HORVU.MOREX.R3.1HG0023370,HORVU.MOREX.R3.1HG0023840,HORVU.MOR…
GO:CC	organelle	GO:0043226	3.04593e-08	7.51628	5190	593	HORVU.MOREX.R3.1HG0000040,HORVU.MOREX.R3.1HG0004690,HORVU.MOREX.R3.1HG0012020,HORVU.MOREX.R3.1HG0012630,HORVU.MOREX.R3.1HG0013800,HORVU.MOREX.R3.1HG0016090,HORVU.MOREX.R3.1HG0016110,HORVU.MOREX.R3.1HG0018270,HORVU.MOREX.R3.1HG0018730,HORVU.MOREX.R3.1HG0019240,HORVU.MOREX.R3.1HG0019360,HORVU.MOREX.R3.1HG0021240,HORVU.MOREX.R3.1HG0023370,HORVU.MOREX.R3.1HG0023840,HORVU.MOREX.R3.1HG0024040,HORVU.MOR…
GO:CC	intracellular organelle	GO:0043229	4.29981e-08	7.36655	5177	591	HORVU.MOREX.R3.1HG0000040,HORVU.MOREX.R3.1HG0004690,HORVU.MOREX.R3.1HG0012020,HORVU.MOREX.R3.1HG0012630,HORVU.MOREX.R3.1HG0013800,HORVU.MOREX.R3.1HG0016090,HORVU.MOREX.R3.1HG0016110,HORVU.MOREX.R3.1HG0018270,HORVU.MOREX.R3.1HG0018730,HORVU.MOREX.R3.1HG0019240,HORVU.MOREX.R3.1HG0019360,HORVU.MOREX.R3.1HG0021240,HORVU.MOREX.R3.1HG0023370,HORVU.MOREX.R3.1HG0023840,HORVU.MOREX.R3.1HG0024040,HORVU.MOR…
GO:CC	membrane-bounded organelle	GO:0043227	1.38867e-06	5.8574	4854	552	HORVU.MOREX.R3.1HG0000040,HORVU.MOREX.R3.1HG0004690,HORVU.MOREX.R3.1HG0012020,HORVU.MOREX.R3.1HG0012630,HORVU.MOREX.R3.1HG0013800,HORVU.MOREX.R3.1HG0016090,HORVU.MOREX.R3.1HG0016110,HORVU.MOREX.R3.1HG0018270,HORVU.MOREX.R3.1HG0018730,HORVU.MOREX.R3.1HG0019240,HORVU.MOREX.R3.1HG0019360,HORVU.MOREX.R3.1HG0021240,HORVU.MOREX.R3.1HG0023370,HORVU.MOREX.R3.1HG0023840,HORVU.MOREX.R3.1HG0024040,HORVU.MOR…
GO:CC	intracellular membrane-bounded organelle	GO:0043231	1.54816e-06	5.81018	4836	550	HORVU.MOREX.R3.1HG0000040,HORVU.MOREX.R3.1HG0004690,HORVU.MOREX.R3.1HG0012020,HORVU.MOREX.R3.1HG0012630,HORVU.MOREX.R3.1HG0013800,HORVU.MOREX.R3.1HG0016090,HORVU.MOREX.R3.1HG0016110,HORVU.MOREX.R3.1HG0018270,HORVU.MOREX.R3.1HG0018730,HORVU.MOREX.R3.1HG0019240,HORVU.MOREX.R3.1HG0019360,HORVU.MOREX.R3.1HG0021240,HORVU.MOREX.R3.1HG0023370,HORVU.MOREX.R3.1HG0023840,HORVU.MOREX.R3.1HG0024040,HORVU.MOR…
GO:CC	cytoplasm	GO:0005737	1.24396e-33	32.9052	3550	522	HORVU.MOREX.R3.1HG0000040,HORVU.MOREX.R3.1HG0002510,HORVU.MOREX.R3.1HG0004690,HORVU.MOREX.R3.1HG0012020,HORVU.MOREX.R3.1HG0012630,HORVU.MOREX.R3.1HG0013800,HORVU.MOREX.R3.1HG0016090,HORVU.MOREX.R3.1HG0016110,HORVU.MOREX.R3.1HG0018730,HORVU.MOREX.R3.1HG0019240,HORVU.MOREX.R3.1HG0019360,HORVU.MOREX.R3.1HG0021240,HORVU.MOREX.R3.1HG0023840,HORVU.MOREX.R3.1HG0024040,HORVU.MOREX.R3.1HG0024710,HORVU.MOR…
GO:CC	plastid	GO:0009536	1.16427e-25	24.9339	877	187	HORVU.MOREX.R3.1HG0004690,HORVU.MOREX.R3.1HG0012020,HORVU.MOREX.R3.1HG0012630,HORVU.MOREX.R3.1HG0016090,HORVU.MOREX.R3.1HG0019240,HORVU.MOREX.R3.1HG0021240,HORVU.MOREX.R3.1HG0026940,HORVU.MOREX.R3.1HG0033390,HORVU.MOREX.R3.1HG0036390,HORVU.MOREX.R3.1HG0037500,HORVU.MOREX.R3.1HG0046300,HORVU.MOREX.R3.1HG0046900,HORVU.MOREX.R3.1HG0047980,HORVU.MOREX.R3.1HG0053670,HORVU.MOREX.R3.1HG0057520,HORVU.MOR…
GO:CC	chloroplast	GO:0009507	6.69493e-25	24.1743	832	179	HORVU.MOREX.R3.1HG0004690,HORVU.MOREX.R3.1HG0012020,HORVU.MOREX.R3.1HG0016090,HORVU.MOREX.R3.1HG0019240,HORVU.MOREX.R3.1HG0021240,HORVU.MOREX.R3.1HG0026940,HORVU.MOREX.R3.1HG0033390,HORVU.MOREX.R3.1HG0036390,HORVU.MOREX.R3.1HG0037500,HORVU.MOREX.R3.1HG0046900,HORVU.MOREX.R3.1HG0047980,HORVU.MOREX.R3.1HG0053670,HORVU.MOREX.R3.1HG0057520,HORVU.MOREX.R3.1HG0057610,HORVU.MOREX.R3.1HG0058280,HORVU.MOR…
GO:CC	endomembrane system	GO:0012505	0.000371541	3.42999	909	129	HORVU.MOREX.R3.1HG0013800,HORVU.MOREX.R3.1HG0023840,HORVU.MOREX.R3.1HG0024040,HORVU.MOREX.R3.1HG0024710,HORVU.MOREX.R3.1HG0026940,HORVU.MOREX.R3.1HG0030720,HORVU.MOREX.R3.1HG0042320,HORVU.MOREX.R3.1HG0047080,HORVU.MOREX.R3.1HG0049150,HORVU.MOREX.R3.1HG0050150,HORVU.MOREX.R3.1HG0053420,HORVU.MOREX.R3.1HG0055540,HORVU.MOREX.R3.1HG0062810,HORVU.MOREX.R3.1HG0064240,HORVU.MOREX.R3.1HG0064500,HORVU.MOR…
GO:CC	endoplasmic reticulum	GO:0005783	0.00777075	2.10954	416	65	HORVU.MOREX.R3.1HG0023840,HORVU.MOREX.R3.1HG0024040,HORVU.MOREX.R3.1HG0030720,HORVU.MOREX.R3.1HG0042320,HORVU.MOREX.R3.1HG0047080,HORVU.MOREX.R3.1HG0049150,HORVU.MOREX.R3.1HG0050150,HORVU.MOREX.R3.1HG0053420,HORVU.MOREX.R3.1HG0062810,HORVU.MOREX.R3.1HG0075590,HORVU.MOREX.R3.1HG0078000,HORVU.MOREX.R3.1HG0082240,HORVU.MOREX.R3.1HG0086090,HORVU.MOREX.R3.2HG0095610,HORVU.MOREX.R3.2HG0119190,HORVU.MOR…
GO:CC	plastid envelope	GO:0009526	0.00720508	2.14236	311	52	HORVU.MOREX.R3.1HG0004690,HORVU.MOREX.R3.1HG0016090,HORVU.MOREX.R3.1HG0021240,HORVU.MOREX.R3.1HG0026940,HORVU.MOREX.R3.1HG0046900,HORVU.MOREX.R3.1HG0053670,HORVU.MOREX.R3.1HG0061470,HORVU.MOREX.R3.1HG0064730,HORVU.MOREX.R3.1HG0071460,HORVU.MOREX.R3.1HG0090150,HORVU.MOREX.R3.2HG0161860,HORVU.MOREX.R3.2HG0168610,HORVU.MOREX.R3.2HG0178080,HORVU.MOREX.R3.2HG0184710,HORVU.MOREX.R3.3HG0221490,HORVU.MOR…
GO:CC	thylakoid	GO:0009579	0.0321332	1.49305	242	41	HORVU.MOREX.R3.1HG0004690,HORVU.MOREX.R3.1HG0061750,HORVU.MOREX.R3.1HG0071460,HORVU.MOREX.R3.1HG0079140,HORVU.MOREX.R3.1HG0090150,HORVU.MOREX.R3.2HG0106220,HORVU.MOREX.R3.2HG0113330,HORVU.MOREX.R3.2HG0126270,HORVU.MOREX.R3.2HG0150570,HORVU.MOREX.R3.2HG0161860,HORVU.MOREX.R3.2HG0173200,HORVU.MOREX.R3.2HG0184710,HORVU.MOREX.R3.3HG0248260,HORVU.MOREX.R3.3HG0261530,HORVU.MOREX.R3.3HG0266280,HORVU.MOR…
GO:CC	chloroplast stroma	GO:0009570	8.8082e-08	7.05511	96	31	HORVU.MOREX.R3.1HG0036390,HORVU.MOREX.R3.1HG0058280,HORVU.MOREX.R3.1HG0067230,HORVU.MOREX.R3.2HG0117030,HORVU.MOREX.R3.2HG0168610,HORVU.MOREX.R3.2HG0178080,HORVU.MOREX.R3.2HG0181530,HORVU.MOREX.R3.2HG0210290,HORVU.MOREX.R3.3HG0248260,HORVU.MOREX.R3.3HG0266280,HORVU.MOREX.R3.3HG0274780,HORVU.MOREX.R3.3HG0284890,HORVU.MOREX.R3.3HG0300330,HORVU.MOREX.R3.4HG0357430,HORVU.MOREX.R3.4HG0379060,HORVU.MOR…
GO:CC	plastid stroma	GO:0009532	1.17678e-07	6.92931	97	31	HORVU.MOREX.R3.1HG0036390,HORVU.MOREX.R3.1HG0058280,HORVU.MOREX.R3.1HG0067230,HORVU.MOREX.R3.2HG0117030,HORVU.MOREX.R3.2HG0168610,HORVU.MOREX.R3.2HG0178080,HORVU.MOREX.R3.2HG0181530,HORVU.MOREX.R3.2HG0210290,HORVU.MOREX.R3.3HG0248260,HORVU.MOREX.R3.3HG0266280,HORVU.MOREX.R3.3HG0274780,HORVU.MOREX.R3.3HG0284890,HORVU.MOREX.R3.3HG0300330,HORVU.MOREX.R3.4HG0357430,HORVU.MOREX.R3.4HG0379060,HORVU.MOR…
GO:CC	chloroplast envelope	GO:0009941	3.73427e-05	4.42779	109	29	HORVU.MOREX.R3.1HG0016090,HORVU.MOREX.R3.1HG0021240,HORVU.MOREX.R3.1HG0026940,HORVU.MOREX.R3.1HG0046900,HORVU.MOREX.R3.1HG0053670,HORVU.MOREX.R3.1HG0061470,HORVU.MOREX.R3.1HG0064730,HORVU.MOREX.R3.2HG0168610,HORVU.MOREX.R3.2HG0178080,HORVU.MOREX.R3.3HG0221490,HORVU.MOREX.R3.3HG0248260,HORVU.MOREX.R3.3HG0257850,HORVU.MOREX.R3.4HG0352020,HORVU.MOREX.R3.4HG0371400,HORVU.MOREX.R3.4HG0381990,HORVU.MOR…
GO:CC	photosystem II	GO:0009523	0.0049595	2.30456	12	7	HORVU.MOREX.R3.2HG0113330,HORVU.MOREX.R3.2HG0150570,HORVU.MOREX.R3.2HG0173200,HORVU.MOREX.R3.4HG0331740,HORVU.MOREX.R3.4HG0386930,HORVU.MOREX.R3.5HG0443280,HORVU.MOREX.R3.7HG0679570
GO:CC	photosystem	GO:0009521	0.00984666	2.00671	13	7	HORVU.MOREX.R3.2HG0113330,HORVU.MOREX.R3.2HG0150570,HORVU.MOREX.R3.2HG0173200,HORVU.MOREX.R3.4HG0331740,HORVU.MOREX.R3.4HG0386930,HORVU.MOREX.R3.5HG0443280,HORVU.MOREX.R3.7HG0679570
GO:CC	photosystem II oxygen evolving complex	GO:0009654	0.0150015	1.82387	10	6	HORVU.MOREX.R3.2HG0150570,HORVU.MOREX.R3.2HG0173200,HORVU.MOREX.R3.4HG0331740,HORVU.MOREX.R3.4HG0386930,HORVU.MOREX.R3.5HG0443280,HORVU.MOREX.R3.7HG0679570
GO:CC	stromule	GO:0010319	0.0108149	1.96598	4	4	HORVU.MOREX.R3.4HG0340820,HORVU.MOREX.R3.4HG0389260,HORVU.MOREX.R3.6HG0614700,HORVU.MOREX.R3.7HG0700760
GO:CC	NAD(P)H dehydrogenase complex (plastoquinone)	GO:0010598	0.0498969	1.30193	5	4	HORVU.MOREX.R3.4HG0343260,HORVU.MOREX.R3.4HG0345490,HORVU.MOREX.R3.5HG0457230,HORVU.MOREX.R3.6HG0615470
GO:MF	catalytic activity	GO:0003824	1.50415e-09	8.82271	10060	781	HORVU.MOREX.R3.1HG0000490,HORVU.MOREX.R3.1HG0002510,HORVU.MOREX.R3.1HG0011270,HORVU.MOREX.R3.1HG0012020,HORVU.MOREX.R3.1HG0012630,HORVU.MOREX.R3.1HG0013800,HORVU.MOREX.R3.1HG0014440,HORVU.MOREX.R3.1HG0014590,HORVU.MOREX.R3.1HG0016090,HORVU.MOREX.R3.1HG0019240,HORVU.MOREX.R3.1HG0019260,HORVU.MOREX.R3.1HG0019360,HORVU.MOREX.R3.1HG0022350,HORVU.MOREX.R3.1HG0023230,HORVU.MOREX.R3.1HG0023840,HORVU.MOR…
GO:MF	small molecule binding	GO:0036094	0.0107982	1.96665	6668	505	HORVU.MOREX.R3.1HG0002510,HORVU.MOREX.R3.1HG0010470,HORVU.MOREX.R3.1HG0012020,HORVU.MOREX.R3.1HG0012630,HORVU.MOREX.R3.1HG0014440,HORVU.MOREX.R3.1HG0019260,HORVU.MOREX.R3.1HG0019360,HORVU.MOREX.R3.1HG0022350,HORVU.MOREX.R3.1HG0023370,HORVU.MOREX.R3.1HG0023840,HORVU.MOREX.R3.1HG0025720,HORVU.MOREX.R3.1HG0032470,HORVU.MOREX.R3.1HG0034480,HORVU.MOREX.R3.1HG0034640,HORVU.MOREX.R3.1HG0035350,HORVU.MOR…
GO:MF	cation binding	GO:0043169	0.00522388	2.28201	2837	239	HORVU.MOREX.R3.1HG0010470,HORVU.MOREX.R3.1HG0034480,HORVU.MOREX.R3.1HG0034640,HORVU.MOREX.R3.1HG0035350,HORVU.MOREX.R3.1HG0041250,HORVU.MOREX.R3.1HG0044000,HORVU.MOREX.R3.1HG0046300,HORVU.MOREX.R3.1HG0047080,HORVU.MOREX.R3.1HG0048100,HORVU.MOREX.R3.1HG0051110,HORVU.MOREX.R3.1HG0052020,HORVU.MOREX.R3.1HG0052290,HORVU.MOREX.R3.1HG0055400,HORVU.MOREX.R3.1HG0056740,HORVU.MOREX.R3.1HG0057470,HORVU.MOR…
GO:MF	metal ion binding	GO:0046872	0.00455442	2.34157	2804	237	HORVU.MOREX.R3.1HG0010470,HORVU.MOREX.R3.1HG0034480,HORVU.MOREX.R3.1HG0034640,HORVU.MOREX.R3.1HG0035350,HORVU.MOREX.R3.1HG0041250,HORVU.MOREX.R3.1HG0044000,HORVU.MOREX.R3.1HG0046300,HORVU.MOREX.R3.1HG0047080,HORVU.MOREX.R3.1HG0048100,HORVU.MOREX.R3.1HG0051110,HORVU.MOREX.R3.1HG0052020,HORVU.MOREX.R3.1HG0052290,HORVU.MOREX.R3.1HG0055400,HORVU.MOREX.R3.1HG0056740,HORVU.MOREX.R3.1HG0057470,HORVU.MOR…
GO:MF	oxidoreductase activity	GO:0016491	4.13411e-07	6.38362	1576	164	HORVU.MOREX.R3.1HG0012020,HORVU.MOREX.R3.1HG0014440,HORVU.MOREX.R3.1HG0014590,HORVU.MOREX.R3.1HG0016090,HORVU.MOREX.R3.1HG0037500,HORVU.MOREX.R3.1HG0047080,HORVU.MOREX.R3.1HG0047980,HORVU.MOREX.R3.1HG0048100,HORVU.MOREX.R3.1HG0050310,HORVU.MOREX.R3.1HG0052290,HORVU.MOREX.R3.1HG0052690,HORVU.MOREX.R3.1HG0055890,HORVU.MOREX.R3.1HG0056290,HORVU.MOREX.R3.1HG0057610,HORVU.MOREX.R3.1HG0058280,HORVU.MOR…
GO:MF	hydrolase activity, acting on acid anhydrides	GO:0016817	0.014554	1.83702	746	77	HORVU.MOREX.R3.1HG0031410,HORVU.MOREX.R3.1HG0032470,HORVU.MOREX.R3.1HG0047470,HORVU.MOREX.R3.1HG0063350,HORVU.MOREX.R3.1HG0075380,HORVU.MOREX.R3.1HG0078730,HORVU.MOREX.R3.1HG0082050,HORVU.MOREX.R3.1HG0088590,HORVU.MOREX.R3.2HG0147980,HORVU.MOREX.R3.2HG0183620,HORVU.MOREX.R3.2HG0184630,HORVU.MOREX.R3.2HG0195130,HORVU.MOREX.R3.2HG0195950,HORVU.MOREX.R3.2HG0202450,HORVU.MOREX.R3.2HG0202670,HORVU.MOR…
GO:MF	pyrophosphatase activity	GO:0016462	0.0201337	1.69608	729	75	HORVU.MOREX.R3.1HG0031410,HORVU.MOREX.R3.1HG0032470,HORVU.MOREX.R3.1HG0047470,HORVU.MOREX.R3.1HG0063350,HORVU.MOREX.R3.1HG0075380,HORVU.MOREX.R3.1HG0078730,HORVU.MOREX.R3.1HG0082050,HORVU.MOREX.R3.1HG0088590,HORVU.MOREX.R3.2HG0147980,HORVU.MOREX.R3.2HG0183620,HORVU.MOREX.R3.2HG0184630,HORVU.MOREX.R3.2HG0195130,HORVU.MOREX.R3.2HG0195950,HORVU.MOREX.R3.2HG0202450,HORVU.MOREX.R3.2HG0202670,HORVU.MOR…
GO:MF	hydrolase activity, acting on acid anhydrides, in phosphorus-containing anhydrides	GO:0016818	0.0323691	1.48987	740	75	HORVU.MOREX.R3.1HG0031410,HORVU.MOREX.R3.1HG0032470,HORVU.MOREX.R3.1HG0047470,HORVU.MOREX.R3.1HG0063350,HORVU.MOREX.R3.1HG0075380,HORVU.MOREX.R3.1HG0078730,HORVU.MOREX.R3.1HG0082050,HORVU.MOREX.R3.1HG0088590,HORVU.MOREX.R3.2HG0147980,HORVU.MOREX.R3.2HG0183620,HORVU.MOREX.R3.2HG0184630,HORVU.MOREX.R3.2HG0195130,HORVU.MOREX.R3.2HG0195950,HORVU.MOREX.R3.2HG0202450,HORVU.MOREX.R3.2HG0202670,HORVU.MOR…
GO:MF	lyase activity	GO:0016829	2.45972e-05	4.60911	414	57	HORVU.MOREX.R3.1HG0022350,HORVU.MOREX.R3.1HG0033390,HORVU.MOREX.R3.1HG0034480,HORVU.MOREX.R3.1HG0037500,HORVU.MOREX.R3.1HG0041820,HORVU.MOREX.R3.1HG0073310,HORVU.MOREX.R3.2HG0104700,HORVU.MOREX.R3.2HG0104730,HORVU.MOREX.R3.2HG0104740,HORVU.MOREX.R3.2HG0104760,HORVU.MOREX.R3.2HG0104780,HORVU.MOREX.R3.2HG0104810,HORVU.MOREX.R3.2HG0104820,HORVU.MOREX.R3.2HG0111060,HORVU.MOREX.R3.2HG0122360,HORVU.MOR…
GO:MF	isomerase activity	GO:0016853	6.13201e-12	11.2124	204	47	HORVU.MOREX.R3.1HG0000490,HORVU.MOREX.R3.1HG0016090,HORVU.MOREX.R3.1HG0024040,HORVU.MOREX.R3.1HG0033590,HORVU.MOREX.R3.1HG0095170,HORVU.MOREX.R3.2HG0102600,HORVU.MOREX.R3.2HG0102920,HORVU.MOREX.R3.2HG0110650,HORVU.MOREX.R3.2HG0114290,HORVU.MOREX.R3.2HG0128240,HORVU.MOREX.R3.2HG0134430,HORVU.MOREX.R3.2HG0147880,HORVU.MOREX.R3.2HG0159270,HORVU.MOREX.R3.2HG0181530,HORVU.MOREX.R3.2HG0202110,HORVU.MOR…
GO:MF	GTP binding	GO:0005525	4.05843e-05	4.39164	222	37	HORVU.MOREX.R3.1HG0064730,HORVU.MOREX.R3.1HG0073310,HORVU.MOREX.R3.1HG0075380,HORVU.MOREX.R3.1HG0078730,HORVU.MOREX.R3.1HG0082050,HORVU.MOREX.R3.2HG0147980,HORVU.MOREX.R3.2HG0184630,HORVU.MOREX.R3.2HG0217920,HORVU.MOREX.R3.3HG0230940,HORVU.MOREX.R3.3HG0248440,HORVU.MOREX.R3.3HG0296260,HORVU.MOREX.R3.3HG0323030,HORVU.MOREX.R3.4HG0335760,HORVU.MOREX.R3.4HG0351560,HORVU.MOREX.R3.4HG0360060,HORVU.MOR…
GO:MF	guanyl ribonucleotide binding	GO:0032561	4.05843e-05	4.39164	222	37	HORVU.MOREX.R3.1HG0064730,HORVU.MOREX.R3.1HG0073310,HORVU.MOREX.R3.1HG0075380,HORVU.MOREX.R3.1HG0078730,HORVU.MOREX.R3.1HG0082050,HORVU.MOREX.R3.2HG0147980,HORVU.MOREX.R3.2HG0184630,HORVU.MOREX.R3.2HG0217920,HORVU.MOREX.R3.3HG0230940,HORVU.MOREX.R3.3HG0248440,HORVU.MOREX.R3.3HG0296260,HORVU.MOREX.R3.3HG0323030,HORVU.MOREX.R3.4HG0335760,HORVU.MOREX.R3.4HG0351560,HORVU.MOREX.R3.4HG0360060,HORVU.MOR…
GO:MF	guanyl nucleotide binding	GO:0019001	4.56315e-05	4.34074	223	37	HORVU.MOREX.R3.1HG0064730,HORVU.MOREX.R3.1HG0073310,HORVU.MOREX.R3.1HG0075380,HORVU.MOREX.R3.1HG0078730,HORVU.MOREX.R3.1HG0082050,HORVU.MOREX.R3.2HG0147980,HORVU.MOREX.R3.2HG0184630,HORVU.MOREX.R3.2HG0217920,HORVU.MOREX.R3.3HG0230940,HORVU.MOREX.R3.3HG0248440,HORVU.MOREX.R3.3HG0296260,HORVU.MOREX.R3.3HG0323030,HORVU.MOREX.R3.4HG0335760,HORVU.MOREX.R3.4HG0351560,HORVU.MOREX.R3.4HG0360060,HORVU.MOR…
GO:MF	mRNA binding	GO:0003729	0.000490561	3.30931	216	34	HORVU.MOREX.R3.1HG0018730,HORVU.MOREX.R3.1HG0046300,HORVU.MOREX.R3.1HG0055540,HORVU.MOREX.R3.2HG0149770,HORVU.MOREX.R3.2HG0197190,HORVU.MOREX.R3.2HG0202350,HORVU.MOREX.R3.2HG0214380,HORVU.MOREX.R3.3HG0221100,HORVU.MOREX.R3.3HG0230940,HORVU.MOREX.R3.3HG0248260,HORVU.MOREX.R3.3HG0253990,HORVU.MOREX.R3.3HG0260930,HORVU.MOREX.R3.3HG0306840,HORVU.MOREX.R3.4HG0339350,HORVU.MOREX.R3.4HG0340820,HORVU.MOR…
GO:MF	carbon-carbon lyase activity	GO:0016830	9.09835e-05	4.04104	183	32	HORVU.MOREX.R3.1HG0037500,HORVU.MOREX.R3.1HG0073310,HORVU.MOREX.R3.2HG0104700,HORVU.MOREX.R3.2HG0104730,HORVU.MOREX.R3.2HG0104740,HORVU.MOREX.R3.2HG0104760,HORVU.MOREX.R3.2HG0104780,HORVU.MOREX.R3.2HG0104810,HORVU.MOREX.R3.2HG0104820,HORVU.MOREX.R3.2HG0167540,HORVU.MOREX.R3.2HG0174270,HORVU.MOREX.R3.3HG0221040,HORVU.MOREX.R3.3HG0244140,HORVU.MOREX.R3.3HG0277690,HORVU.MOREX.R3.3HG0304680,HORVU.MOR…
GO:MF	metal cluster binding	GO:0051540	2.84026e-05	4.54664	157	30	HORVU.MOREX.R3.1HG0052290,HORVU.MOREX.R3.1HG0067230,HORVU.MOREX.R3.1HG0085160,HORVU.MOREX.R3.2HG0117030,HORVU.MOREX.R3.2HG0172760,HORVU.MOREX.R3.3HG0274850,HORVU.MOREX.R3.3HG0277670,HORVU.MOREX.R3.3HG0285420,HORVU.MOREX.R3.3HG0285540,HORVU.MOREX.R3.3HG0291750,HORVU.MOREX.R3.3HG0298790,HORVU.MOREX.R3.4HG0334630,HORVU.MOREX.R3.4HG0344400,HORVU.MOREX.R3.5HG0434150,HORVU.MOREX.R3.5HG0437440,HORVU.MOR…
GO:MF	iron-sulfur cluster binding	GO:0051536	2.84026e-05	4.54664	157	30	HORVU.MOREX.R3.1HG0052290,HORVU.MOREX.R3.1HG0067230,HORVU.MOREX.R3.1HG0085160,HORVU.MOREX.R3.2HG0117030,HORVU.MOREX.R3.2HG0172760,HORVU.MOREX.R3.3HG0274850,HORVU.MOREX.R3.3HG0277670,HORVU.MOREX.R3.3HG0285420,HORVU.MOREX.R3.3HG0285540,HORVU.MOREX.R3.3HG0291750,HORVU.MOREX.R3.3HG0298790,HORVU.MOREX.R3.4HG0334630,HORVU.MOREX.R3.4HG0344400,HORVU.MOREX.R3.5HG0434150,HORVU.MOREX.R3.5HG0437440,HORVU.MOR…
GO:MF	GTPase activity	GO:0003924	0.0103379	1.98557	168	26	HORVU.MOREX.R3.1HG0075380,HORVU.MOREX.R3.1HG0078730,HORVU.MOREX.R3.1HG0082050,HORVU.MOREX.R3.1HG0088590,HORVU.MOREX.R3.2HG0147980,HORVU.MOREX.R3.2HG0184630,HORVU.MOREX.R3.2HG0217920,HORVU.MOREX.R3.3HG0248440,HORVU.MOREX.R3.3HG0296260,HORVU.MOREX.R3.4HG0351560,HORVU.MOREX.R3.4HG0398980,HORVU.MOREX.R3.5HG0443610,HORVU.MOREX.R3.5HG0463230,HORVU.MOREX.R3.5HG0514790,HORVU.MOREX.R3.5HG0524420,HORVU.MOR…
GO:MF	oxidoreductase activity, acting on the CH-OH group of donors, NAD or NADP as acceptor	GO:0016616	0.0485901	1.31345	154	23	HORVU.MOREX.R3.1HG0048100,HORVU.MOREX.R3.1HG0058280,HORVU.MOREX.R3.2HG0153800,HORVU.MOREX.R3.2HG0153830,HORVU.MOREX.R3.2HG0163390,HORVU.MOREX.R3.2HG0165510,HORVU.MOREX.R3.2HG0172430,HORVU.MOREX.R3.3HG0218370,HORVU.MOREX.R3.3HG0272160,HORVU.MOREX.R3.3HG0313020,HORVU.MOREX.R3.4HG0332930,HORVU.MOREX.R3.4HG0337820,HORVU.MOREX.R3.4HG0350900,HORVU.MOREX.R3.4HG0393620,HORVU.MOREX.R3.5HG0421360,HORVU.MOR…
GO:MF	oxidoreductase activity, acting on a sulfur group of donors	GO:0016667	7.86728e-05	4.10418	83	20	HORVU.MOREX.R3.1HG0014440,HORVU.MOREX.R3.1HG0057610,HORVU.MOREX.R3.1HG0067230,HORVU.MOREX.R3.1HG0084360,HORVU.MOREX.R3.2HG0117250,HORVU.MOREX.R3.2HG0176180,HORVU.MOREX.R3.2HG0208890,HORVU.MOREX.R3.2HG0210290,HORVU.MOREX.R3.3HG0309560,HORVU.MOREX.R3.3HG0325100,HORVU.MOREX.R3.4HG0339930,HORVU.MOREX.R3.4HG0402490,HORVU.MOREX.R3.5HG0451950,HORVU.MOREX.R3.5HG0534650,HORVU.MOREX.R3.6HG0626690,HORVU.MOR…
GO:MF	hydrolase activity, acting on carbon-nitrogen (but not peptide) bonds	GO:0016810	0.000261005	3.58335	89	20	HORVU.MOREX.R3.1HG0061730,HORVU.MOREX.R3.1HG0073310,HORVU.MOREX.R3.2HG0143200,HORVU.MOREX.R3.2HG0201250,HORVU.MOREX.R3.2HG0209180,HORVU.MOREX.R3.3HG0266000,HORVU.MOREX.R3.3HG0273450,HORVU.MOREX.R3.3HG0274500,HORVU.MOREX.R3.3HG0291310,HORVU.MOREX.R3.3HG0303680,HORVU.MOREX.R3.4HG0335700,HORVU.MOREX.R3.4HG0404270,HORVU.MOREX.R3.5HG0434170,HORVU.MOREX.R3.5HG0527070,HORVU.MOREX.R3.6HG0552540,HORVU.MOR…
GO:MF	metallopeptidase activity	GO:0008237	0.00280777	2.55164	103	20	HORVU.MOREX.R3.2HG0116000,HORVU.MOREX.R3.2HG0133330,HORVU.MOREX.R3.2HG0191650,HORVU.MOREX.R3.2HG0206570,HORVU.MOREX.R3.3HG0232220,HORVU.MOREX.R3.3HG0265700,HORVU.MOREX.R3.3HG0272360,HORVU.MOREX.R3.4HG0339720,HORVU.MOREX.R3.4HG0418630,HORVU.MOREX.R3.5HG0443130,HORVU.MOREX.R3.5HG0484540,HORVU.MOREX.R3.5HG0517590,HORVU.MOREX.R3.6HG0579370,HORVU.MOREX.R3.6HG0599430,HORVU.MOREX.R3.6HG0616430,HORVU.MOR…
GO:MF	cis-trans isomerase activity	GO:0016859	8.74132e-06	5.05842	54	17	HORVU.MOREX.R3.1HG0016090,HORVU.MOREX.R3.2HG0102600,HORVU.MOREX.R3.2HG0102920,HORVU.MOREX.R3.2HG0110650,HORVU.MOREX.R3.2HG0134430,HORVU.MOREX.R3.2HG0147880,HORVU.MOREX.R3.3HG0248260,HORVU.MOREX.R3.3HG0267790,HORVU.MOREX.R3.5HG0490700,HORVU.MOREX.R3.6HG0567500,HORVU.MOREX.R3.6HG0572410,HORVU.MOREX.R3.6HG0614510,HORVU.MOREX.R3.7HG0686300,HORVU.MOREX.R3.7HG0692610,HORVU.MOREX.R3.7HG0726010,HORVU.MOR…
GO:MF	peptidyl-prolyl cis-trans isomerase activity	GO:0003755	3.16808e-05	4.4992	52	16	HORVU.MOREX.R3.2HG0102600,HORVU.MOREX.R3.2HG0102920,HORVU.MOREX.R3.2HG0110650,HORVU.MOREX.R3.2HG0134430,HORVU.MOREX.R3.2HG0147880,HORVU.MOREX.R3.3HG0248260,HORVU.MOREX.R3.3HG0267790,HORVU.MOREX.R3.5HG0490700,HORVU.MOREX.R3.6HG0567500,HORVU.MOREX.R3.6HG0572410,HORVU.MOREX.R3.6HG0614510,HORVU.MOREX.R3.7HG0686300,HORVU.MOREX.R3.7HG0692610,HORVU.MOREX.R3.7HG0726010,HORVU.MOREX.R3.7HG0727760,HORVU.MOR…
GO:MF	metalloendopeptidase activity	GO:0004222	0.00143746	2.84241	60	15	HORVU.MOREX.R3.2HG0116000,HORVU.MOREX.R3.2HG0133330,HORVU.MOREX.R3.2HG0206570,HORVU.MOREX.R3.3HG0232220,HORVU.MOREX.R3.3HG0265700,HORVU.MOREX.R3.3HG0272360,HORVU.MOREX.R3.4HG0339720,HORVU.MOREX.R3.4HG0418630,HORVU.MOREX.R3.5HG0484540,HORVU.MOREX.R3.5HG0517590,HORVU.MOREX.R3.6HG0599430,HORVU.MOREX.R3.6HG0616430,HORVU.MOREX.R3.7HG0714370,HORVU.MOREX.R3.7HG0736940,HORVU.MOREX.R3.7HG0751760
GO:MF	oxidoreductase activity, acting on the aldehyde or oxo group of donors	GO:0016903	0.0350316	1.45554	69	14	HORVU.MOREX.R3.1HG0012020,HORVU.MOREX.R3.1HG0047980,HORVU.MOREX.R3.1HG0073870,HORVU.MOREX.R3.2HG0130620,HORVU.MOREX.R3.2HG0173220,HORVU.MOREX.R3.2HG0173750,HORVU.MOREX.R3.2HG0198720,HORVU.MOREX.R3.3HG0308840,HORVU.MOREX.R3.4HG0410550,HORVU.MOREX.R3.5HG0480430,HORVU.MOREX.R3.5HG0483980,HORVU.MOREX.R3.6HG0570900,HORVU.MOREX.R3.7HG0676800,HORVU.MOREX.R3.7HG0684860
GO:MF	hydrolase activity, acting on carbon-nitrogen (but not peptide) bonds, in linear amides	GO:0016811	0.00749386	2.12529	53	13	HORVU.MOREX.R3.2HG0143200,HORVU.MOREX.R3.3HG0273450,HORVU.MOREX.R3.3HG0274500,HORVU.MOREX.R3.3HG0291310,HORVU.MOREX.R3.3HG0303680,HORVU.MOREX.R3.4HG0335700,HORVU.MOREX.R3.4HG0404270,HORVU.MOREX.R3.5HG0434170,HORVU.MOREX.R3.5HG0527070,HORVU.MOREX.R3.6HG0552540,HORVU.MOREX.R3.6HG0575700,HORVU.MOREX.R3.6HG0605330,HORVU.MOREX.R3.7HG0715600
GO:MF	oxidoreductase activity, acting on the aldehyde or oxo group of donors, NAD or NADP as acceptor	GO:0016620	0.013994	1.85406	56	13	HORVU.MOREX.R3.1HG0012020,HORVU.MOREX.R3.1HG0047980,HORVU.MOREX.R3.1HG0073870,HORVU.MOREX.R3.2HG0130620,HORVU.MOREX.R3.2HG0173220,HORVU.MOREX.R3.2HG0173750,HORVU.MOREX.R3.2HG0198720,HORVU.MOREX.R3.3HG0308840,HORVU.MOREX.R3.4HG0410550,HORVU.MOREX.R3.5HG0480430,HORVU.MOREX.R3.5HG0483980,HORVU.MOREX.R3.6HG0570900,HORVU.MOREX.R3.7HG0676800
GO:MF	2 iron, 2 sulfur cluster binding	GO:0051537	0.00873446	2.05876	33	10	HORVU.MOREX.R3.1HG0052290,HORVU.MOREX.R3.1HG0085160,HORVU.MOREX.R3.3HG0277670,HORVU.MOREX.R3.4HG0334630,HORVU.MOREX.R3.4HG0344400,HORVU.MOREX.R3.5HG0496040,HORVU.MOREX.R3.7HG0652120,HORVU.MOREX.R3.7HG0661610,HORVU.MOREX.R3.7HG0706940,HORVU.MOREX.R3.7HG0706950
GO:MF	peptide binding	GO:0042277	0.0258139	1.58815	37	10	HORVU.MOREX.R3.1HG0082240,HORVU.MOREX.R3.3HG0242800,HORVU.MOREX.R3.3HG0248260,HORVU.MOREX.R3.3HG0251160,HORVU.MOREX.R3.3HG0313690,HORVU.MOREX.R3.4HG0363040,HORVU.MOREX.R3.5HG0499480,HORVU.MOREX.R3.6HG0579370,HORVU.MOREX.R3.7HG0687430,HORVU.MOREX.R3.7HG0726010
GO:MF	intramolecular oxidoreductase activity	GO:0016860	0.0258139	1.58815	37	10	HORVU.MOREX.R3.1HG0024040,HORVU.MOREX.R3.2HG0114290,HORVU.MOREX.R3.2HG0159270,HORVU.MOREX.R3.2HG0181530,HORVU.MOREX.R3.3HG0267830,HORVU.MOREX.R3.4HG0346720,HORVU.MOREX.R3.5HG0487800,HORVU.MOREX.R3.5HG0499580,HORVU.MOREX.R3.5HG0515060,HORVU.MOREX.R3.6HG0548700
GO:MF	racemase and epimerase activity	GO:0016854	0.0175563	1.75557	29	9	HORVU.MOREX.R3.1HG0095170,HORVU.MOREX.R3.2HG0128240,HORVU.MOREX.R3.2HG0202520,HORVU.MOREX.R3.3HG0226600,HORVU.MOREX.R3.4HG0401520,HORVU.MOREX.R3.4HG0403260,HORVU.MOREX.R3.5HG0473900,HORVU.MOREX.R3.5HG0496380,HORVU.MOREX.R3.6HG0597660
GO:MF	photoreceptor activity	GO:0009881	0.00920589	2.03593	16	7	HORVU.MOREX.R3.2HG0159250,HORVU.MOREX.R3.2HG0172510,HORVU.MOREX.R3.5HG0443020,HORVU.MOREX.R3.5HG0511090,HORVU.MOREX.R3.6HG0560010,HORVU.MOREX.R3.6HG0587680,HORVU.MOREX.R3.7HG0729460
GO:MF	fructose-bisphosphate aldolase activity	GO:0004332	2.08404e-05	4.68109	6	6	HORVU.MOREX.R3.3HG0221040,HORVU.MOREX.R3.3HG0304680,HORVU.MOREX.R3.3HG0304710,HORVU.MOREX.R3.4HG0349070,HORVU.MOREX.R3.5HG0451840,HORVU.MOREX.R3.7HG0720730
GO:MF	aldehyde-lyase activity	GO:0016832	0.0136268	1.8656	12	6	HORVU.MOREX.R3.3HG0221040,HORVU.MOREX.R3.3HG0304680,HORVU.MOREX.R3.3HG0304710,HORVU.MOREX.R3.4HG0349070,HORVU.MOREX.R3.5HG0451840,HORVU.MOREX.R3.7HG0720730
GO:MF	intramolecular oxidoreductase activity, interconverting aldoses and ketoses	GO:0016861	0.039489	1.40352	14	6	HORVU.MOREX.R3.2HG0114290,HORVU.MOREX.R3.2HG0159270,HORVU.MOREX.R3.5HG0487800,HORVU.MOREX.R3.5HG0499580,HORVU.MOREX.R3.5HG0515060,HORVU.MOREX.R3.6HG0548700
GO:MF	oxidoreductase activity, acting on other nitrogenous compounds as donors	GO:0016661	0.0229366	1.63947	5	4	HORVU.MOREX.R3.2HG0201860,HORVU.MOREX.R3.3HG0300030,HORVU.MOREX.R3.4HG0344400,HORVU.MOREX.R3.6HG0541410
GO:MF	geranyltranstransferase activity	GO:0004337	0.0229366	1.63947	5	4	HORVU.MOREX.R3.1HG0092200,HORVU.MOREX.R3.3HG0283300,HORVU.MOREX.R3.5HG0424010,HORVU.MOREX.R3.7HG0750360

## Sheet: Red
Type	term_name	term_id	adjusted_p_value	negative_log10_of_adjusted_p_value	term_size	intersection_size	intersections
GO:BP	response to external stimulus	GO:0009605	9.13768e-12	11.0392	632	36	HORVU.MOREX.R3.1HG0007200,HORVU.MOREX.R3.1HG0052110,HORVU.MOREX.R3.1HG0076640,HORVU.MOREX.R3.1HG0081000,HORVU.MOREX.R3.2HG0159780,HORVU.MOREX.R3.2HG0201400,HORVU.MOREX.R3.3HG0258370,HORVU.MOREX.R3.3HG0263100,HORVU.MOREX.R3.3HG0291160,HORVU.MOREX.R3.4HG0333100,HORVU.MOREX.R3.4HG0335800,HORVU.MOREX.R3.4HG0341250,HORVU.MOREX.R3.4HG0373100,HORVU.MOREX.R3.4HG0379100,HORVU.MOREX.R3.4HG0382620,HORVU.MOR…
GO:BP	oxoacid metabolic process	GO:0043436	1.47305e-11	10.8318	642	36	HORVU.MOREX.R3.1HG0007200,HORVU.MOREX.R3.1HG0052110,HORVU.MOREX.R3.1HG0076640,HORVU.MOREX.R3.1HG0081000,HORVU.MOREX.R3.2HG0159780,HORVU.MOREX.R3.2HG0201400,HORVU.MOREX.R3.3HG0258370,HORVU.MOREX.R3.3HG0263100,HORVU.MOREX.R3.3HG0291160,HORVU.MOREX.R3.4HG0333100,HORVU.MOREX.R3.4HG0335800,HORVU.MOREX.R3.4HG0341250,HORVU.MOREX.R3.4HG0373100,HORVU.MOREX.R3.4HG0379100,HORVU.MOREX.R3.4HG0382620,HORVU.MOR…
GO:BP	response to external stimulus	GO:0050896	1.0824e-11	9.10488	1182	106	HORVU.MOREX.R3.1HG0008440,HORVU.MOREX.R3.1HG0016790,HORVU.MOREX.R3.1HG0025620,HORVU.MOREX.R3.1HG0026240,HORVU.MOREX.R3.1HG0029730,HORVU.MOREX.R3.1HG0043190,HORVU.MOREX.R3.1HG0051580,HORVU.MOREX.R3.1HG0057870,HORVU.MOREX.R3.1HG0060700,HORVU.MOREX.R3.1HG0062050,HORVU.MOREX.R3.1HG0064390,HORVU.MOREX.R3.1HG0076530,HORVU.MOREX.R3.1HG0081150,HORVU.MOREX.R3.1HG0081640,HORVU.MOREX.R3.1HG0090740,HORVU.MOR…
GO:BP	organic acid metabolic process	GO:0006082	1.5443e-11	10.8113	643	36	HORVU.MOREX.R3.1HG0007200,HORVU.MOREX.R3.1HG0052110,HORVU.MOREX.R3.1HG0076640,HORVU.MOREX.R3.1HG0081000,HORVU.MOREX.R3.2HG0159780,HORVU.MOREX.R3.2HG0201400,HORVU.MOREX.R3.3HG0258370,HORVU.MOREX.R3.3HG0263100,HORVU.MOREX.R3.3HG0291160,HORVU.MOREX.R3.4HG0333100,HORVU.MOREX.R3.4HG0335800,HORVU.MOREX.R3.4HG0341250,HORVU.MOREX.R3.4HG0373100,HORVU.MOREX.R3.4HG0379100,HORVU.MOREX.R3.4HG0382620,HORVU.MOR…
GO:BP	small molecule metabolic process	GO:0044281	2.11143e-11	10.6754	1182	49	HORVU.MOREX.R3.1HG0007200,HORVU.MOREX.R3.1HG0052110,HORVU.MOREX.R3.1HG0076640,HORVU.MOREX.R3.1HG0081000,HORVU.MOREX.R3.1HG0081600,HORVU.MOREX.R3.2HG0159780,HORVU.MOREX.R3.2HG0173120,HORVU.MOREX.R3.2HG0178550,HORVU.MOREX.R3.2HG0201390,HORVU.MOREX.R3.2HG0201400,HORVU.MOREX.R3.3HG0258370,HORVU.MOREX.R3.3HG0263100,HORVU.MOREX.R3.3HG0291160,HORVU.MOREX.R3.3HG0303190,HORVU.MOREX.R3.4HG0333100,HORVU.MOR…
GO:BP	small molecule biosynthetic process	GO:0044283	2.42542e-08	7.61521	439	26	HORVU.MOREX.R3.1HG0007200,HORVU.MOREX.R3.1HG0052110,HORVU.MOREX.R3.2HG0178550,HORVU.MOREX.R3.2HG0201400,HORVU.MOREX.R3.3HG0258370,HORVU.MOREX.R3.3HG0291160,HORVU.MOREX.R3.4HG0333100,HORVU.MOREX.R3.4HG0335800,HORVU.MOREX.R3.4HG0373100,HORVU.MOREX.R3.4HG0382620,HORVU.MOREX.R3.4HG0391140,HORVU.MOREX.R3.4HG0391410,HORVU.MOREX.R3.4HG0395540,HORVU.MOREX.R3.4HG0400410,HORVU.MOREX.R3.4HG0405320,HORVU.MOR…
GO:BP	carboxylic acid biosynthetic process	GO:0046394	2.36653e-06	5.62589	358	21	HORVU.MOREX.R3.1HG0052110,HORVU.MOREX.R3.2HG0201400,HORVU.MOREX.R3.3HG0258370,HORVU.MOREX.R3.3HG0291160,HORVU.MOREX.R3.4HG0333100,HORVU.MOREX.R3.4HG0335800,HORVU.MOREX.R3.4HG0373100,HORVU.MOREX.R3.4HG0382620,HORVU.MOREX.R3.4HG0391140,HORVU.MOREX.R3.4HG0395540,HORVU.MOREX.R3.4HG0405320,HORVU.MOREX.R3.4HG0409330,HORVU.MOREX.R3.5HG0425010,HORVU.MOREX.R3.5HG0466780,HORVU.MOREX.R3.5HG0511770,HORVU.MOR…
GO:BP	organic acid biosynthetic process	GO:0016053	2.36653e-06	5.62589	358	21	HORVU.MOREX.R3.1HG0052110,HORVU.MOREX.R3.2HG0201400,HORVU.MOREX.R3.3HG0258370,HORVU.MOREX.R3.3HG0291160,HORVU.MOREX.R3.4HG0333100,HORVU.MOREX.R3.4HG0335800,HORVU.MOREX.R3.4HG0373100,HORVU.MOREX.R3.4HG0382620,HORVU.MOREX.R3.4HG0391140,HORVU.MOREX.R3.4HG0395540,HORVU.MOREX.R3.4HG0405320,HORVU.MOREX.R3.4HG0409330,HORVU.MOREX.R3.5HG0425010,HORVU.MOREX.R3.5HG0466780,HORVU.MOREX.R3.5HG0511770,HORVU.MOR…
GO:BP	alpha-amino acid metabolic process	GO:1901605	4.61982e-06	5.33538	210	16	HORVU.MOREX.R3.1HG0081000,HORVU.MOREX.R3.2HG0159780,HORVU.MOREX.R3.2HG0201400,HORVU.MOREX.R3.4HG0333100,HORVU.MOREX.R3.4HG0341250,HORVU.MOREX.R3.4HG0382620,HORVU.MOREX.R3.4HG0395540,HORVU.MOREX.R3.4HG0409330,HORVU.MOREX.R3.5HG0425010,HORVU.MOREX.R3.5HG0466780,HORVU.MOREX.R3.5HG0467870,HORVU.MOREX.R3.5HG0469350,HORVU.MOREX.R3.5HG0524560,HORVU.MOREX.R3.6HG0596580,HORVU.MOREX.R3.6HG0611290,HORVU.MOR…
GO:BP	tricarboxylic acid cycle	GO:0006099	2.13064e-05	4.67149	42	8	HORVU.MOREX.R3.1HG0082380,HORVU.MOREX.R3.3HG0258370,HORVU.MOREX.R3.4HG0341250,HORVU.MOREX.R3.5HG0442670,HORVU.MOREX.R3.5HG0472960,HORVU.MOREX.R3.6HG0573820,HORVU.MOREX.R3.7HG0703780,HORVU.MOREX.R3.7HG0721800
GO:BP	L-amino acid metabolic process	GO:0170033	9.17284e-05	4.0375	167	13	HORVU.MOREX.R3.1HG0081000,HORVU.MOREX.R3.2HG0159780,HORVU.MOREX.R3.2HG0201400,HORVU.MOREX.R3.4HG0333100,HORVU.MOREX.R3.4HG0341250,HORVU.MOREX.R3.4HG0382620,HORVU.MOREX.R3.4HG0395540,HORVU.MOREX.R3.4HG0409330,HORVU.MOREX.R3.5HG0425010,HORVU.MOREX.R3.5HG0466780,HORVU.MOREX.R3.5HG0524560,HORVU.MOREX.R3.6HG0596580,HORVU.MOREX.R3.7HG0663410
GO:BP	amino acid biosynthetic process	GO:0008652	0.000131129	3.8823	144	12	HORVU.MOREX.R3.2HG0201400,HORVU.MOREX.R3.3HG0291160,HORVU.MOREX.R3.4HG0333100,HORVU.MOREX.R3.4HG0382620,HORVU.MOREX.R3.4HG0391140,HORVU.MOREX.R3.4HG0395540,HORVU.MOREX.R3.4HG0409330,HORVU.MOREX.R3.5HG0425010,HORVU.MOREX.R3.5HG0466780,HORVU.MOREX.R3.5HG0524560,HORVU.MOREX.R3.6HG0611290,HORVU.MOREX.R3.7HG0663410
GO:BP	amino acid metabolic process	GO:0006520	0.00026307	3.57993	354	18	HORVU.MOREX.R3.1HG0081000,HORVU.MOREX.R3.2HG0159780,HORVU.MOREX.R3.2HG0201400,HORVU.MOREX.R3.3HG0291160,HORVU.MOREX.R3.4HG0333100,HORVU.MOREX.R3.4HG0341250,HORVU.MOREX.R3.4HG0382620,HORVU.MOREX.R3.4HG0391140,HORVU.MOREX.R3.4HG0395540,HORVU.MOREX.R3.4HG0409330,HORVU.MOREX.R3.5HG0425010,HORVU.MOREX.R3.5HG0466780,HORVU.MOREX.R3.5HG0467870,HORVU.MOREX.R3.5HG0469350,HORVU.MOREX.R3.5HG0524560,HORVU.MOR…
GO:BP	proteinogenic amino acid metabolic process	GO:0170039	0.000498438	3.30239	163	12	HORVU.MOREX.R3.1HG0081000,HORVU.MOREX.R3.2HG0201400,HORVU.MOREX.R3.4HG0333100,HORVU.MOREX.R3.4HG0341250,HORVU.MOREX.R3.4HG0382620,HORVU.MOREX.R3.4HG0395540,HORVU.MOREX.R3.4HG0409330,HORVU.MOREX.R3.5HG0425010,HORVU.MOREX.R3.5HG0466780,HORVU.MOREX.R3.5HG0524560,HORVU.MOREX.R3.6HG0596580,HORVU.MOREX.R3.7HG0663410
GO:BP	sulfur compound biosynthetic process	GO:0044272	0.000692625	3.1595	87	9	HORVU.MOREX.R3.3HG0258370,HORVU.MOREX.R3.4HG0333100,HORVU.MOREX.R3.4HG0409330,HORVU.MOREX.R3.5HG0425010,HORVU.MOREX.R3.5HG0494840,HORVU.MOREX.R3.5HG0524560,HORVU.MOREX.R3.6HG0601540,HORVU.MOREX.R3.6HG0601660,HORVU.MOREX.R3.6HG0629510
GO:BP	one-carbon metabolic process	GO:0006730	0.000781098	3.10729	17	5	HORVU.MOREX.R3.2HG0201390,HORVU.MOREX.R3.2HG0201400,HORVU.MOREX.R3.5HG0524560,HORVU.MOREX.R3.6HG0601540,HORVU.MOREX.R3.6HG0601660
GO:BP	monocarboxylic acid metabolic process	GO:0032787	0.000989023	3.00479	311	16	HORVU.MOREX.R3.1HG0007200,HORVU.MOREX.R3.1HG0052110,HORVU.MOREX.R3.1HG0076640,HORVU.MOREX.R3.3HG0258370,HORVU.MOREX.R3.3HG0263100,HORVU.MOREX.R3.4HG0335800,HORVU.MOREX.R3.4HG0373100,HORVU.MOREX.R3.4HG0379100,HORVU.MOREX.R3.4HG0405320,HORVU.MOREX.R3.5HG0458980,HORVU.MOREX.R3.5HG0494840,HORVU.MOREX.R3.6HG0577300,HORVU.MOREX.R3.6HG0596580,HORVU.MOREX.R3.6HG0629510,HORVU.MOREX.R3.7HG0634850,HORVU.MOR…
GO:BP	alpha-amino acid biosynthetic process	GO:1901607	0.00254322	2.59462	129	10	HORVU.MOREX.R3.2HG0201400,HORVU.MOREX.R3.4HG0333100,HORVU.MOREX.R3.4HG0382620,HORVU.MOREX.R3.4HG0395540,HORVU.MOREX.R3.4HG0409330,HORVU.MOREX.R3.5HG0425010,HORVU.MOREX.R3.5HG0466780,HORVU.MOREX.R3.5HG0524560,HORVU.MOREX.R3.6HG0611290,HORVU.MOREX.R3.7HG0663410
GO:BP	L-amino acid biosynthetic process	GO:0170034	0.00308655	2.51053	104	9	HORVU.MOREX.R3.2HG0201400,HORVU.MOREX.R3.4HG0333100,HORVU.MOREX.R3.4HG0382620,HORVU.MOREX.R3.4HG0395540,HORVU.MOREX.R3.4HG0409330,HORVU.MOREX.R3.5HG0425010,HORVU.MOREX.R3.5HG0466780,HORVU.MOREX.R3.5HG0524560,HORVU.MOREX.R3.7HG0663410
GO:BP	proteinogenic amino acid biosynthetic process	GO:0170038	0.00308655	2.51053	104	9	HORVU.MOREX.R3.2HG0201400,HORVU.MOREX.R3.4HG0333100,HORVU.MOREX.R3.4HG0382620,HORVU.MOREX.R3.4HG0395540,HORVU.MOREX.R3.4HG0409330,HORVU.MOREX.R3.5HG0425010,HORVU.MOREX.R3.5HG0466780,HORVU.MOREX.R3.5HG0524560,HORVU.MOREX.R3.7HG0663410
GO:BP	macromolecule localization	GO:0033036	0.0282819	1.54849	592	20	HORVU.MOREX.R3.1HG0044090,HORVU.MOREX.R3.1HG0091670,HORVU.MOREX.R3.2HG0146160,HORVU.MOREX.R3.3HG0227360,HORVU.MOREX.R3.3HG0227400,HORVU.MOREX.R3.3HG0248120,HORVU.MOREX.R3.3HG0255370,HORVU.MOREX.R3.3HG0259220,HORVU.MOREX.R3.3HG0262630,HORVU.MOREX.R3.4HG0368710,HORVU.MOREX.R3.4HG0393020,HORVU.MOREX.R3.4HG0393630,HORVU.MOREX.R3.4HG0400730,HORVU.MOREX.R3.4HG0406980,HORVU.MOREX.R3.5HG0516240,HORVU.MOR…
GO:BP	small molecule catabolic process	GO:0044282	0.029271	1.53356	107	8	HORVU.MOREX.R3.1HG0081000,HORVU.MOREX.R3.2HG0173120,HORVU.MOREX.R3.4HG0341250,HORVU.MOREX.R3.4HG0379100,HORVU.MOREX.R3.5HG0467870,HORVU.MOREX.R3.5HG0469350,HORVU.MOREX.R3.6HG0596580,HORVU.MOREX.R3.7HG0634850
GO:CC	cytoplasm	GO:0005737	1.11123e-06	5.9542	3550	97	HORVU.MOREX.R3.1HG0030080,HORVU.MOREX.R3.1HG0035400,HORVU.MOREX.R3.1HG0044090,HORVU.MOREX.R3.1HG0047200,HORVU.MOREX.R3.1HG0047660,HORVU.MOREX.R3.1HG0052110,HORVU.MOREX.R3.1HG0061460,HORVU.MOREX.R3.1HG0074030,HORVU.MOREX.R3.1HG0074750,HORVU.MOREX.R3.1HG0076640,HORVU.MOREX.R3.1HG0077190,HORVU.MOREX.R3.1HG0081000,HORVU.MOREX.R3.1HG0081060,HORVU.MOREX.R3.1HG0081600,HORVU.MOREX.R3.1HG0082380,HORVU.MOR…
GO:CC	endomembrane system	GO:0012505	7.58792e-06	5.11988	909	39	HORVU.MOREX.R3.1HG0030080,HORVU.MOREX.R3.1HG0035400,HORVU.MOREX.R3.1HG0044090,HORVU.MOREX.R3.1HG0047200,HORVU.MOREX.R3.1HG0067410,HORVU.MOREX.R3.1HG0074030,HORVU.MOREX.R3.2HG0108040,HORVU.MOREX.R3.2HG0146160,HORVU.MOREX.R3.2HG0159780,HORVU.MOREX.R3.2HG0180500,HORVU.MOREX.R3.3HG0231550,HORVU.MOREX.R3.3HG0262630,HORVU.MOREX.R3.3HG0270910,HORVU.MOREX.R3.3HG0291590,HORVU.MOREX.R3.3HG0331030,HORVU.MOR…
GO:CC	Golgi apparatus	GO:0005794	0.00242239	2.61576	399	20	HORVU.MOREX.R3.1HG0035400,HORVU.MOREX.R3.1HG0044090,HORVU.MOREX.R3.1HG0047200,HORVU.MOREX.R3.1HG0074030,HORVU.MOREX.R3.2HG0108040,HORVU.MOREX.R3.2HG0159780,HORVU.MOREX.R3.3HG0262630,HORVU.MOREX.R3.3HG0270910,HORVU.MOREX.R3.4HG0347740,HORVU.MOREX.R3.4HG0368710,HORVU.MOREX.R3.4HG0378650,HORVU.MOREX.R3.4HG0393630,HORVU.MOREX.R3.4HG0406980,HORVU.MOREX.R3.5HG0455440,HORVU.MOREX.R3.5HG0516240,HORVU.MOR…
GO:CC	endoplasmic reticulum	GO:0005783	0.0141865	1.84813	416	19	HORVU.MOREX.R3.1HG0030080,HORVU.MOREX.R3.2HG0159780,HORVU.MOREX.R3.2HG0180500,HORVU.MOREX.R3.3HG0231550,HORVU.MOREX.R3.3HG0262630,HORVU.MOREX.R3.3HG0291590,HORVU.MOREX.R3.3HG0331030,HORVU.MOREX.R3.4HG0373100,HORVU.MOREX.R3.4HG0380400,HORVU.MOREX.R3.4HG0391410,HORVU.MOREX.R3.4HG0393020,HORVU.MOREX.R3.4HG0400730,HORVU.MOREX.R3.4HG0405320,HORVU.MOREX.R3.5HG0512520,HORVU.MOREX.R3.5HG0513020,HORVU.MOR…
GO:CC	vesicle	GO:0031982	0.021146	1.67477	226	13	HORVU.MOREX.R3.1HG0035400,HORVU.MOREX.R3.1HG0044090,HORVU.MOREX.R3.2HG0108040,HORVU.MOREX.R3.3HG0259220,HORVU.MOREX.R3.4HG0347740,HORVU.MOREX.R3.4HG0380400,HORVU.MOREX.R3.4HG0393630,HORVU.MOREX.R3.5HG0455440,HORVU.MOREX.R3.5HG0516240,HORVU.MOREX.R3.5HG0521040,HORVU.MOREX.R3.6HG0610770,HORVU.MOREX.R3.6HG0627470,HORVU.MOREX.R3.7HG0749360
GO:CC	cytoplasmic vesicle	GO:0031410	0.046623	1.3314	213	12	HORVU.MOREX.R3.1HG0035400,HORVU.MOREX.R3.1HG0044090,HORVU.MOREX.R3.2HG0108040,HORVU.MOREX.R3.4HG0347740,HORVU.MOREX.R3.4HG0380400,HORVU.MOREX.R3.4HG0393630,HORVU.MOREX.R3.5HG0455440,HORVU.MOREX.R3.5HG0516240,HORVU.MOREX.R3.5HG0521040,HORVU.MOREX.R3.6HG0610770,HORVU.MOREX.R3.6HG0627470,HORVU.MOREX.R3.7HG0749360
GO:CC	intracellular vesicle	GO:0097708	0.0486692	1.31275	214	12	HORVU.MOREX.R3.1HG0035400,HORVU.MOREX.R3.1HG0044090,HORVU.MOREX.R3.2HG0108040,HORVU.MOREX.R3.4HG0347740,HORVU.MOREX.R3.4HG0380400,HORVU.MOREX.R3.4HG0393630,HORVU.MOREX.R3.5HG0455440,HORVU.MOREX.R3.5HG0516240,HORVU.MOREX.R3.5HG0521040,HORVU.MOREX.R3.6HG0610770,HORVU.MOREX.R3.6HG0627470,HORVU.MOREX.R3.7HG0749360
GO:MF	GTPase activity	GO:0003924	0.00555171	2.25557	168	10	HORVU.MOREX.R3.1HG0035400,HORVU.MOREX.R3.1HG0056920,HORVU.MOREX.R3.1HG0085490,HORVU.MOREX.R3.2HG0196140,HORVU.MOREX.R3.3HG0262630,HORVU.MOREX.R3.3HG0288930,HORVU.MOREX.R3.4HG0337480,HORVU.MOREX.R3.4HG0368710,HORVU.MOREX.R3.4HG0406980,HORVU.MOREX.R3.6HG0624190
GO:MF	5-methyltetrahydropteroyltri-L-glutamate-dependent methyltransferase activity	GO:0042085	0.0407423	1.38995	2	2	HORVU.MOREX.R3.4HG0333100,HORVU.MOREX.R3.5HG0425010
GO:MF	5-methyltetrahydropteroyltriglutamate-homocysteine S-methyltransferase activity	GO:0003871	0.0407423	1.38995	2	2	HORVU.MOREX.R3.4HG0333100,HORVU.MOREX.R3.5HG0425010
GO:MF	acyltransferase activity, acyl groups converted into alkyl on transfer	GO:0046912	0.0498771	1.3021	10	3	HORVU.MOREX.R3.3HG0258370,HORVU.MOREX.R3.5HG0442670,HORVU.MOREX.R3.6HG0573820

## Sheet: For All Hub Genes
Supplementary Table S10: GO enrichment output
GO Term	Type	Name	Count	DE in category	Adj.p.value
GO:0050896	BP	response to stimulus	601	0.4708	2.412e-11
GO:0065007	BP	biological regulation	460	0.3531	0.004848
GO:0006950	BP	response to stress	387	0.2889	5.124e-07
GO:0042221	BP	response to chemical	367	0.2782	4.956e-13
GO:0009628	BP	response to abiotic stimulus	278	0.2033	1.152e-07
GO:0009605	BP	response to external stimulus	240	0.1712	3.312e-10
GO:0009719	BP	response to endogenous stimulus	236	0.1712	1.332e-11
GO:0009725	BP	response to hormone	234	0.1712	2.208e-11
GO:0006468	BP	protein phosphorylation	215	0.1498	8.22e-06
GO:0007154	BP	cell communication	211	0.1498	9.54e-05
GO:0043207	BP	response to external biotic stimulus	208	0.1498	2.412e-12
GO:0044419	BP	biological process involved in interspecies interaction between organisms	208	0.1498	8.496e-12
GO:0002376	BP	immune system process	169	0.1177	6.948e-09
GO:0006955	BP	immune response	168	0.1177	1.0932e-08
GO:0005975	BP	carbohydrate metabolic process	141	0.09309	0.003024
GO:0006629	BP	lipid metabolic process	137	0.08988	0.001416
GO:0050793	BP	regulation of developmental process	88	0.06955	0.005892
GO:0009755	BP	hormone-mediated signaling pathway	86	0.06741	0.00099
GO:0071554	BP	cell wall organization or biogenesis	80	0.06313	6.792e-07
GO:0010817	BP	regulation of hormone levels	61	0.04708	1.56e-09
GO:0019748	BP	secondary metabolic process	56	0.0428	2.448e-05
GO:0009856	BP	pollination	55	0.0428	0.002388
GO:0044706	BP	multi-multicellular organism process	55	0.0428	0.002388
GO:1901615	BP	organic hydroxy compound metabolic process	46	0.03531	0.0002712
GO:0071555	BP	cell wall organization	42	0.0321	0.0005892
GO:0006720	BP	isoprenoid metabolic process	40	0.02996	0.00276
GO:0006721	BP	terpenoid metabolic process	38	0.02889	0.00117
GO:0015979	BP	photosynthesis	35	0.02568	0.00099
GO:0044703	BP	multi-organism reproductive process	28	0.02033	0.004908
GO:1901657	BP	glycosyl compound metabolic process	27	0.01926	0.0008496
GO:0009812	BP	flavonoid metabolic process	26	0.01819	3.756e-05
GO:0042743	BP	hydrogen peroxide metabolic process	26	0.01819	0.0010272
GO:1901136	BP	carbohydrate derivative catabolic process	25	0.01819	3.288e-08
GO:0016998	BP	cell wall macromolecule catabolic process	22	0.01498	6.984e-10
GO:0016102	BP	diterpenoid biosynthetic process	21	0.01498	0.0002472
GO:0120252	BP	hydrocarbon metabolic process	21	0.01498	0.000324
GO:0006032	BP	chitin catabolic process	19	0.01284	1.56e-09
GO:0010374	BP	stomatal complex development	17	0.01177	0.0006792
GO:0010075	BP	regulation of meristem growth	15	0.009737	0.003492
GO:0010268	BP	brassinosteroid homeostasis	14	0.008988	6.648e-07
GO:0009765	BP	photosynthesis, light harvesting	14	0.008988	0.0007104
GO:0010422	BP	regulation of brassinosteroid biosynthetic process	13	0.008132	5.064e-08
GO:0009962	BP	regulation of flavonoid biosynthetic process	13	0.008132	0.001524
GO:0001763	BP	morphogenesis of a branching structure	12	0.007276	0.004428
GO:0006949	BP	syncytium formation	11	0.006527	2.496e-05
GO:0006270	BP	DNA replication initiation	11	0.006527	0.0008964
GO:0015850	BP	organic hydroxy compound transport	10	0.005671	0.001296
GO:2000038	BP	regulation of stomatal complex development	10	0.005671	0.001296
GO:0015718	BP	monocarboxylic acid transport	10	0.005671	0.00276
GO:0055062	BP	phosphate ion homeostasis	10	0.005671	0.0036
GO:1902170	BP	cellular response to reactive nitrogen species	9	0.004922	0.0011436
GO:0010375	BP	stomatal complex patterning	9	0.004922	0.004428
GO:0035264	BP	multicellular organism growth	8	0.004066	0.000156
GO:0005987	BP	sucrose catabolic process	8	0.004066	0.0006792
GO:0009061	BP	anaerobic respiration	8	0.004066	0.002268
GO:0007076	BP	mitotic chromosome condensation	7	0.00321	0.0006792
GO:0080168	BP	abscisic acid transport	7	0.00321	0.002412
GO:0009852	BP	auxin catabolic process	6	0.002461	0.00132
GO:1901599	BP	(-)-pinoresinol biosynthetic process	6	0.002461	0.00132
GO:1901847	BP	nicotinate metabolic process	6	0.002461	0.002496
GO:0006268	BP	DNA unwinding involved in DNA replication	6	0.002461	0.005568
GO:0040015	BP	negative regulation of multicellular organism growth	5	0.001605	0.004272
GO:0030582	BP	reproductive fruiting body development	5	0.001605	0.004272
GO:0010186	BP	positive regulation of cellular defense response	5	0.001605	0.004272
GO:0030397	BP	membrane disassembly	5	0.001605	0.004272
GO:1903647	BP	negative regulation of chlorophyll catabolic process	5	0.001605	0.004272
GO:0010425	BP	DNA methylation on cytosine within a CNG sequence	5	0.001605	0.004272
GO:0042758	BP	long-chain fatty acid catabolic process	5	0.001605	0.004272
GO:1905775	BP	negative regulation of DNA helicase activity	5	0.001605	0.004272
GO:0110165	CC	cellular anatomical entity	856	1.07	0.001332
GO:0071944	CC	cell periphery	254	0.3103	8.052e-09
GO:0005576	CC	extracellular region	116	0.1391	2.928e-29
GO:0030312	CC	external encapsulating structure	108	0.1284	3.492e-17
GO:0010369	CC	chromocenter	9	0.00749	0.001134
GO:0009503	CC	thylakoid light-harvesting complex	8	0.006206	0.001752
GO:0003824	MF	catalytic activity	985	0.6634	1.716e-22
GO:0043167	MF	ion binding	533	0.3531	0.0010512
GO:0016740	MF	transferase activity	424	0.2782	8.52e-08
GO:0016491	MF	oxidoreductase activity	261	0.1712	1.212e-24
GO:0046906	MF	tetrapyrrole binding	109	0.07169	5.592e-24
GO:0005506	MF	iron ion binding	93	0.06099	1.368e-19
GO:0004553	MF	hydrolase activity, hydrolyzing O-glycosyl compounds	86	0.05564	2.328e-12
GO:0016829	MF	lyase activity	51	0.0321	0.00252
GO:0030246	MF	carbohydrate binding	38	0.02354	0.001404
GO:0050660	MF	flavin adenine dinucleotide binding	34	0.02033	6.456e-06
GO:0015631	MF	tubulin binding	33	0.02033	0.00144
GO:0046527	MF	glucosyltransferase activity	32	0.01926	0.00474
GO:0004857	MF	enzyme inhibitor activity	31	0.01926	0.00138
GO:0038023	MF	signaling receptor activity	26	0.01498	7.704e-05
GO:0060089	MF	molecular transducer activity	26	0.01498	0.0004512
GO:0016209	MF	antioxidant activity	26	0.01498	0.005076
GO:0008061	MF	chitin binding	25	0.01498	2.88e-12
GO:0019904	MF	protein domain specific binding	18	0.010058	0.00174
GO:0004364	MF	glutathione transferase activity	15	0.008025	0.003168
GO:0050502	MF	cis-zeatin O-beta-D-glucosyltransferase activity	13	0.006741	3.696e-07
GO:0042277	MF	peptide binding	13	0.006741	0.003972
GO:0010427	MF	abscisic acid binding	11	0.00535	0.0002232
GO:0033612	MF	receptor serine/threonine kinase binding	11	0.00535	0.0003696
GO:0010294	MF	abscisic acid glucosyltransferase activity	9	0.004066	0.00087
GO:0015562	MF	efflux transmembrane transporter activity	9	0.004066	0.002328
GO:0004867	MF	serine-type endopeptidase inhibitor activity	9	0.004066	0.003012
GO:0004556	MF	alpha-amylase activity	7	0.002675	0.00474
GO:0046593	MF	mandelonitrile lyase activity	6	0.002033	0.0005244
GO:0080031	MF	methyl salicylate esterase activity	6	0.002033	0.0005244
GO:0080030	MF	methyl indole-3-acetate esterase activity	6	0.002033	0.0005244
GO:0042349	MF	guiding stereospecific synthesis activity	6	0.002033	0.00138
GO:0080032	MF	methyl jasmonate esterase activity	6	0.002033	0.00138
GO:0050403	MF	trans-zeatin O-beta-D-glucosyltransferase activity	6	0.002033	0.00246
GO:0050062	MF	long-chain-fatty-acyl-CoA reductase activity	6	0.002033	0.00246
GO:0004764	MF	shikimate 3-dehydrogenase (NADP+) activity	6	0.002033	0.00246
GO:0003855	MF	3-dehydroquinate dehydratase activity	6	0.002033	0.00246
GO:0010279	MF	indole-3-acetic acid amido synthetase activity	6	0.002033	0.00522
GO:0050525	MF	cutinase activity	5	0.001391	0.003972
GO:0047893	MF	flavonol 3-O-glucosyltransferase activity	5	0.001391	0.003972
GO:0015129	MF	lactate transmembrane transporter activity	5	0.001391	0.003972
GO:0045480	MF	galactose oxidase activity	5	0.001391	0.003972
