# Supplementary material for: Unveiling functional module associated with fungal disease stress in barley (Hordeum vulgare)
Source: Biochem Biophys Rep. 2025 Feb 20;41:101958. doi: 10.1016/j.bbrep.2025.101958 (PMC11891694; doi:10.1016/j.bbrep.2025.101958)
Supplement: Multimedia component 4 [file mmc4.xlsx]

## Sheet: Blue
	Supplementary file S5. KEGG enrichment of significant modules
#term ID	term description	observed gene count	background gene count	strength		false discovery rate	matching proteins in your network (IDs)	matching proteins in your network (labels)
ath01110	Biosynthesis of secondary metabolites	67	1219	0.37	2.22	3.4e-08	3702.A1L4Y2,3702.A4GNA8,3702.A8MS68,3702.F4I1L3,3702.O22765,3702.O23254,3702.O65258,3702.O81027,3702.O82663,3702.P35510,3702.P48491,3702.P54887,3702.P57106,3702.P57681,3702.Q05758,3702.Q0WPW4,3702.Q38920,3702.Q39208,3702.Q42521,3702.Q42538,3702.Q6NPM8,3702.Q84WV0,3702.Q8GYB8,3702.Q8L742,3702.Q8L7W5,3702.Q8LAH7,3702.Q8LFC0,3702.Q8RWT5,3702.Q93VR3,3702.Q93Z70,3702.Q94AA4,3702.Q94B35,3702.Q94FY7,370…	F6N18.16,PSD3,LPD1,ACC2,TRPA1,SHM4,BAM2,HMGCL,SDH1-1,PAL1,CTIMC,P5CSA,MDH2,FLCY,F14P22.200,F2P24.4,FTB,STE1,GAD1,SAT5,HISN7,SHM7,OPR2,T4C9.130,SMO1-1,OPR1,IDH1,F19I3.27,GME,F6F22.3,PFK3,ISPH,VTE1,ACX4,PER12,DGK5,HST-2,ASB2,G6PD2,PYRP2,DWF5,K16F4.2,PKP1,GLO4,LOX3,CPX1,FQR1,GLT1,BGLU44,F8M21.30,SBE2.2,SDR1,CYSC1,F13I12.50,BAN,PGM2,ADT6,PGD1,F12K8.24,CICDH,DHNAT1,BETA-OHASE_1,LPP2,MFP2,AIM1,SDR2b,AD…
ath01100	Metabolic pathways	101	2285	0.28	1.68	5.03e-08	3702.A0A1I9LQ55,3702.A0A1P8AZN3,3702.A1L4Y2,3702.A4GNA8,3702.A8MS68,3702.F4I1L3,3702.O22765,3702.O22898,3702.O23254,3702.O65258,3702.O81027,3702.O82663,3702.P19171,3702.P35510,3702.P48491,3702.P54887,3702.P57106,3702.P92979,3702.Q05758,3702.Q0WPW4,3702.Q38890,3702.Q39208,3702.Q3E6S9,3702.Q42521,3702.Q42538,3702.Q6NPM8,3702.Q84WV0,3702.Q84WV8,3702.Q8GYB8,3702.Q8L539,3702.Q8L742,3702.Q8L7W5,3702.Q8…	A0A1I9LQ55,T26B15.8,F6N18.16,PSD3,LPD1,ACC2,TRPA1,LACS1,SHM4,BAM2,HMGCL,SDH1-1,CHI-B,PAL1,CTIMC,P5CSA,MDH2,APR1,F14P22.200,F2P24.4,KOR,STE1,CpNIFS3,GAD1,SAT5,HISN7,SHM7,NAPRT2,OPR2,5FCL,T4C9.130,SMO1-1,PDX13,OPR1,SFGH,IDH1,F19I3.27,OVA9,GME,F6F22.3,STT3A,PFK3,ISPH,VTE1,ACX4,PER12,DPL1,DGK5,SAC7,ISS1,NADP-ME4,SRT1,HST-2,ASB2,CI51,DHAR2,GSTU17,G6PD2,PYRP2,DWF5,ALAAT2,K16F4.2,PKP1,GLO4,LOX3,CPX1,FQR…
ath01230	Biosynthesis of amino acids	20	241	0.55	3.3	0.00011	3702.O22765,3702.O23254,3702.P48491,3702.P54887,3702.Q05758,3702.Q42538,3702.Q6NPM8,3702.Q84WV0,3702.Q8LFC0,3702.Q93Z70,3702.Q94AA4,3702.Q9FJM5,3702.Q9LDV4,3702.Q9LIK0,3702.Q9LV03,3702.Q9S757,3702.Q9SGD6,3702.Q9SK84,3702.Q9SRZ6,3702.Q9ZUY3	TRPA1,SHM4,CTIMC,P5CSA,F14P22.200,SAT5,HISN7,SHM7,IDH1,F6F22.3,PFK3,ASB2,ALAAT2,PKP1,GLT1,CYSC1,ADT6,F12K8.24,CICDH,ADT3
ath01200	Carbon metabolism	21	270	0.52	3.12	0.00013	3702.A8MS68,3702.O23254,3702.O82663,3702.P48491,3702.P57106,3702.Q42538,3702.Q84WV0,3702.Q8LAS8,3702.Q8LFC0,3702.Q94AA4,3702.Q96329,3702.Q9CA83,3702.Q9FY99,3702.Q9LDV4,3702.Q9LIK0,3702.Q9LJH5,3702.Q9S757,3702.Q9SH69,3702.Q9SIU0,3702.Q9SRZ6,3702.Q9XGZ0	LPD1,SHM4,SDH1-1,CTIMC,MDH2,SAT5,SHM7,SFGH,IDH1,PFK3,ACX4,NADP-ME4,G6PD2,ALAAT2,PKP1,GLO4,CYSC1,PGD1,NAD-ME1,CICDH,NADP-ME3
ath04146	Peroxisome	93	85	0.66	3.96	0.0078	3702.O22898,3702.O81027,3702.O81235,3702.Q96329,3702.Q9LJH5,3702.Q9LTV6,3702.Q9SRR0,3702.Q9SRZ6,3702.Q9T0A0	LACS1,HMGCL,MSD1,ACX4,GLO4,SDRB,PEX13,CICDH,LACS4
ath04144	plant-pathogen interaction	12	161	0.51	3.06	0.0141	3702.F4HXZ1,3702.F4ITF9,3702.P28186,3702.Q5PNU3,3702.Q8VZC9,3702.Q948K8,3702.Q9FJH0,3702.Q9LFJ7,3702.Q9LPN5,3702.Q9LS94,3702.Q9LTX9,3702.Q9ZNT0	BRO1,F6F22.26,RABE1C,AMSH3,VPS25,RABG3A,RABA1F,ARFB1B,VPS60-1,RABG3F,HSP70-7,SKD1
ath00592	alpha-Linolenic acid metabolism	6	43	0.78	4.68	0.0157	3702.Q8GYB8,3702.Q8LAH7,3702.Q96329,3702.Q9LNR3,3702.Q9ZPI5,3702.Q9ZPI6	OPR2,OPR1,ACX4,LOX3,MFP2,AIM1
ath00071	Fatty acid degradation	6	47	0.74	4.44	0.0209	3702.A1L4Y2,3702.O22898,3702.Q96329,3702.Q9T0A0,3702.Q9ZPI5,3702.Q9ZPI6	F6N18.16,LACS1,ACX4,LACS4,MFP2,AIM1
ath04626	Plant-pathogen interaction	13	201	0.44	2.64	0.0209	3702.O48538,3702.O80719,3702.P43296,3702.P59220,3702.Q38871,3702.Q38873,3702.Q39024,3702.Q8RWS9,3702.Q8S8P5,3702.Q9FE20,3702.Q9FYK2,3702.Q9M8L4,3702.Q9SUT5	RBOHF,PTI1-4,RD19A,CAM7,CPK5,CPK7,MPK4,CNGC5,WRKY33,PBS1,CML25,GLPK,SGT1B
ath00670	One carbon pool by folate	4	21	0.91	5.46	0.0257	3702.O23254,3702.Q84WV0,3702.Q8L539,3702.Q8RWT5	SHM4,SHM7,5FCL,F19I3.27
ath03015	mRNA surveillance pathway	9	114	0.53	3.18	0.0257	3702.P35614,3702.Q56XM9,3702.Q8L719,3702.Q8W034,3702.Q93YV6,3702.Q9LU89,3702.Q9M9W3,3702.Q9SEE9,3702.Q9SLI8	ERF1-3,PAPS3,ALY2-2,RNP1,B'KAPPA,B'ETA,TOPP9,SR45,B''DELTA
ath04016	MAPK signaling pathway - plant	96	136	0.5	3	0.0257	3702.O48538,3702.P19171,3702.P43291,3702.P59220,3702.Q39024,3702.Q39204,3702.Q84MC7,3702.Q8S8P5,3702.Q9FGM1,3702.Q9LNP9	RBOHF,CHI-B,SRK2A,CAM7,MPK4,MYC2,PYL9,WRKY33,PYL8,HAB2
ath04075	Plant hormone signal transduction	15	289	0.35	2.1	0.0449	3702.O22150,3702.P43291,3702.P93830,3702.Q39012,3702.Q39204,3702.Q570C0,3702.Q5ICL9,3702.Q6NPG2,3702.Q84MC7,3702.Q9FGM1,3702.Q9LMA8,3702.Q9LNP9,3702.Q9LQT8,3702.Q9SKE2,3702.Q9ZSY8	SAUR36,SRK2A,IAA17,ASK9,MYC2,TIR1,NPR4,MNC6.13,PYL9,PYL8,TIFY10A,HAB2,GAI,JAR1,IAA27

## Sheet: Green
#term ID	term description	observed gene count	background gene count	strength		false discovery rate	matching proteins in your network (IDs)	matching proteins in your network (labels)
ath01100	Metabolic pathways	96	2285	0.35	2.1	1.54e-11	3702.B3H5Q1,3702.B9DGU7,3702.F4IST2,3702.F4JLK2,3702.F4JML5,3702.F4JTK8,3702.F4JV80,3702.F4KAK0,3702.O22682,3702.O22832,3702.O22886,3702.O24457,3702.O49499,3702.O49675,3702.O64903,3702.O80690,3702.O81770,3702.O81884,3702.P0C7R2,3702.P13114,3702.P14891,3702.P16127,3702.P25819,3702.P34802,3702.P41088,3702.P46248,3702.P46637,3702.P48523,3702.P55229,3702.P55826,3702.Q02971,3702.Q38929,3702.Q38946,370…	BGLU11,TPK1,F22D22.8,SPS4,dl4425c,AQI,GATC,MUL3.12,CS26,FAB2,HEME2,PDH-E1_ALPHA,CCOAOMT1,CCD4,NDPK2,BGLU46,MGD1,LGALDH,LIP2P2,CHS,HMG1,CHLI1,CAT2,GGPPS1,CHI1,ASP5,ARGAH1,CAD4,ADG2,PPOX1,CAD7,IPP1,GDH2-2,SMT2,HXK1,PORA,SAL1,CARB,PED1,ALDH3F1,NSI,T16B24,4CLL9,F22O13.24,MDHNP_ARATH,MIOX1,F18A5.110,DHAR3,IBR3,PFK5,HEME1,SPS1-2,PER12,DGK5,PDH-E1_BETA,T7N22.4,KDSB,KAS2,CHLP,HPR2,T5M16.26,ACLB-2,SDH,G6P…
ath01110	Biosynthesis of secondary metabolites	61	1219	0.43	2.58	6.03e-10	3702.B3H5Q1,3702.F4JLK2,3702.F4JTK8,3702.O22886,3702.O24457,3702.O49499,3702.O49675,3702.O64903,3702.O80690,3702.O81884,3702.P13114,3702.P14891,3702.P16127,3702.P25819,3702.P34802,3702.P41088,3702.P46248,3702.P46637,3702.P48523,3702.P55229,3702.P55826,3702.Q02971,3702.Q38929,3702.Q39227,3702.Q42525,3702.Q42536,3702.Q56WD9,3702.Q70E96,3702.Q84JF7,3702.Q84P23,3702.Q8RWZ3,3702.Q8VYN6,3702.Q93ZB6,370…	BGLU11,SPS4,AQI,HEME2,PDH-E1_ALPHA,CCOAOMT1,CCD4,NDPK2,BGLU46,LGALDH,CHS,HMG1,CHLI1,CAT2,GGPPS1,CHI1,ASP5,ARGAH1,CAD4,ADG2,PPOX1,CAD7,IPP1,SMT2,HXK1,PORA,PED1,ALDH3F1,T16B24,4CLL9,IBR3,PFK5,HEME1,SPS1-2,PER12,DGK5,PDH-E1_BETA,CHLP,HPR2,ACLB-2,G6PD6,PGD2,PYRP2,K16F4.2,PGL1-2,AOC3,VTE3,TRA2,ISA3,ECR,CPI1,WIN1,BCDH_BETA1,PHS2,HEMB1,SPP2,CHLD,CHLM,F6I7.40,MMDH1,AIM1
ath00970	Aminoacyl-tRNA biosynthesis	11	57	1.02	6.12	1.83e-06	3702.F4JJT9,3702.F4JV80,3702.O48593,3702.Q8RWT8,3702.Q8RXK8,3702.Q8S9J2,3702.Q9FV81,3702.Q9FYR6,3702.Q9LI77,3702.Q9M2T9,3702.Q9M876	T16L1.250,GATC,SYNO,OVA7,OVA2,T1B8.14,GATB,OVA6,GATA,OVA1,EMB2768
ath00860	Porphyrin and chlorophyll metabolism	10	53	1.01	6.06	6.87e-06	3702.O22886,3702.P16127,3702.P55826,3702.Q42536,3702.Q93ZB6,3702.Q9CA67,3702.Q9SFH9,3702.Q9SJE1,3702.Q9SW18,3702.Q9ZR07	HEME2,CHLI1,PPOX1,PORA,HEME1,CHLP,HEMB1,CHLD,CHLM,FH
ath00220	Arginine biosynthesis	6	36	0.95	5.7	0.0029	3702.F4JTK8,3702.P46248,3702.P46637,3702.Q38946,3702.Q9M8M7,3702.Q9SZX3	AQI,ASP5,ARGAH1,GDH2-2,WIN1,F6I7.40
ath03050	Proteasome	7	60	0.8	4.8	0.0049	3702.O23715,3702.O23717,3702.Q7DLS1,3702.Q94B05,3702.Q9FIB6,3702.Q9LNU4,3702.Q9LQR8	PAG1,PBE1,PBB2,F1N21.15,RPN5A,RPN3A,RPN3B
ath01200	Carbon metabolism	13	270	0.41	2.46	0.0439	3702.O24457,3702.P25819,3702.Q38946,3702.Q42525,3702.Q8H1E2,3702.Q8VYN6,3702.Q9C6Z3,3702.Q9CA90,3702.Q9FJI5,3702.Q9FWA3,3702.Q9LMX8,3702.Q9LYR4,3702.Q9ZP06	PDH-E1_ALPHA,CAT2,GDH2-2,HXK1,MDHNP_ARATH,PFK5,PDH-E1_BETA,HPR2,G6PD6,PGD2,PGL1-2,TRA2,MMDH1
ath01212	Fatty acid metabolism	6	70	0.66	3.96	0.0452	3702.O22832,3702.Q56WD9,3702.Q8RWZ3,3702.Q9C9P4,3702.Q9M2U2,3702.Q9ZPI6	FAB2,PED1,IBR3,KAS2,ECR,AIM1
ath04141	Protein processing in endoplasmic reticulum	11	212	0.45	2.7	0.0452	3702.F4JUM1,3702.O04151,3702.P29402,3702.Q38806,3702.Q39043,3702.Q94F47,3702.Q9LN67,3702.Q9MAU6,3702.Q9SCN8,3702.Q9SFU0,3702.Q9STW6	Dl3120W,CRT1,CNX1,HSP22.0,BIP2,UBC28,F18O14.3,PDIL2-2,CDC48D,ERMO2,HSP70-6

## Sheet: Green-Yellow
#term ID	term description	observed gene count	background gene count	strength		false discovery rate	matching proteins in your network (IDs)	matching proteins in your network (labels)
ath00190	Oxidative phosphorylation	13	146	1.55	9.3	1.91e-14	3702.O49313,3702.O80800,3702.Q42599,3702.Q96250,3702.Q96251,3702.Q9C5A9,3702.Q9FIJ2,3702.Q9FLX7,3702.Q9FT52,3702.Q9LZI6,3702.Q9M9M6,3702.Q9SK66,3702.Q9SQT4	F25I18.4,MTACP2,YUP8H12R.37,ATPC,ATP5,T2K12.16,MCA23_23,MXC20.6,ATPQ,F26K9_220,T17B22_24,F11A3.9,F24P17.23
ath03050	Proteasome	29	60	1.78	10.68	7.71e-12	3702.O23708,3702.O24616,3702.O24633,3702.P34066,3702.P42742,3702.Q7DLR9,3702.Q8GYA6,3702.Q9SEI4,3702.Q9SZD4	PAB1-2,PAD2,PBD2,PAF1,PBF1,PBG1,RPN9B,RPT3-2,RPT2A
ath00020	Citrate cycle (TCA cycle)	17	62	1.65	9.9	1.95e-08	3702.O82662,3702.P93033,3702.Q8LAD2,3702.Q8LFC0,3702.Q9FLH2,3702.Q9M5K3,3702.Q9ZP06	F11A3.3,FUM1,MKD15.11,IDH1,MPA24.10,LPD1-2,MMDH1
ath01100	Metabolic pathways	23	2285	0.6	3.6	1.42e-07	3702.O04928,3702.O49313,3702.O80800,3702.O82662,3702.P46643,3702.P93033,3702.Q42599,3702.Q8LAD2,3702.Q8LFC0,3702.Q93ZY3,3702.Q96250,3702.Q96251,3702.Q9C5A9,3702.Q9FIJ2,3702.Q9FLH2,3702.Q9FLX7,3702.Q9FT52,3702.Q9LZI6,3702.Q9M5K3,3702.Q9M9M6,3702.Q9SK66,3702.Q9SQT4,3702.Q9ZP06	CDS1,F25I18.4,MTACP2,F11A3.3,ASP1,FUM1,YUP8H12R.37,MKD15.11,IDH1,STT3A,ATPC,ATP5,T2K12.16,MCA23_23,MPA24.10,MXC20.6,ATPQ,F26K9_220,LPD1-2,T17B22_24,F11A3.9,F24P17.23,MMDH1
ath01200	Carbon metabolism	8	270	1.07	6.42	1.3e-05	3702.O82662,3702.P46643,3702.P93033,3702.Q8LAD2,3702.Q8LFC0,3702.Q9FLH2,3702.Q9M5K3,3702.Q9ZP06	F11A3.3,ASP1,FUM1,MKD15.11,IDH1,MPA24.10,LPD1-2,MMDH1
ath00640	Propanoate metabolism	3	43	1.44	8.64	0.0048	3702.O82662,3702.Q8LAD2,3702.Q9M5K3	F11A3.3,MKD15.11,LPD1-2
ath00620	biosynthesis of amino acids	13	86	1.14	6.84	0.0283	3702.P93033,3702.Q9M5K3,3702.Q9ZP06	FUM1,LPD1-2,MMDH1

## Sheet: Magenta
#term ID	term description	observed gene count	background gene count	strength		false discovery rate	matching proteins in your network (IDs)	matching proteins in your network (labels)
GOCC:0000325	Plant-type vacuole	11	309	0.95	5.7	0.00011	3702.O48963,3702.O65390,3702.O82775,3702.P46032,3702.P59228,3702.Q0WP36,3702.Q7FRS8,3702.Q8L7L1,3702.Q8LPQ8,3702.Q93VC9,3702.Q9C5M0	PHOT1,APA1,ATI1,NPF8.3,VHA-c2,MOT2,CBL10,SPHK1,MSSP2,CATHB2,DTC
GOCC:0005773	Vacuole	14	573	0.79	4.74	0.00011	3702.O48963,3702.O65390,3702.O82775,3702.P32826,3702.P43296,3702.P46032,3702.P59228,3702.Q0WP36,3702.Q7FRS8,3702.Q8L7L1,3702.Q8LPQ8,3702.Q93VC9,3702.Q9C5M0,3702.Q9XIM7	PHOT1,APA1,ATI1,SCPL49,RD19A,NPF8.3,VHA-c2,MOT2,CBL10,SPHK1,MSSP2,CATHB2,DTC,COR413PM1
GOCC:0005737	Cytoplasm	59	9425	0.19	1.14	0.014	3702.A0A1I9LRT3,3702.A0MFS5,3702.A8MQH6,3702.O23702,3702.O24520,3702.O24600,3702.O48963,3702.O64732,3702.O65390,3702.O65660,3702.O82279,3702.O82775,3702.P32826,3702.P42799,3702.P43296,3702.P46032,3702.P59228,3702.Q0WP36,3702.Q0WRJ7,3702.Q7FRS8,3702.Q8H191,3702.Q8L7L1,3702.Q8L7W2,3702.Q8L7Z3,3702.Q8LPQ8,3702.Q8VZ34,3702.Q8VZC8,3702.Q93VC9,3702.Q940H6,3702.Q94A65,3702.Q94JV4,3702.Q96500,3702.Q9C595…	A0A1I9LRT3,WTF1,A8MQH6_ARATH,AN,AHB1,RPOT3,PHOT1,UGT87A1,APA1,PLAT1,CGL160,ATI1,SCPL49,GSA1,RD19A,NPF8.3,VHA-c2,MOT2,FKBP20-2,CBL10,PAO4,SPHK1,NUDT8,F20L16.120,MSSP2,T1D16.15,F22G5.38,CATHB2,SRK2E,T29A15.190,F20D21.53,LIR1,YLMG2,DTC,HAB1,DSP4-2,SRK2H,FLZ1,DJC76,WDS,OEP21B,FKBP17-2,MHC9_4,RZ1A,T2E22.2,PIFI,F12E4.190,CP12-2,T10O8.10,PTAC2,Z-ISO,GWD1,BLH1,PRMT11,SR30,BHLH168,COR413PM1,CP29B,PECT1
GOCC:0043227	Membrane-bounded organelle	64	10740	0.17	1.02	0.014	3702.A0MFS5,3702.A8MQH6,3702.B9DGI8,3702.O23702,3702.O24600,3702.O48963,3702.O64732,3702.O65390,3702.O65660,3702.O80340,3702.O81821,3702.O82279,3702.O82775,3702.P32826,3702.P42799,3702.P43296,3702.P46032,3702.P46897,3702.P59228,3702.Q0WP36,3702.Q0WRJ7,3702.Q0WV90,3702.Q5HZ05,3702.Q7FRS8,3702.Q84XV2,3702.Q8GY84,3702.Q8H191,3702.Q8L7L1,3702.Q8L7Z3,3702.Q8LDR0,3702.Q8LPQ8,3702.Q8VYW1,3702.Q8VZ34,370…	WTF1,A8MQH6_ARATH,BZIP63,AN,RPOT3,PHOT1,UGT87A1,APA1,PLAT1,ERF4,HSFA1B,CGL160,ATI1,SCPL49,GSA1,RD19A,NPF8.3,ATHB-7,VHA-c2,MOT2,FKBP20-2,TPR1,TPPJ,CBL10,GTE1,RH10,PAO4,SPHK1,F20L16.120,DOF5.4,MSSP2,PAPS4,T1D16.15,CATHB2,SRK2E,T29A15.190,LIR1,YLMG2,DTC,HAB1,DSP4-2,FLZ1,MRG7.15,DJC76,U2AF35B,OEP21B,F19K19.12,FKBP17-2,RZ1A,PIFI,CP12-2,PTAC2,Z-ISO,GWD1,SCL33-2,BLH1,MBF1A,PRP8A,PRMT11,SR30,BHLH168,COR4…
GOCC:0043231	Intracellular membrane-bounded organelle	62	10135	0.18	1.08	0.014	3702.A0MFS5,3702.A8MQH6,3702.B9DGI8,3702.O23702,3702.O24600,3702.O48963,3702.O64732,3702.O65390,3702.O65660,3702.O80340,3702.O81821,3702.O82279,3702.O82775,3702.P32826,3702.P42799,3702.P43296,3702.P46032,3702.P46897,3702.P59228,3702.Q0WP36,3702.Q0WRJ7,3702.Q0WV90,3702.Q5HZ05,3702.Q7FRS8,3702.Q84XV2,3702.Q8GY84,3702.Q8H191,3702.Q8L7L1,3702.Q8L7Z3,3702.Q8LDR0,3702.Q8LPQ8,3702.Q8VYW1,3702.Q93VC9,370…	WTF1,A8MQH6_ARATH,BZIP63,AN,RPOT3,PHOT1,UGT87A1,APA1,PLAT1,ERF4,HSFA1B,CGL160,ATI1,SCPL49,GSA1,RD19A,NPF8.3,ATHB-7,VHA-c2,MOT2,FKBP20-2,TPR1,TPPJ,CBL10,GTE1,RH10,PAO4,SPHK1,F20L16.120,DOF5.4,MSSP2,PAPS4,CATHB2,SRK2E,T29A15.190,LIR1,YLMG2,DTC,HAB1,DSP4-2,FLZ1,MRG7.15,DJC76,U2AF35B,OEP21B,FKBP17-2,RZ1A,PIFI,CP12-2,PTAC2,Z-ISO,GWD1,SCL33-2,BLH1,MBF1A,PRP8A,PRMT11,SR30,BHLH168,COR413PM1,CP29B,PECT1

## Sheet: Red
#term ID	term description	observed gene count	background gene count	strength		false discovery rate	matching proteins in your network (IDs)	matching proteins in your network (labels)
ath01100	Metabolic pathways	65	2285	0.43	2.58	4.95e-11	3702.B9DGD6,3702.O23254,3702.O23255,3702.O24496,3702.O48646,3702.O48780,3702.O48962,3702.O50008,3702.O65202,3702.O80526,3702.O80575,3702.O80585,3702.O82796,3702.P17562,3702.P17597,3702.P20115,3702.P34795,3702.P35510,3702.P46313,3702.P57720,3702.P93031,3702.Q38799,3702.Q38862,3702.Q42525,3702.Q42592,3702.Q56WN1,3702.Q570B4,3702.Q8H107,3702.Q8L7Y9,3702.Q8LB02,3702.Q8LPS1,3702.Q8RWZ7,3702.Q8RX86,370…	ACS,SHM4,SAHH1,GLX2-2,GPX6,KCS11,HYD1,MS1,ACX1,ACLA-3,COS1,MTHFR2,PSP,SAM2,ALS,CSY4,PGIC,PAL1,FAD2,EMB1144,MUR1,PDH2,IPS2,HXK1,APXS,GLN1-1,FDH,F10M23.250,NPC1,SDH2-2,LACS6,VHA-a1,AGAL2,UXS1,ALDH12A1,SAT4,LCB1,GSTF11,ACLB-1,CM3,PDC2,HST-2,PAH2,OPR3,T30N20.190,UGD3,LPAT5,FAB1B,METK4,MJB24.14,CARA,F8M21.30,Q9M0D5_ARATH,PPC1,FKFBP,GAPCP1,ADK1-2,T28P16.12,HCS1,MDH,EMB3004,LIP2-4,TPS1,ADK,P4H1
ath01110	Biosynthesis of secondary metabolites	41	1219	0.5	3	9.65e-09	3702.B9DGD6,3702.O23254,3702.O48780,3702.O48962,3702.O50008,3702.O65202,3702.O80526,3702.O80575,3702.O82796,3702.P17562,3702.P17597,3702.P20115,3702.P34795,3702.P35510,3702.P57720,3702.Q38799,3702.Q38862,3702.Q42525,3702.Q570B4,3702.Q8H107,3702.Q8L7Y9,3702.Q8LB02,3702.Q8W2B8,3702.Q9C522,3702.Q9C544,3702.Q9FFT4,3702.Q9FI78,3702.Q9FMN2,3702.Q9FUP0,3702.Q9LEU8,3702.Q9LHN4,3702.Q9LUT2,3702.Q9LVC5,370…	ACS,SHM4,KCS11,HYD1,MS1,ACX1,ACLA-3,COS1,PSP,SAM2,ALS,CSY4,PGIC,PAL1,EMB1144,PDH2,IPS2,HXK1,FDH,F10M23.250,NPC1,SDH2-2,SAT4,ACLB-1,CM3,PDC2,HST-2,PAH2,OPR3,T30N20.190,LPAT5,METK4,MJB24.14,F8M21.30,GAPCP1,LSM7,T28P16.12,MDH,EMB3004,TPS1,ADK
ath01200	Carbon metabolism	15	270	0.72	4.32	1.86e-05	3702.B9DGD6,3702.O23254,3702.O65202,3702.O80585,3702.O82796,3702.P20115,3702.P34795,3702.Q38799,3702.Q42525,3702.Q8H107,3702.Q8LB02,3702.Q8W2B8,3702.Q9MAH0,3702.Q9SAJ6,3702.Q9SN86	ACS,SHM4,ACX1,MTHFR2,PSP,CSY4,PGIC,PDH2,HXK1,F10M23.250,SDH2-2,SAT4,PPC1,GAPCP1,MDH
ath01230	Biosynthesis of amino acids	14	241	0.74	4.44	2.05e-05	3702.O23254,3702.O50008,3702.O82796,3702.P17562,3702.P17597,3702.P20115,3702.P57720,3702.Q56WN1,3702.Q8W2B8,3702.Q9C544,3702.Q9LEU8,3702.Q9LUT2,3702.Q9SAJ6,3702.Q9SQT8	SHM4,MS1,PSP,SAM2,ALS,CSY4,EMB1144,GLN1-1,SAT4,CM3,T30N20.190,METK4,GAPCP1,EMB3004
ath00020	Citrate cycle (TCA cycle)	7	62	1.03	6.18	0.00022	3702.O80526,3702.P20115,3702.Q38799,3702.Q8H107,3702.Q8LB02,3702.Q9C522,3702.Q9SN86	ACLA-3,CSY4,PDH2,F10M23.250,SDH2-2,ACLB-1,MDH
ath00010	Glycolysis / Gluconeogenesis	8	118	0.8	4.8	0.0013	3702.B9DGD6,3702.P34795,3702.Q38799,3702.Q42525,3702.Q9FFT4,3702.Q9LVC5,3702.Q9LXG7,3702.Q9SAJ6	ACS,PGIC,PDH2,HXK1,PDC2,MJB24.14,F8M21.30,GAPCP1
ath00520	Amino sugar and nucleotide sugar metabolism	7	131	0.7	4.2	0.0114	3702.P34795,3702.P93031,3702.Q42525,3702.Q8VZC0,3702.Q9LF33,3702.Q9SID0,3702.Q9ZNT1	PGIC,MUR1,HXK1,UXS1,UGD3,T28P16.12,CBR1
ath03050	Proteasome	5	60	0.89	5.34	0.0114	3702.O81147,3702.Q9LT08,3702.Q9SIV2,3702.Q9SSB5,3702.Q9XI05	PAA2-2,RPN11,RPN1A,RPT1A,PBC1
ath04141	Protein processing in endoplasmic reticulum	9	212	0.6	3.6	0.0114	3702.F4JMJ1,3702.O04834,3702.P29402,3702.Q8VZU9,3702.Q94AW8,3702.Q9LYW9,3702.Q9LZK5,3702.Q9SCN8,3702.Q9ZS88	HSP70-17,SAR1A,CNX1,DER1,ATJ3,P58IPK,ERDJ3B,CDC48D,DER2.2
ath00630	Glyoxylate and dicarboxylate metabolism	5	77	0.79	4.74	0.0233	3702.B9DGD6,3702.O23254,3702.P20115,3702.Q56WN1,3702.Q9SN86	ACS,SHM4,CSY4,GLN1-1,MDH
ath03015	mRNA surveillance pathway	6	114	0.69	4.14	0.0233	3702.O04319,3702.P35614,3702.Q38845,3702.Q8L7W3,3702.Q9LHQ7,3702.Q9M033	PAB6,ERF1-3,PP2AA1,F16P2.41,F3H11.3,ESP4
ath00270	Cysteine and methionine metabolism	6	120	0.67	4.02	0.0249	3702.O23255,3702.O50008,3702.P17562,3702.Q8W2B8,3702.Q9LUT2,3702.Q9SN86	SAHH1,MS1,SAM2,SAT4,METK4,MDH
ath00250	Alanine, aspartate and glutamate metabolism	4	51	0.87	5.22	0.0274	3702.Q56WN1,3702.Q8VZC3,3702.Q9LEU8,3702.Q9LVW7	GLN1-1,ALDH12A1,T30N20.190,CARA
ath00620	Pyruvate metabolism	5	86	0.74	4.44	0.0274	3702.B9DGD6,3702.O24496,3702.Q38799,3702.Q9MAH0,3702.Q9SN86	ACS,GLX2-2,PDH2,PPC1,MDH
ath04146	Peroxisome	5	85	0.74	4.44	0.0274	3702.O65202,3702.P24704,3702.Q8LPS1,3702.Q9FXT6,3702.Q9ZS51	ACX1,CSD1,LACS6,PEX14,PMP22
ath00051	Fructose and mannose metabolism	4	62	0.78	4.68	0.0438	3702.P93031,3702.Q42525,3702.Q9MB58,3702.Q9SID0	MUR1,HXK1,FKFBP,T28P16.12
ath03040	Spliceosome	7	192	0.54	3.24	0.0438	3702.O80653,3702.Q84K41,3702.Q9FMG4,3702.Q9FNR1,3702.Q9LES2,3702.Q9LM92,3702.Q9SI54	SKIP,T8K22.13,SC35,RBG3,UBA2A,SMD3B,LSM7

## Sheet: Turqouis
#term ID	term description	observed gene count	background gene count	strength		false discovery rate	matching proteins in your network (IDs)	matching proteins in your network (labels)
ath01100	Metabolic pathways	164	2285	0.33	1.98	4.15e-17	3702.B3H5Q1,3702.F4HYF3,3702.F4IDU4,3702.F4K0E8,3702.F4KFT7,3702.O04905,3702.O04928,3702.O22287,3702.O23264,3702.O23654,3702.O48646,3702.O48782,3702.O49499,3702.O65201,3702.O65581,3702.O81014,3702.O82568,3702.O82730,3702.P10795,3702.P11035,3702.P13114,3702.P17562,3702.P19171,3702.P25696,3702.P25697,3702.P25819,3702.P25851,3702.P25857,3702.P37271,3702.P38605,3702.P42737,3702.P42770,3702.P46011,370…	BGLU11,DCD,LPLAT1,ISPG,TH2,UMK3,CDS1,CYT1,SBP1,VHA-A,GPX6,HO1,CCOAOMT1,ACX2,FBA5,ISPE,AAPT2,MGD2,RBCS-1A,NIA2,CHS,SAM2,CHI-B,ENO2,PRK,CAT2,CFBP1,GAPB,PSY1,CAS1,BCA2,EMB2360,NIT4,ASP1,RIBA1,OASB,GPX1,HMGS,ISPD,MDAR5,NUDT23,ACO4,PDS,FPS1,NCER2,PDH2,CNX2,DAD1,NIR1,VHA-E1,SAT5,APX3,PRS1,APXT,GDH1-2,HEMC,OASC,AGT1,PPC2,SIRB,FHY,PPC3,PGLP2,SK2,APX6,MENB,MPA1,PIP5K9,PDX2,LIP1P,NOL,NAPRT1,TKL-1,SQD2,LPEA…
ath01110	Biosynthesis of secondary metabolites	92	1219	0.35	2.1	1.85e-10	3702.B3H5Q1,3702.F4IDU4,3702.F4K0E8,3702.O04928,3702.O22287,3702.O48782,3702.O49499,3702.O65201,3702.O65581,3702.O81014,3702.O82568,3702.P10795,3702.P13114,3702.P17562,3702.P25696,3702.P25819,3702.P25851,3702.P37271,3702.P38605,3702.P46011,3702.P46643,3702.P47924,3702.P47999,3702.P54873,3702.P69834,3702.Q06588,3702.Q07356,3702.Q09152,3702.Q38799,3702.Q42538,3702.Q42581,3702.Q43316,3702.Q43725,370…	BGLU11,LPLAT1,ISPG,CDS1,CYT1,HO1,CCOAOMT1,ACX2,FBA5,ISPE,AAPT2,RBCS-1A,CHS,SAM2,ENO2,CAT2,CFBP1,PSY1,CAS1,NIT4,ASP1,RIBA1,OASB,HMGS,ISPD,ACO4,PDS,FPS1,PDH2,SAT5,PRS1,HEMC,OASC,AGT1,FOLK,SIRB,FHY,PGLP2,SK2,MENB,RCCR,NOL,TKL-1,CPT1,T25C13.50,AAE7,PFP-BETA1,GME,F20M17.15,AGT2,FBA2,CDS4,PFK3,IIL1,GLDP1,SPS1-2,IMPL1,CYP74A,PER16,F28G11.11,dl4945w,PFP-ALPHA2,F9E10.24,HPR,CAD1-2,ISPF,OVA3,RPI4,HST-2,AMK…
ath01200	Carbon metabolism	38	270	0.62	3.72	1.55e-10	3702.O65201,3702.O65581,3702.P10795,3702.P25696,3702.P25697,3702.P25819,3702.P25851,3702.P25857,3702.P46643,3702.P47999,3702.Q38799,3702.Q42538,3702.Q42581,3702.Q43314,3702.Q43725,3702.Q56YA5,3702.Q5GM68,3702.Q84VW9,3702.Q8GWU0,3702.Q8RWV0,3702.Q8VZF1,3702.Q944G9,3702.Q94AA4,3702.Q94B78,3702.Q9C9W5,3702.Q9FI13,3702.Q9FJI5,3702.Q9FY99,3702.Q9LQL0,3702.Q9LSV0,3702.Q9MA79,3702.Q9S726,3702.Q9S7E4,370…	ACX2,FBA5,RBCS-1A,ENO2,PRK,CAT2,CFBP1,GAPB,ASP1,OASB,PDH2,SAT5,PRS1,GDH1-2,OASC,AGT1,PPC2,PPC3,PGLP2,TKL-1,AAE7,FBA2,PFK3,GLDP1,HPR,RPI4,G6PD6,G6PD2,GDH3,GLYR1,CYFBP,RPI3,FDH1,RPE,FBA6,TIM,PMDH2,OMR1
ath01230	Biosynthesis of amino acids	23	241	0.45	2.7	0.0004	3702.O65581,3702.P17562,3702.P25696,3702.P46643,3702.P47999,3702.Q42538,3702.Q42581,3702.Q43725,3702.Q8GY88,3702.Q8RWV0,3702.Q93YZ7,3702.Q944G9,3702.Q94AA4,3702.Q94AR8,3702.Q9C5C4,3702.Q9FI13,3702.Q9S726,3702.Q9SA18,3702.Q9SAU2,3702.Q9SJQ9,3702.Q9SKP6,3702.Q9SZ30,3702.Q9ZSS6	FBA5,SAM2,ENO2,ASP1,OASB,SAT5,PRS1,OASC,SK2,TKL-1,F20M17.15,FBA2,PFK3,IIL1,dl4945w,RPI4,RPI3,AKHSDH1,RPE,FBA6,TIM,HISN4,OMR1
ath00710	Carbon fixation in photosynthetic organisms	17	69	0.86	5.16	7.53e-08	3702.O65581,3702.P10795,3702.P25697,3702.P25851,3702.P25857,3702.P46643,3702.Q5GM68,3702.Q84VW9,3702.Q8RWV0,3702.Q944G9,3702.Q9FI13,3702.Q9MA79,3702.Q9S726,3702.Q9SAU2,3702.Q9SJQ9,3702.Q9SKP6,3702.Q9ZP05	FBA5,RBCS-1A,PRK,CFBP1,GAPB,ASP1,PPC2,PPC3,TKL-1,FBA2,RPI4,CYFBP,RPI3,RPE,FBA6,TIM,PMDH2
ath04141	Protein processing in endoplasmic reticulum	16	212	0.35	2.1	0.0259	3702.P13853,3702.P45434,3702.Q38885,3702.Q39080,3702.Q39255,3702.Q8GWH3,3702.Q8GYE0,3702.Q93Z16,3702.Q94F47,3702.Q9C7S7,3702.Q9LIH2,3702.Q9LM25,3702.Q9LW77,3702.Q9M291,3702.Q9SII8,3702.Q9XI01	HSP17.6C,F26H11.8,SCY1,DAD1,SKP1A,OS9,PHF1,RPN2,UBC28,AERO1,Q9LIH2_ARATH,HRD3A,HRD1A,CEF,DSK2B,PDIL1-1
ath00030	Pentose phosphate pathway	15	58	0.88	5.28	3.02e-07	3702.O65581,3702.P25851,3702.Q42581,3702.Q8RWV0,3702.Q8W4M5,3702.Q944G9,3702.Q94AA4,3702.Q9C9K3,3702.Q9FI13,3702.Q9FJI5,3702.Q9FY99,3702.Q9MA79,3702.Q9S726,3702.Q9SAU2,3702.Q9SJQ9	FBA5,CFBP1,PRS1,TKL-1,PFP-BETA1,FBA2,PFK3,PFP-ALPHA2,RPI4,G6PD6,G6PD2,CYFBP,RPI3,RPE,FBA6
ath04144	Endocytosis	14	161	0.41	2.46	0.0168	3702.F4HY32,3702.F4I0P8,3702.F4JUL9,3702.P36397,3702.Q8L850,3702.Q94CF0,3702.Q9C6L2,3702.Q9LFJ7,3702.Q9LZX8,3702.Q9M1P5,3702.Q9SN35,3702.Q9STT2,3702.Q9SUI2,3702.Q9SZE4	F8K7.4,VPS35B,ARPC4,ARF1,PIP5K9,EHD1,F2J7.16,ARFB1B,BIG2,T17J13.250,RABA1D,VPS29,PIP5K7,VPS32.2
ath00010	Glycolysis / Gluconeogenesis	13	118	0.51	3.06	0.0043	3702.O65581,3702.P25696,3702.P25851,3702.Q38799,3702.Q8VZF1,3702.Q8W4M5,3702.Q944G9,3702.Q94AA4,3702.Q9C9K3,3702.Q9MA79,3702.Q9SJQ9,3702.Q9SKP6,3702.Q9SYG7	FBA5,ENO2,CFBP1,PDH2,AAE7,PFP-BETA1,FBA2,PFK3,PFP-ALPHA2,CYFBP,FBA6,TIM,ALDH7B4
ath00051	Fructose and mannose metabolism	12	62	0.76	4.56	0.0001	3702.O22287,3702.O65581,3702.P25851,3702.Q8W4M5,3702.Q944G9,3702.Q94AA4,3702.Q9C524,3702.Q9C9K3,3702.Q9C9P3,3702.Q9MA79,3702.Q9SJQ9,3702.Q9SKP6	CYT1,FBA5,CFBP1,PFP-BETA1,FBA2,PFK3,F28G11.11,PFP-ALPHA2,F9E10.24,CYFBP,FBA6,TIM
ath00480	Glutathione metabolism	12	102	0.54	3.24	0.0043	3702.O48646,3702.P42770,3702.P52032,3702.Q42564,3702.Q42593,3702.Q8GY91,3702.Q8H0S9,3702.Q9FJI5,3702.Q9FUS8,3702.Q9FY99,3702.Q9LZI9,3702.Q9ZRT5	GPX6,EMB2360,GPX1,APX3,APXT,APX6,MPA1,G6PD6,GSTU17,G6PD2,GSTF13,GSTT1
ath00630	Glyoxylate and dicarboxylate metabolism	11	77	0.63	3.78	0.0023	3702.P10795,3702.P25819,3702.Q56YA5,3702.Q8GWU0,3702.Q8VZF1,3702.Q94B78,3702.Q9C9W5,3702.Q9LQL0,3702.Q9LSV0,3702.Q9S7E4,3702.Q9ZP05	RBCS-1A,CAT2,AGT1,PGLP2,AAE7,GLDP1,HPR,GDH3,GLYR1,FDH1,PMDH2
ath04146	Peroxisome	11	85	0.58	3.48	0.004	3702.O04200,3702.O65201,3702.P24704,3702.P25819,3702.Q56YA5,3702.Q94A82,3702.Q9CAP8,3702.Q9FK60,3702.Q9FMA3,3702.Q9SJH9,3702.Q9ZVF6	PXN,ACX2,CSD1,CAT2,AGT1,NUDT19,LACS9,CSD3,PEX5,F7D19.23,PAHX
ath00053	Ascorbate and aldarate metabolism	9	54	0.69	4.14	0.0029	3702.P92947,3702.Q42564,3702.Q42593,3702.Q8GY91,3702.Q93VR3,3702.Q9LF33,3702.Q9LIA8,3702.Q9LK94,3702.Q9SYG7	MDAR5,APX3,APXT,APX6,GME,UGD3,UGD2,MDAR4,ALDH7B4
ath00900	Terpenoid backbone biosynthesis	8	60	0.6	3.6	0.0157	3702.F4K0E8,3702.O81014,3702.P54873,3702.P69834,3702.Q09152,3702.Q67ZM7,3702.Q8S2T1,3702.Q9CAK8	ISPG,ISPE,HMGS,ISPD,FPS1,FOLK,CPT1,ISPF
ath00260	Glycine, serine and threonine metabolism	8	70	0.53	3.18	0.0259	3702.Q56YA5,3702.Q940M2,3702.Q94B78,3702.Q9C9W5,3702.Q9LQL0,3702.Q9SA18,3702.Q9SYG7,3702.Q9ZSS6	AGT1,AGT2,GLDP1,HPR,GDH3,AKHSDH1,ALDH7B4,OMR1
ath00250	Alanine, aspartate and glutamate metabolism	7	51	0.61	3.66	0.0229	3702.P46643,3702.Q43314,3702.Q56YA5,3702.Q940M2,3702.Q96529,3702.Q9SAK4,3702.Q9SI61	ASP1,GDH1-2,AGT1,AGT2,PURA,ALDH5F1,ASE1
ath00860	Porphyrin and chlorophyll metabolism	7	53	0.59	3.54	0.0259	3702.O48782,3702.Q43316,3702.Q84JH7,3702.Q8LDU4,3702.Q8LEU3,3702.Q9FEA2,3702.Q9SFH9	HO1,HEMC,SIRB,RCCR,NOL,OVA3,HEMB1
ath03060	Protein export	7	53	0.59	3.54	0.0259	3702.O80842,3702.P37107,3702.Q38885,3702.Q53YF3,3702.Q944J0,3702.Q9FXD4,3702.Q9LIH2	CPFTSY,FFC,SCY1,F21A20.140,F14M13.3,F12A21.17,Q9LIH2_ARATH
ath04712	Circadian rhythm - plant	6	39	0.66	3.96	0.0259	3702.P13114,3702.P43254,3702.Q08466,3702.Q43125,3702.Q93WK5,3702.Q94BT6	CHS,COP1,CKA2,CRY1,APRR7,ADO1
ath00920	Sulfur metabolism	6	42	0.63	3.78	0.0278	3702.O23264,3702.P47999,3702.Q42538,3702.Q43725,3702.Q9S850,3702.Q9SRW7	SBP1,OASB,SAT5,OASC,SOX,APK3
ath00650	Butanoate metabolism	5	20	0.87	5.22	0.0117	3702.P54873,3702.Q8VZF1,3702.Q93YZ7,3702.Q9LSV0,3702.Q9SAK4	HMGS,AAE7,F20M17.15,GLYR1,ALDH5F1

## Sheet: Graph
pathway	enrichment	pvalue	count	class
Biosynthesis of secondary metabolites	2.22	3.4e-08	67	Blue
Metabolic pathways	1.68	5.03e-08	101	Blue
Biosynthesis of amino acids	3.3	0.00011	20	Blue
Carbon metabolism	3.12	0.00013	21	Blue
Peroxisome	3.96	0.00078	93	Blue
plant-pathogen interaction	3.06	0.0141	12	Blue
alpha-Linolenic acid metabolism	4.68	0.0157	6	Blue
Fatty acid degradation	4.44	0.0209	6	Blue
Plant-pathogen interaction	2.64	0.0209	13	Blue
One carbon pool by folate	5.46	0.0257	4	Blue
mRNA surveillance pathway	3.18	0.0257	9	Blue
MAPK signaling pathway - plant	6.8	4.15e-17	96	Blue
Plant hormone signal transduction	2.1	0.0449	15	Blue
Metabolic pathways	2.1	1.54e-11	20	Green
Biosynthesis of secondary metabolites	2.58	6.03e-10	61	Green
Aminoacyl-tRNA biosynthesis	6.12	1.83e-06	11	Green
Porphyrin and chlorophyll metabolism	6.06	6.87e-06	10	Green
Arginine biosynthesis	5.7	0.0029	6	Green
Proteasome	4.8	0.0049	7	Green
Carbon metabolism	2.46	0.0439	13	Green
Fatty acid metabolism	3.96	0.00452	6	Green
Protein processing in endoplasmic reticulum	2.7	0.00452	11	Green
Oxidative phosphorylation	9.3	1.91e-14	13	Green-Yellow
Proteasome	10.68	7.71e-12	29	Green-Yellow
Citrate cycle (TCA cycle)	9.9	1.95e-08	17	Green-Yellow
Metabolic pathways	3.6	1.42e-07	23	Green-Yellow
Carbon metabolism	6.42	1.3e-05	8	Green-Yellow
Propanoate metabolism	8.64	0.0048	3	Green-Yellow
biosynthesis of amino acids	6.84	0.0283	13	Green-Yellow
Plant-type vacuole	5.7	0.00011	11	Magenta
Vacuole	4.74	0.00011	14	Magenta
Cytoplasm	1.14	0.0014	59	Magenta
Membrane-bounded organelle	1.02	0.0014	64	Magenta
Intracellular membrane-bounded organelle	1.08	0.0014	62	Magenta
Metabolic pathways	2.58	4.95e-11	65	Red
Biosynthesis of secondary metabolites	3	9.65e-09	41	Red
Carbon metabolism	4.32	1.86e-05	15	Red
Biosynthesis of amino acids	4.44	2.05e-05	14	Red
Citrate cycle (TCA cycle)	6.18	0.00022	7	Red
Glycolysis / Gluconeogenesis	4.8	0.0013	8	Red
Amino sugar and nucleotide sugar metabolism	4.2	0.00114	7	Red
Proteasome	5.34	0.00114	5	Red
Protein processing in endoplasmic reticulum	3.6	0.00114	9	Red
Glyoxylate and dicarboxylate metabolism	4.74	0.0233	5	Red
mRNA surveillance pathway	4.14	0.0233	6	Red
Cysteine and methionine metabolism	4.02	0.0249	6	Red
Alanine, aspartate and glutamate metabolism	5.22	0.0274	4	Red
Pyruvate metabolism	4.44	0.0274	5	Red
Peroxisome	4.44	0.0274	5	Red
Fructose and mannose metabolism	4.68	0.0438	4	Red
Autophagy	3.24	0.0438	7	Red
Metabolic pathways	1.98	4.15e-17	164	Turquoise
Biosynthesis of secondary metabolites	2.1	1.85e-10	92	Turquoise
Carbon metabolism	3.72	1.55e-10	38	Turquoise
Biosynthesis of amino acids	2.7	0.0004	23	Turquoise
Carbon fixation in photosynthetic organisms	5.16	7.53e-08	17	Turquoise
Protein processing in endoplasmic reticulum	2.1	0.0259	16	Turquoise
Pentose phosphate pathway	5.28	3.02e-07	15	Turquoise
Endocytosis	2.46	0.00168	14	Turquoise
Glycolysis / Gluconeogenesis	3.06	0.0043	13	Turquoise
Fructose and mannose metabolism	4.56	0.0001	12	Turquoise
Glutathione metabolism	3.24	0.0043	12	Turquoise
Glyoxylate and dicarboxylate metabolism	3.78	0.0023	11	Turquoise
Peroxisome	3.48	0.004	11	Turquoise
Ascorbate and aldarate metabolism	4.14	0.0029	9	Turquoise
Terpenoid backbone biosynthesis	3.6	0.0157	8	Turquoise
Glycine, serine and threonine metabolism	3.18	0.0259	8	Turquoise
Alanine, aspartate and glutamate metabolism	3.66	0.0229	7	Turquoise
Porphyrin and chlorophyll metabolism	3.54	0.0259	7	Turquoise
Protein export	3.54	0.0259	7	Turquoise
Circadian rhythm - plant	3.96	0.0259	6	Turquoise
Sulfur metabolism	3.78	0.0278	6	Turquoise
Butanoate metabolism	5.22	0.0117	5	Turquoise
