# Supplementary material for: Unveiling functional module associated with fungal disease stress in barley (Hordeum vulgare)
Source: Biochem Biophys Rep. 2025 Feb 20;41:101958. doi: 10.1016/j.bbrep.2025.101958 (PMC11891694; doi:10.1016/j.bbrep.2025.101958)
Supplement: Multimedia component 5 [file mmc5.xlsx]

## Sheet: TFs
Supplementary file S6. Identified transcription factors in significant modules
TF ID	Family	Best hit in A. thaliana	Blast e-value	Description for the best hit
HORVU.MOREX.r3.4HG0379380	bZIP	AT4G28610.1	2e-70	phosphate starvation response 1
HORVU.MOREX.r3.5HG0536140	HSF	AT1G32330.1	1e-133	heat shock transcription factor A1D
HORVU.MOREX.r3.7HG0680770	SBP	AT1G20980.1	0	squamosa promoter binding protein-like 14
HORVU.MOREX.r3.2HG0119190	bZIP	AT3G56660.1	2e-90	basic region/leucine zipper motif protein 49
HORVU.MOREX.r3.5HG0449210	bZIP	AT2G35530.1	1e-119	basic region/leucine zipper transcription factor 16
HORVU.MOREX.r3.7HG0679780	EIL	AT1G73730.1	1e-140	ETHYLENE-INSENSITIVE3-like 3
HORVU.MOREX.r3.3HG0254070	GeBP	AT1G11510.1	3e-06	DNA-binding storekeeper protein-related transcriptional regulator
HORVU.MOREX.r3.3HG0279250	NAC	AT5G44180.1	0	Homeodomain-like transcriptional regulator
HORVU.MOREX.r3.1HG0077220	HB-PHD	AT3G19510.1	1e-98	Homeodomain-like protein with RING/FYVE/PHD-type zinc finger domain
HORVU.MOREX.r3.5HG0497200	MYB	AT1G09770.1	0	cell division cycle 5
HORVU.MOREX.r3.5HG0529660	SBP	AT3G60030.1	0	squamosa promoter-binding protein-like 12
HORVU.MOREX.r3.7HG0680770	SBP	AT1G20980.1	0	squamosa promoter binding protein-like 14
HORVU.MOREX.r3.7HG0695480	WRKY	AT1G13960.1	9e-66	WRKY DNA-binding protein 4
HORVU.MOREX.r3.5HG0452840	C3H	AT5G63260.2	8e-75	C3H family protein
HORVU.MOREX.r3.3HG0313110	ARF	AT5G62000.3	0	auxin response factor 2
HORVU.MOREX.r3.3HG0224000	bHLH	AT5G57150.1	1e-41	bHLH family protein
HORVU.MOREX.r3.3HG0309530	bHLH	AT3G07340.1	2e-66	bHLH family protein
HORVU.MOREX.r3.4HG0363820	bHLH	AT3G47640.2	2e-32	bHLH family protein
HORVU.MOREX.r3.5HG0493040	bHLH	AT1G68920.1	1e-55	bHLH family protein
HORVU.MOREX.r3.4HG0380820	bZIP	AT3G12250.1	1e-174	TGACG motif-binding factor 6
HORVU.MOREX.r3.3HG0254020	C3H	AT2G47850.1	1e-132	C3H family protein
HORVU.MOREX.r3.3HG0309660	C3H	AT3G02830.1	1e-145	zinc finger protein 1
HORVU.MOREX.r3.5HG0452840	C3H	AT5G63260.2	8e-75	C3H family protein
HORVU.MOREX.r3.7HG0652150	DBB	AT1G78600.1	5e-68	light-regulated zinc finger protein 1
HORVU.MOREX.r3.4HG0336620	GRAS	AT1G14920.1	0	GRAS family protein
HORVU.MOREX.r3.1HG0077220	HB-PHD	AT3G19510.1	1e-98	Homeodomain-like protein with RING/FYVE/PHD-type zinc finger domain
HORVU.MOREX.r3.3HG0330150	MYB	AT5G59780.3	2e-62	myb domain protein 59
HORVU.MOREX.r3.1HG0057900	MYB_related	AT5G61620.1	3e-38	MYB_related family protein
HORVU.MOREX.r3.3HG0251900	WRKY	AT1G62300.1	1e-132	WRKY family protein
HORVU.MOREX.r3.4HG0340900	WRKY	AT5G28650.1	5e-62	WRKY DNA-binding protein 74
HORVU.MOREX.r3.3HG0313110	ARF	AT5G62000.3	0	auxin response factor 2
HORVU.MOREX.r3.2HG0134870	B3	AT4G32010.1	1e-153	HSI2-like 1
HORVU.MOREX.r3.2HG0138530	bHLH	AT5G54680.1	4e-78	bHLH family protein
HORVU.MOREX.r3.7HG0702010	bHLH	AT5G54680.1	3e-71	bHLH family protein
HORVU.MOREX.r3.1HG0075860	bZIP	AT5G44080.1	7e-33	bZIP family protein
HORVU.MOREX.r3.2HG0119190	bZIP	AT3G56660.1	2e-90	basic region/leucine zipper motif protein 49
HORVU.MOREX.r3.5HG0463060	bZIP	AT3G56850.1	2e-68	ABA-responsive element binding protein 3
HORVU.MOREX.r3.1HG0002870	C2H2	AT4G06634.1	1e-102	C2H2 family protein
HORVU.MOREX.r3.2HG0187780	C2H2	AT2G02080.1	1e-119	indeterminate(ID)-domain 4
HORVU.MOREX.r3.3HG0299100	C2H2	AT1G34370.2	1e-157	C2H2 family protein
HORVU.MOREX.r3.1HG0015250	C3H	AT5G58620.1	1e-136	C3H family protein
HORVU.MOREX.r3.3HG0254020	C3H	AT2G47850.1	1e-132	C3H family protein
HORVU.MOREX.r3.5HG0469210	MYB	AT3G02380.1	3e-50	CONSTANS-like 2
HORVU.MOREX.r3.6HG0569830	MYB	AT5G57660.1	2e-64	CONSTANS-like 5
HORVU.MOREX.r3.7HG0740600	MYB	AT5G57660.1	2e-60	CONSTANS-like 5
HORVU.MOREX.r3.7HG0652150	DBB	AT1G78600.1	5e-68	light-regulated zinc finger protein 1
HORVU.MOREX.r3.4HG0380030	EIL	AT3G20770.1	1e-173	EIL family protein
HORVU.MOREX.r3.7HG0679780	EIL	AT1G73730.1	1e-140	ETHYLENE-INSENSITIVE3-like 3
HORVU.MOREX.r3.6HG0582480	ERF	AT4G13040.2	1e-45	ERF family protein
HORVU.MOREX.r3.7HG0661060	ERF	AT1G53910.1	7e-46	related to AP2 12
HORVU.MOREX.r3.3HG0250220	bZIP	AT2G20570.1	1e-74	GBF's pro-rich region-interacting factor 1
HORVU.MOREX.r3.5HG0528890	GATA	AT3G06740.1	4e-25	GATA transcription factor 15
HORVU.MOREX.r3.3HG0254070	GeBP	AT1G11510.1	3e-06	DNA-binding storekeeper protein-related transcriptional regulator
HORVU.MOREX.r3.5HG0514020	GRAS	AT5G48150.1	0	GRAS family protein
HORVU.MOREX.r3.3HG0279250	NAC	AT5G44180.1	0	Homeodomain-like transcriptional regulator
HORVU.MOREX.r3.7HG0676860	NAC	AT3G18380.1	1e-120	sequence-specific DNA binding transcription factors;sequence-specific DNA binding
HORVU.MOREX.r3.1HG0077220	HB-PHD	AT3G19510.1	1e-98	Homeodomain-like protein with RING/FYVE/PHD-type zinc finger domain
HORVU.MOREX.r3.6HG0611880	HD-ZIP	AT3G01470.1	3e-63	homeobox 1
HORVU.MOREX.r3.5HG0508650	LSD	AT4G20380.1	3e-56	LSD family protein
HORVU.MOREX.r3.6HG0540820	MIKC_MADS	AT2G45660.1	1e-60	AGAMOUS-like 20
HORVU.MOREX.r3.4HG0358770	MYB	AT5G59780.3	1e-77	myb domain protein 59
HORVU.MOREX.r3.5HG0497200	MYB	AT1G09770.1	0	cell division cycle 5
HORVU.MOREX.r3.7HG0674530	MYB	AT5G41020.1	5e-98	MYB_related family protein
HORVU.MOREX.r3.1HG0057900	MYB_related	AT5G61620.1	3e-39	MYB_related family protein
HORVU.MOREX.r3.2HG0210040	MYB_related	AT5G08520.1	1e-94	MYB family protein
HORVU.MOREX.r3.3HG0236520	MYB_related	AT5G56840.1	4e-51	MYB_related family protein
HORVU.MOREX.r3.7HG0636370	MYB_related	AT3G09600.1	3e-84	MYB_related family protein
HORVU.MOREX.r3.5HG0494790	NAC	AT2G33480.2	1e-44	NAC domain containing protein 41
HORVU.MOREX.r3.7HG0684820	NAC	AT5G13180.1	4e-37	NAC domain containing protein 83
HORVU.MOREX.r3.4HG0404220	NF-YA	AT3G20910.1	3e-42	nuclear factor Y, subunit A9
HORVU.MOREX.r3.3HG0303530	NF-YB	AT3G53340.1	6e-69	nuclear factor Y, subunit B10
HORVU.MOREX.r3.2HG0178290	Nin-like	AT3G59580.1	0	Nin-like family protein
HORVU.MOREX.r3.5HG0529660	SBP	AT3G60030.1	0	squamosa promoter-binding protein-like 12
HORVU.MOREX.r3.7HG0670770	SBP	AT2G47070.1	1e-177	squamosa promoter binding protein-like 1
HORVU.MOREX.r3.7HG0680770	SBP	AT1G20980.1	0	squamosa promoter binding protein-like 14
HORVU.MOREX.r3.5HG0420480	TALE	AT4G34610.2	1e-123	BEL1-like homeodomain 6
HORVU.MOREX.r3.7HG0744200	TALE	AT5G25220.2	1e-145	KNOTTED1-like homeobox gene 3
HORVU.MOREX.r3.6HG0568300	TALE	AT5G25220.1	1e-149	KNOTTED1-like homeobox gene 3
HORVU.MOREX.r3.1HG0094470	Trihelix	AT1G21200.1	1e-101	sequence-specific DNA binding transcription factors
HORVU.MOREX.r3.4HG0349550	Trihelix	AT1G21200.1	6e-95	sequence-specific DNA binding transcription factors
HORVU.MOREX.r3.5HG0448590	WRKY	AT1G13960.1	1e-125	WRKY DNA-binding protein 4
HORVU.MOREX.r3.4HG0395240	ARR-B	AT4G16110.1	1e-117	response regulator 2
HORVU.MOREX.r3.5HG0519420	bZIP	AT5G28770.2	3e-48	bZIP family protein
HORVU.MOREX.r3.5HG0430170	LSD	AT4G20380.2	9e-59	LSD family protein
HORVU.MOREX.r3.5HG0510920	MYB_related	AT1G14350.1	0.0001	MYB family protein
HORVU.MOREX.r3.3HG0289300	VOZ	AT1G28520.2	1e-151	vascular plant one zinc finger protein
HORVU.MOREX.r3.6HG0564520	Whirly	AT1G71260.1	7e-76	WHIRLY 2
HORVU.MOREX.r3.7HG0681550	ARF	AT1G19220.1	0	auxin response factor 19
HORVU.MOREX.r3.6HG0568450	ARR-B	AT2G25180.1	1e-116	response regulator 12
HORVU.MOREX.r3.7HG0702010	bHLH	AT5G54680.1	3e-71	bHLH family protein
HORVU.MOREX.r3.5HG0519420	bZIP	AT5G28770.2	3e-48	bZIP family protein
HORVU.MOREX.r3.6HG0554560	bZIP	AT1G75390.1	4e-36	basic leucine-zipper 44
HORVU.MOREX.r3.7HG0739110	bZIP	AT5G24800.1	3e-39	basic leucine zipper 9
HORVU.MOREX.r3.6HG0609850	C3H	AT3G08505.1	1e-123	C3H family protein
HORVU.MOREX.r3.7HG0675280	C3H	AT3G08505.1	1e-143	C3H family protein
HORVU.MOREX.r3.7HG0724580	C3H	AT5G06770.1	1e-58	C3H family protein
HORVU.MOREX.r3.6HG0569830	MYB	AT5G57660.1	2e-64	CONSTANS-like 5
HORVU.MOREX.r3.7HG0740600	MYB	AT5G57660.1	2e-60	CONSTANS-like 5
HORVU.MOREX.r3.6HG0592870	DBB	AT2G31380.1	5e-71	salt tolerance homologue
HORVU.MOREX.r3.6HG0582480	ERF	AT4G13040.2	1e-45	ERF family protein
HORVU.MOREX.r3.7HG0726850	bZIP	AT3G13040.1	5e-93	bZIP family protein
HORVU.MOREX.r3.5HG0528890	GATA	AT3G06740.1	4e-25	GATA transcription factor 15
HORVU.MOREX.r3.5HG0514020	GRAS	AT5G48150.1	0	GRAS family protein
HORVU.MOREX.r3.7HG0676860	NAC	AT3G18380.1	1e-120	sequence-specific DNA binding transcription factors;sequence-specific DNA binding
HORVU.MOREX.r3.6HG0611880	HD-ZIP	AT3G01470.1	3e-63	homeobox 1
HORVU.MOREX.r3.5HG0508650	LSD	AT4G20380.2	7e-58	LSD family protein
HORVU.MOREX.r3.6HG0540820	MIKC_MADS	AT2G45660.1	1e-60	AGAMOUS-like 20
HORVU.MOREX.r3.7HG0674530	MYB	AT5G41020.1	5e-98	MYB_related family protein
HORVU.MOREX.r3.7HG0636370	MYB_related	AT3G09600.1	3e-84	MYB_related family protein
HORVU.MOREX.r3.7HG0639370	MYB_related	AT1G49010.1	2e-81	MYB family protein
HORVU.MOREX.r3.7HG0736900	MYB_related	AT5G52660.2	4e-94	MYB_related family protein
HORVU.MOREX.r3.5HG0524540	NAC	AT5G08790.1	3e-90	NAC family protein
HORVU.MOREX.r3.7HG0684820	NAC	AT5G13180.1	4e-37	NAC domain containing protein 83
HORVU.MOREX.r3.7HG0744200	TALE	AT5G25220.2	1e-145	KNOTTED1-like homeobox gene 3
HORVU.MOREX.r3.6HG0568300	TALE	AT5G25220.1	1e-149	KNOTTED1-like homeobox gene 3
HORVU.MOREX.r3.6HG0564520	Whirly	AT1G71260.1	7e-76	WHIRLY 2
HORVU.MOREX.r3.2HG0170170	ARF	AT1G59750.4	0	auxin response factor 1
HORVU.MOREX.r3.2HG0134870	B3	AT4G32010.1	1e-153	HSI2-like 1
HORVU.MOREX.r3.2HG0138530	bHLH	AT5G54680.1	4e-78	bHLH family protein
HORVU.MOREX.r3.1HG0075860	bZIP	AT5G44080.1	7e-33	bZIP family protein
HORVU.MOREX.r3.3HG0260410	bZIP	AT3G12250.1	1e-174	TGACG motif-binding factor 6
HORVU.MOREX.r3.1HG0095390	C2H2	AT5G03740.1	1e-20	histone deacetylase 2C
HORVU.MOREX.r3.2HG0187780	C2H2	AT2G02080.1	1e-119	indeterminate(ID)-domain 4
HORVU.MOREX.r3.1HG0015250	C3H	AT5G58620.1	1e-136	C3H family protein
HORVU.MOREX.r3.2HG0145580	NAC	AT4G16150.1	0	calmodulin binding;transcription regulators
HORVU.MOREX.r3.2HG0178580	MYB	AT5G57660.1	2e-77	CONSTANS-like 5
HORVU.MOREX.r3.2HG0111100	EIL	AT2G27050.1	1e-151	ETHYLENE-INSENSITIVE3-like 1
HORVU.MOREX.r3.3HG0250220	bZIP	AT2G20570.1	1e-74	GBF's pro-rich region-interacting factor 1
HORVU.MOREX.r3.2HG0178290	Nin-like	AT3G59580.1	0	Nin-like family protein
HORVU.MOREX.r3.3HG0249960	Nin-like	AT4G24020.1	0	NIN like protein 7
HORVU.MOREX.r3.2HG0165740	S1Fa-like	AT2G37120.1	9e-14	S1FA-like DNA-binding protein
HORVU.MOREX.r3.3HG0312310	ARF	AT5G62000.3	0	auxin response factor 2
HORVU.MOREX.r3.7HG0681550	ARF	AT1G19220.1	0	auxin response factor 19
HORVU.MOREX.r3.4HG0395240	ARR-B	AT4G16110.1	1e-117	response regulator 2
HORVU.MOREX.r3.6HG0568450	ARR-B	AT2G25180.1	1e-116	response regulator 12
HORVU.MOREX.r3.4HG0331880	NAC	AT2G45880.1	0	NAC family protein
HORVU.MOREX.r3.5HG0430270	bHLH	AT1G09530.2	3e-35	phytochrome interacting factor 3
HORVU.MOREX.r3.7HG0702010	bHLH	AT5G54680.1	3e-71	bHLH family protein
HORVU.MOREX.r3.4HG0380820	bZIP	AT3G12250.1	1e-174	TGACG motif-binding factor 6
HORVU.MOREX.r3.5HG0486380	bZIP	AT4G34000.3	9e-44	abscisic acid responsive elements-binding factor 3
HORVU.MOREX.r3.5HG0519420	bZIP	AT5G28770.2	3e-48	bZIP family protein
HORVU.MOREX.r3.6HG0554560	bZIP	AT1G75390.1	4e-36	basic leucine-zipper 44
HORVU.MOREX.r3.7HG0739110	bZIP	AT5G24800.1	3e-39	basic leucine zipper 9
HORVU.MOREX.r3.3HG0299100	C2H2	AT1G34370.2	1e-157	C2H2 family protein
HORVU.MOREX.r3.3HG0303500	C3H	AT2G20280.1	1e-168	C3H family protein
HORVU.MOREX.r3.6HG0609850	C3H	AT3G08505.1	1e-123	C3H family protein
HORVU.MOREX.r3.7HG0675280	C3H	AT3G08505.1	1e-143	C3H family protein
HORVU.MOREX.r3.7HG0724580	C3H	AT5G06770.1	1e-58	C3H family protein
HORVU.MOREX.r3.4HG0337070	MYB	AT1G25440.1	3e-71	B-box type zinc finger protein with CCT domain
HORVU.MOREX.r3.5HG0469210	MYB	AT3G02380.1	3e-50	CONSTANS-like 2
HORVU.MOREX.r3.6HG0569830	MYB	AT5G57660.1	2e-64	CONSTANS-like 5
HORVU.MOREX.r3.7HG0740600	MYB	AT5G57660.1	2e-60	CONSTANS-like 5
HORVU.MOREX.r3.6HG0592870	DBB	AT2G31380.1	5e-71	salt tolerance homologue
HORVU.MOREX.r3.4HG0403400	Dof	AT5G39660.1	2e-65	cycling DOF factor 2
HORVU.MOREX.r3.4HG0380030	EIL	AT3G20770.1	1e-173	EIL family protein
HORVU.MOREX.r3.4HG0405710	ERF	AT1G72360.3	7e-35	ERF family protein
HORVU.MOREX.r3.6HG0582480	ERF	AT4G13040.2	1e-45	ERF family protein
HORVU.MOREX.r3.6HG0614420	ERF	AT1G78080.1	3e-72	related to AP2 4
HORVU.MOREX.r3.5HG0471950	bZIP	AT2G01060.1	6e-96	bZIP family protein
HORVU.MOREX.r3.7HG0726850	bZIP	AT3G13040.1	5e-93	bZIP family protein
HORVU.MOREX.r3.5HG0528890	GATA	AT3G06740.1	4e-25	GATA transcription factor 15
HORVU.MOREX.r3.3HG0307400	GRAS	AT1G21450.1	0	SCARECROW-like 1
HORVU.MOREX.r3.5HG0514020	GRAS	AT5G48150.1	0	GRAS family protein
HORVU.MOREX.r3.3HG0279250	NAC	AT5G44180.1	0	Homeodomain-like transcriptional regulator
HORVU.MOREX.r3.7HG0676860	NAC	AT3G18380.1	1e-120	sequence-specific DNA binding transcription factors;sequence-specific DNA binding
HORVU.MOREX.r3.6HG0611880	HD-ZIP	AT3G01470.1	3e-63	homeobox 1
HORVU.MOREX.r3.5HG0430170	LSD	AT4G20380.2	9e-59	LSD family protein
HORVU.MOREX.r3.5HG0508650	LSD	AT4G20380.2	7e-58	LSD family protein
HORVU.MOREX.r3.6HG0540820	MIKC_MADS	AT2G45660.1	1e-60	AGAMOUS-like 20
HORVU.MOREX.r3.4HG0358770	MYB	AT5G59780.3	1e-77	myb domain protein 59
HORVU.MOREX.r3.7HG0674530	MYB	AT5G41020.1	5e-98	MYB_related family protein
HORVU.MOREX.r3.7HG0636370	MYB_related	AT3G09600.1	3e-84	MYB_related family protein
HORVU.MOREX.r3.7HG0639370	MYB_related	AT1G49010.1	2e-81	MYB family protein
HORVU.MOREX.r3.7HG0736900	MYB_related	AT5G52660.2	4e-94	MYB_related family protein
HORVU.MOREX.r3.5HG0494790	NAC	AT2G33480.2	1e-44	NAC domain containing protein 41
HORVU.MOREX.r3.5HG0524540	NAC	AT5G08790.1	3e-90	NAC family protein
HORVU.MOREX.r3.7HG0684820	NAC	AT5G13180.1	4e-37	NAC domain containing protein 83
HORVU.MOREX.r3.4HG0404220	NF-YA	AT3G20910.1	3e-42	nuclear factor Y, subunit A9
HORVU.MOREX.r3.3HG0303530	NF-YB	AT3G53340.1	6e-69	nuclear factor Y, subunit B10
HORVU.MOREX.r3.4HG0391570	NF-YC	AT5G63470.2	2e-76	nuclear factor Y, subunit C4
HORVU.MOREX.r3.5HG0420480	TALE	AT4G34610.2	1e-123	BEL1-like homeodomain 6
HORVU.MOREX.r3.7HG0744200	TALE	AT5G25220.2	1e-145	KNOTTED1-like homeobox gene 3
HORVU.MOREX.r3.6HG0568300	TALE	AT5G25220.1	1e-149	KNOTTED1-like homeobox gene 3
HORVU.MOREX.r3.4HG0349550	Trihelix	AT1G21200.1	6e-95	sequence-specific DNA binding transcription factors
HORVU.MOREX.r3.3HG0289300	VOZ	AT1G28520.2	1e-151	vascular plant one zinc finger protein
HORVU.MOREX.r3.6HG0564520	Whirly	AT1G71260.1	7e-76	WHIRLY 2
HORVU.MOREX.r3.4HG0340900	WRKY	AT5G28650.1	1e-93	WRKY DNA-binding protein 74
HORVU.MOREX.r3.5HG0448590	WRKY	AT1G13960.1	1e-125	WRKY DNA-binding protein 4
HORVU.MOREX.r3.1HG0075860	bZIP	AT5G44080.1	7e-33	bZIP family protein
HORVU.MOREX.r3.1HG0015250	C3H	AT5G58620.1	1e-136	C3H family protein
HORVU.MOREX.r3.2HG0133650	C3H	AT2G41900.1	1e-155	CCCH-type zinc finger protein with ARM repeat domain
HORVU.MOREX.r3.1HG0062390	ERF	AT2G40340.1	6e-47	ERF family protein
HORVU.MOREX.r3.1HG0057900	MYB_related	AT5G61620.1	3e-38	MYB_related family protein
HORVU.MOREX.r3.3HG0309530	bHLH	AT3G07340.1	2e-66	bHLH family protein
HORVU.MOREX.r3.4HG0363820	bHLH	AT3G47640.2	2e-32	bHLH family protein
HORVU.MOREX.r3.7HG0723770	bZIP	AT1G42990.1	9e-17	basic region/leucine zipper motif 60
HORVU.MOREX.r3.6HG0611210	Dof	AT5G60200.1	2e-37	TARGET OF MONOPTEROS 6
HORVU.MOREX.r3.6HG0621670	ERF	AT1G53910.3	2e-46	related to AP2 12
HORVU.MOREX.r3.5HG0471940	bZIP	AT3G24120.1	1e-68	bZIP family protein
HORVU.MOREX.r3.7HG0728220	GATA	AT1G51600.2	2e-77	ZIM-LIKE 2
HORVU.MOREX.r3.7HG0713870	NAC	AT5G11270.1	2e-62	NAC domain containing protein
HORVU.MOREX.r3.6HG0631820	NAC	AT5G04410.1	1e-78	NAC domain containing protein 2
HORVU.MOREX.r3.6HG0557190	SBP	AT5G43270.1	1e-53	squamosa promoter binding protein-like 2
HORVU.MOREX.r3.4HG0334360	TALE	AT4G34610.2	1e-127	BEL1-like homeodomain 6
HORVU.MOREX.r3.4HG0339810	TALE	AT4G36870.2	1e-139	BEL1-like homeodomain 2
HORVU.MOREX.r3.6HG0585390	Trihelix	AT5G63420.1	0	Trihelix family protein
HORVU.MOREX.r3.3HG0309530	bHLH	AT3G07340.1	2e-66	bHLH family protein
HORVU.MOREX.r3.4HG0363820	bHLH	AT3G47640.2	2e-32	bHLH family protein
HORVU.MOREX.r3.7HG0723770	bZIP	AT1G42990.1	9e-17	basic region/leucine zipper motif 60
HORVU.MOREX.r3.6HG0611210	Dof	AT5G60200.1	2e-37	TARGET OF MONOPTEROS 6
HORVU.MOREX.r3.6HG0621670	ERF	AT1G53910.3	2e-46	related to AP2 12
HORVU.MOREX.r3.5HG0471940	bZIP	AT3G24120.1	1e-68	bZIP family protein
HORVU.MOREX.r3.7HG0728220	GATA	AT1G51600.2	2e-77	ZIM-LIKE 2
HORVU.MOREX.r3.7HG0713870	NAC	AT5G11270.1	2e-62	NAC domain containing protein
HORVU.MOREX.r3.6HG0631820	NAC	AT5G04410.1	1e-78	NAC domain containing protein 2
HORVU.MOREX.r3.6HG0557190	SBP	AT5G43270.1	1e-53	squamosa promoter binding protein-like 2
HORVU.MOREX.r3.4HG0334360	TALE	AT4G34610.2	1e-127	BEL1-like homeodomain 6
HORVU.MOREX.r3.4HG0339810	TALE	AT4G36870.2	1e-139	BEL1-like homeodomain 2
HORVU.MOREX.r3.6HG0585390	Trihelix	AT5G63420.1	0	Trihelix family protein
HORVU.MOREX.r3.2HG0170170	ARF	AT1G59750.4	0	auxin response factor 1
HORVU.MOREX.r3.2HG0134870	B3	AT4G32010.1	1e-153	HSI2-like 1
HORVU.MOREX.r3.2HG0138530	bHLH	AT5G54680.1	4e-78	bHLH family protein
HORVU.MOREX.r3.1HG0075860	bZIP	AT5G44080.1	7e-33	bZIP family protein
HORVU.MOREX.r3.2HG0110640	bZIP	AT3G12250.1	1e-172	TGACG motif-binding factor 6
HORVU.MOREX.r3.2HG0119190	bZIP	AT3G56660.1	2e-90	basic region/leucine zipper motif protein 49
HORVU.MOREX.r3.5HG0463060	bZIP	AT3G56850.1	2e-68	ABA-responsive element binding protein 3
HORVU.MOREX.r3.1HG0011380	C2H2	AT1G72050.2	1e-118	transcription factor IIIA
HORVU.MOREX.r3.1HG0095390	C2H2	AT5G03740.1	1e-20	histone deacetylase 2C
HORVU.MOREX.r3.2HG0187780	C2H2	AT2G02080.1	1e-119	indeterminate(ID)-domain 4
HORVU.MOREX.r3.3HG0236170	C2H2	AT1G55110.1	1e-124	indeterminate(ID)-domain 7
HORVU.MOREX.r3.1HG0015250	C3H	AT5G58620.1	1e-136	C3H family protein
HORVU.MOREX.r3.3HG0303500	C3H	AT2G20280.1	1e-168	C3H family protein
HORVU.MOREX.r3.5HG0456170	C3H	AT3G02830.1	1e-146	zinc finger protein 1
HORVU.MOREX.r3.2HG0145580	CAMTA	AT4G16150.1	0	calmodulin binding;transcription regulators
HORVU.MOREX.r3.2HG0178580	MYB	AT5G57660.1	2e-77	CONSTANS-like 5
HORVU.MOREX.r3.4HG0337070	MYB	AT1G25440.1	3e-71	B-box type zinc finger protein with CCT domain
HORVU.MOREX.r3.5HG0469210	MYB	AT3G02380.1	3e-50	CONSTANS-like 2
HORVU.MOREX.r3.4HG0403400	Dof	AT5G39660.1	2e-65	cycling DOF factor 2
HORVU.MOREX.r3.2HG0111100	EIL	AT2G27050.1	1e-151	ETHYLENE-INSENSITIVE3-like 1
HORVU.MOREX.r3.4HG0380030	EIL	AT3G20770.1	1e-173	EIL family protein
HORVU.MOREX.r3.2HG0155540	bZIP	AT2G03500.1	2e-53	bZIP family protein
HORVU.MOREX.r3.3HG0250220	bZIP	AT2G20570.1	1e-74	GBF's pro-rich region-interacting factor 1
HORVU.MOREX.r3.5HG0471950	bZIP	AT2G01060.1	8e-96	bZIP family protein
HORVU.MOREX.r3.1HG0023970	GATA	AT5G26930.1	5e-20	GATA transcription factor 23
HORVU.MOREX.r3.3HG0254070	GeBP	AT1G11510.1	3e-06	DNA-binding storekeeper protein-related transcriptional regulator
HORVU.MOREX.r3.1HG0043710	HD-ZIP	AT5G60690.1	0	HD-ZIP family protein
HORVU.MOREX.r3.4HG0402170	HSF	AT3G22830.1	1e-95	heat shock transcription factor A6B
HORVU.MOREX.r3.1HG0074190	LSD	AT1G32540.3	3e-74	lsd one like 1
HORVU.MOREX.r3.1HG0009050	MYB	AT3G46130.1	5e-64	myb domain protein 48
HORVU.MOREX.r3.5HG0442330	MYB	AT5G59780.3	1e-81	myb domain protein 59
HORVU.MOREX.r3.1HG0057970	MYB_related	AT5G47390.1	1e-110	MYB_related family protein
HORVU.MOREX.r3.2HG0210040	MYB_related	AT5G08520.1	1e-94	MYB family protein
HORVU.MOREX.r3.3HG0236520	MYB_related	AT5G56840.1	4e-51	MYB_related family protein
HORVU.MOREX.r3.4HG0391570	NF-YC	AT5G63470.2	2e-76	nuclear factor Y, subunit C4
HORVU.MOREX.r3.2HG0178290	Nin-like	AT3G59580.1	0	Nin-like family protein
HORVU.MOREX.r3.3HG0249960	Nin-like	AT4G24020.1	0	NIN like protein 7
HORVU.MOREX.r3.2HG0165740	S1Fa-like	AT2G37120.1	1e-12	S1FA-like DNA-binding protein
HORVU.MOREX.r3.4HG0339810	TALE	AT4G36870.2	1e-139	BEL1-like homeodomain 2
HORVU.MOREX.r3.4HG0349550	Trihelix	AT1G21200.1	6e-95	sequence-specific DNA binding transcription factors
HORVU.MOREX.r3.3HG0289300	VOZ	AT1G28520.2	1e-151	vascular plant one zinc finger protein
HORVU.MOREX.r3.7HG0681550	ARF	AT1G19220.1	0	auxin response factor 19
HORVU.MOREX.r3.6HG0568450	ARR-B	AT2G25180.1	1e-116	response regulator 12
HORVU.MOREX.r3.5HG0519660	bHLH	AT4G02590.3	6e-78	bHLH family protein
HORVU.MOREX.r3.7HG0679760	bHLH	AT2G42280.1	5e-66	bHLH family protein
HORVU.MOREX.r3.7HG0702010	bHLH	AT5G54680.1	3e-71	bHLH family protein
HORVU.MOREX.r3.3HG0260410	bZIP	AT3G12250.1	1e-174	TGACG motif-binding factor 6
HORVU.MOREX.r3.6HG0570630	bZIP	AT5G24800.1	7e-44	basic leucine zipper 9
HORVU.MOREX.r3.3HG0299100	C2H2	AT1G34370.2	1e-157	C2H2 family protein
HORVU.MOREX.r3.6HG0585610	C2H2	AT4G06634.1	1e-109	C2H2 family protein
HORVU.MOREX.r3.6HG0609850	C3H	AT3G08505.1	1e-123	C3H family protein
HORVU.MOREX.r3.7HG0675280	C3H	AT3G08505.1	1e-143	C3H family protein
HORVU.MOREX.r3.6HG0569830	MYB	AT5G57660.1	2e-64	CONSTANS-like 5
HORVU.MOREX.r3.7HG0740600	MYB	AT5G57660.1	2e-60	CONSTANS-like 5
HORVU.MOREX.r3.5HG0498320	DBB	AT4G38960.1	9e-75	DBB family protein
HORVU.MOREX.r3.6HG0592870	DBB	AT2G31380.1	5e-71	salt tolerance homologue
HORVU.MOREX.r3.4HG0405710	ERF	AT1G72360.3	7e-35	ERF family protein
HORVU.MOREX.r3.6HG0582480	ERF	AT4G13040.2	1e-45	ERF family protein
HORVU.MOREX.r3.6HG0614420	ERF	AT1G78080.1	3e-72	related to AP2 4
HORVU.MOREX.r3.6HG0621670	ERF	AT1G53910.3	2e-46	related to AP2 12
HORVU.MOREX.r3.7HG0661060	ERF	AT1G53910.1	7e-46	related to AP2 12
HORVU.MOREX.r3.5HG0471940	bZIP	AT3G24120.1	1e-68	bZIP family protein
HORVU.MOREX.r3.5HG0471950	bZIP	AT2G01060.1	6e-96	bZIP family protein
HORVU.MOREX.r3.7HG0726850	bZIP	AT3G13040.1	5e-93	bZIP family protein
HORVU.MOREX.r3.5HG0528890	GATA	AT3G06740.1	4e-25	GATA transcription factor 15
HORVU.MOREX.r3.7HG0716520	GATA	AT5G56860.1	1e-19	GATA family protein
HORVU.MOREX.r3.4HG0400300	GRAS	AT5G48150.1	0	GRAS family protein
HORVU.MOREX.r3.5HG0514020	GRAS	AT5G48150.1	0	GRAS family protein
HORVU.MOREX.r3.7HG0676860	NAC	AT3G18380.1	1e-120	sequence-specific DNA binding transcription factors;sequence-specific DNA binding
HORVU.MOREX.r3.6HG0611880	HD-ZIP	AT3G01470.1	3e-63	homeobox 1
HORVU.MOREX.r3.4HG0394590	HD-ZIP	AT5G06710.1	2e-71	homeobox from Arabidopsis thaliana
HORVU.MOREX.r3.5HG0508650	LSD	AT4G20380.2	7e-58	LSD family protein
HORVU.MOREX.r3.6HG0540820	MIKC_MADS	AT2G45660.1	1e-60	AGAMOUS-like 20
HORVU.MOREX.r3.4HG0358770	MYB	AT5G59780.3	1e-77	myb domain protein 59
HORVU.MOREX.r3.3HG0268620	MYB_related	AT1G49950.1	1e-71	telomere repeat binding factor 1
HORVU.MOREX.r3.5HG0442330	MYB_related	AT5G59780.1	6e-40	myb domain protein 59
HORVU.MOREX.r3.6HG0604260	MYB_related	AT5G52660.2	1e-104	MYB_related family protein
HORVU.MOREX.r3.7HG0636370	MYB_related	AT3G09600.1	3e-84	MYB_related family protein
HORVU.MOREX.r3.7HG0639370	MYB_related	AT1G49010.1	2e-81	MYB family protein
HORVU.MOREX.r3.5HG0494790	NAC	AT2G33480.2	1e-44	NAC domain containing protein 41
HORVU.MOREX.r3.7HG0684820	NAC	AT5G13180.1	4e-37	NAC domain containing protein 83
HORVU.MOREX.r3.4HG0404220	NF-YA	AT3G20910.1	3e-42	nuclear factor Y, subunit A9
HORVU.MOREX.r3.3HG0303530	NF-YB	AT3G53340.1	6e-69	nuclear factor Y, subunit B10
HORVU.MOREX.r3.5HG0529660	SBP	AT3G60030.1	0	squamosa promoter-binding protein-like 12
HORVU.MOREX.r3.5HG0420480	TALE	AT4G34610.2	1e-123	BEL1-like homeodomain 6
HORVU.MOREX.r3.7HG0744200	TALE	AT5G25220.2	1e-145	KNOTTED1-like homeobox gene 3
HORVU.MOREX.r3.6HG0568300	TALE	AT5G25220.2	1e-147	KNOTTED1-like homeobox gene 3
HORVU.MOREX.r3.4HG0349550	Trihelix	AT1G21200.1	6e-95	sequence-specific DNA binding transcription factors
HORVU.MOREX.r3.6HG0585390	Trihelix	AT5G63420.1	0	Trihelix family protein
HORVU.MOREX.r3.5HG0448590	WRKY	AT1G13960.1	1e-125	WRKY DNA-binding protein 4
HORVU.MOREX.r3.4HG0415240	bHLH	AT1G10586.1	4e-18	bHLH family protein
HORVU.MOREX.r3.7HG0673610	MYB	AT3G07650.2	1e-122	CONSTANS-like 9
HORVU.MOREX.r3.3HG0243610	DBB	AT1G78600.1	3e-65	light-regulated zinc finger protein 1
HORVU.MOREX.r3.6HG0611210	Dof	AT5G60200.1	2e-37	TARGET OF MONOPTEROS 6
HORVU.MOREX.r3.1HG0069670	bZIP	AT2G01060.1	2e-73	bZIP family protein
HORVU.MOREX.r3.7HG0713870	NAC	AT5G11270.1	2e-62	NAC domain containing protein
HORVU.MOREX.r3.5HG0498270	HD-ZIP	AT2G46680.1	6e-43	homeobox 7
HORVU.MOREX.r3.1HG0074190	LSD	AT1G32540.3	3e-74	lsd one like 1
HORVU.MOREX.r3.4HG0402730	TALE	AT4G34610.2	1e-117	BEL1-like homeodomain 6
HORVU.MOREX.r3.4HG0350220	TALE	AT2G35940.1	1e-108	BEL1-like homeodomain 1
HORVU.MOREX.r3.6HG0615100	AP2	AT5G57390.1	7e-84	AINTEGUMENTA-like 5
HORVU.MOREX.r3.7HG0679760	bHLH	AT2G42280.1	5e-66	bHLH family protein
HORVU.MOREX.r3.5HG0486380	bZIP	AT3G56850.1	3e-45	ABA-responsive element binding protein 3
HORVU.MOREX.r3.7HG0673610	MYB	AT3G07650.2	1e-122	CONSTANS-like 9
HORVU.MOREX.r3.5HG0498320	DBB	AT4G38960.1	9e-75	DBB family protein
HORVU.MOREX.r3.3HG0228140	MYB_related	AT2G38090.1	3e-73	MYB family protein
HORVU.MOREX.r3.4HG0393010	MYB_related	AT2G36960.2	1e-163	TSL-kinase interacting protein 1
HORVU.MOREX.r3.7HG0699010	MYB_related	AT1G01060.4	2e-44	MYB_related family protein
HORVU.MOREX.r3.4HG0402730	TALE	AT4G34610.2	1e-117	BEL1-like homeodomain 6
HORVU.MOREX.r3.2HG0143800	WRKY	AT5G07100	1e-42	WRKY transcription factor 33
HORVU.MOREX.r3.1HG0022450	WRKY	AT1G13960	1e-65	WRKY transcription factor 33
HORVU.MOREX.r3.1HG0095270	WRKY	AT2G03340	1e-74	WRKY transcription factor 33
HORVU.MOREX.r3.2HG0159420	WRKY	AT2G30590	1e-12	WRKY transcription factor 33
HORVU.MOREX.r3.2HG0140970	WRKY	AT2G23320	1e-58	WRKY transcription factor 33
HORVU.MOREX.r3.1HG0065550	WRKY	AT5G13080	1e-66	WRKY transcription factor 33
HORVU.MOREX.r3.1HG0057350	WRKY	AT1G80840	1e-132	WRKY transcription factor 22
HORVU.MOREX.r3.1HG0039160	WRKY	AT2G25000	1e-125	WRKY transcription factor 22
HORVU.MOREX.r3.2HG0176710	WRKY	AT2G44745	1e-22	WRKY transcription factor 22
HORVU.MOREX.r3.2HG0183830	WRKY	AT1G69310	1e-24	WRKY transcription factor 22
HORVU.MOREX.r3.1HG0041680	WRKY	AT5G52830	1e-42	WRKY transcription factor 22
HORVU.MOREX.r3.1HG0024290	WRKY	AT5G49520	1e-32	WRKY transcription factor 22
HORVU.MOREX.r3.1HG0040900	WRKY	AT2G46400.1	1e-25	WRKY transcription factor 1
HORVU.MOREX.r3.1HG0011890	WRKY	AT2G40750.1	1e-55	WRKY transcription factor 1
HORVU.MOREX.r3.1HG0025440	WRKY	AT4G31800	1e-76	WRKY transcription factor 1
