# Supplementary material for: Unveiling functional module associated with fungal disease stress in barley (Hordeum vulgare)
Source: Biochem Biophys Rep. 2025 Feb 20;41:101958. doi: 10.1016/j.bbrep.2025.101958 (PMC11891694; doi:10.1016/j.bbrep.2025.101958)
Supplement: Multimedia component 6 [file mmc6.txt]

############################################################################################################################
Batch effect reduction 
############################################################################################################################
# Loading the required package library(sva) 
# Apply ComBat for batch correction
 combat_data <- ComBat(dat = expression_matrix, batch = batch_vector, mod = model_matrix)
###########################################################################################################################
Weighted gene coexpression network analysis 
##########################################################################################################################
rm(list=ls())
setwd("D:/Manuscript/WGCNA-NEW/New1/BP-P/")
getwd()

library(WGCNA)
library(cluster)
library(flashClust)
options(stringsAsFactors = FALSE)

#Section 12.1 Constructing a sample network for outlier detection
#Read in the Prod liver data set
#Section 12.1 Constructing a sample network for outlier detection
#Read in the Prod liver data set
ProdData = read.csv("prophasemeta.csv")
dim(ProdData)
names(ProdData)
class(ProdData)
datExprProd=ProdData
head(datExprProd)
# the output shows that the first 8 columns contain gene information
#Remove gene information and Prodpose the expression data
datExprProd=as.data.frame(t(ProdData))
names(datExprProd)=ProdData$gene
rownames(datExprProd)=names(ProdData)
dim(datExprProd)
rownames(datExprProd)

# Now we read in the physiological trait data
traitData = read.csv("ClinicalTraits.csv")
#traitData = read.table("ClinicalTraits.txt")
dim(traitData)
names(traitData)
# use only a subset of the columns
allTraits=traitData
names(allTraits)

# Order the rows of allTraits so that
# they match those of datExprProd:
Mice=rownames(datExprProd)
Mice
traitRows = match(Mice, allTraits$Sample)
datTraits = allTraits[traitRows, -1]
head(datTraits)
rownames(datTraits) = allTraits[traitRows]

# show that row names agree
table(rownames(datTraits)==rownames(datExprProd))

# sample network based on squared Euclidean distance
# note that we Prodpose the data
A=adjacency(t(datExprProd),type="distance")
# this calculates the whole network connectivity
k=as.numeric(apply(A,2,sum))-1
# standardized connectivity
Z.k=scale(k)

# Designate samples as outlying
# if their Z.k value is below the threshold
thresholdZ.k=-5
# often -2.5
# the color vector indicates outlyingness (red)
outlierColor=ifelse(Z.k<thresholdZ.k,"red","black")

# calculate the cluster tree using flahsClust or hclust
sampleTree = flashClust(as.dist(1-A), method = "average")
# Convert traits to a color representation:
# where red indicates high values
traitColors=data.frame(numbers2colors(datTraits,signed=True))
dimnames(traitColors)[[2]]=paste(names(datTraits),"C",sep="")
datColors=data.frame(outlierC=outlierColor,traitColors)
# Plot the sample dendrogram and the colors underneath.

jpeg("Plot1.jpeg", width = 4, height = 4, units = 'in', res = 300)
plotDendroAndColors(sampleTree,groupLabels=names(datColors),
                    colors=datColors,main="Sample dendrogram and trait heatmap")

dev.off()
# Remove outlying samples from expression and trait data
remove.samples= Z.k<thresholdZ.k | is.na(Z.k)
datExprProd=datExprProd[!remove.samples,]
datTraits=datTraits[!remove.samples,]
# Recompute the sample network among the remaining samples
A=adjacency(t(datExprProd),type="distance")
# Let's recompute the Z.k values of outlyingness
k=as.numeric(apply(A,2,sum))-1
Z.k=scale(k)

# Choose a set of soft thresholding powers
powers=c(1:15) 
#powers=c(1:15) 
# in practice this should include powers up to 20.
# choose power based on SFT criterion
sft=pickSoftThreshold(datExprProd,powerVector=powers)
powers=c(1:15) 
# in practice this should include powers up to 20.
# choose power based on SFT criterion
sft=pickSoftThreshold(datExprProd,powerVector=powers)
# Plot the results:
par(mfrow=c(1,2))
# SFT index as a function of different powers
jpeg("Plotpower.jpeg", width = 4, height = 4, units = 'in', res = 300)
plot(sft$fitIndices[,1],-sign(sft$fitIndices[,3])*sft$fitIndices[,2],
     xlab="Soft Threshold (power)",ylab="SFT, signed R^2",type="n",main=paste("Scale independence"))
text(sft$fitIndices[,1],-sign(sft$fitIndices[,3])*sft$fitIndices[,2],
     labels=powers,col="red")
dev.off()

# this line corresponds to using an R^2 cut-off of h
abline(h=0.90,col="red")
# Mean connectivity as a function of different powers
jpeg("Plot2.jpeg", width = 4, height = 4, units = 'in', res = 300)
plot(sft$fitIndices[,1],sft$fitIndices[,5],type="n",
     xlab="Soft Threshold (power)",ylab="Mean Connectivity",main=paste("Mean connectivity"))

text(sft$fitIndices[,1],sft$fitIndices[,5],labels=powers,col="red")
dev.off()

#### 12.2.3 Automatic module detection via dynamic tree cutting ############
mergingThresh = 0.25
net = blockwiseModules(datExprProd,corType="pearson",
                       maxBlockSize=5000,networkType="signed",power=12,minModuleSize=30,
                       mergeCutHeight=mergingThresh,numericLabels=TRUE,saveTOMs=TRUE,
                       pamRespectsDendro=FALSE,saveTOMFileBase="ProdMouseTOM") 

moduleLabelsAutomatic=net$colors
# Convert labels to colors for plotting
moduleColorsAutomatic = labels2colors(moduleLabelsAutomatic)
# A data frame with module eigengenes can be obtained as follows
MEsAutomatic=net$MEs

#this is the body weight
weight = as.data.frame(datTraits)
head(datTraits)

names(weight)="weight"
GS.weight=as.numeric(cor(datExprProd,weight,method="spearman", use="complete"))

####GS.weight=as.numeric(cor)
# This Prodlates the numeric values into colors
GS.weightColor=numbers2colors(GS.weight,signed=T)
blocknumber=1
datColors=data.frame(moduleColorsAutomatic,GS.weightColor)[net$blockGenes[[blocknumber]],]
datColors
# Plot the dendrogram and the module colors underneath
jpeg("Plot3.jpeg", width = 4, height = 4, units = 'in', res = 300)
plotDendroAndColors(net$dendrograms[[blocknumber]],colors=datColors,
                    groupLabels=c("Module colors","GS.weight"),dendroLabels=FALSE,
                    hang=0.03,addGuide=TRUE,guideHang=0.05)
dev.off()
### 12.2.3 Blockwise module detection for large networks

bwnet = blockwiseModules(datExprProd,corType="pearson",
                         maxBlockSize=2000,networkType="unsigned",power=7,minModuleSize=30,
                         mergeCutHeight=mergingThresh,numericLabels=TRUE,saveTOMs=TRUE,
                         pamRespectsDendro=FALSE,saveTOMFileBase="ProdMouseTOM-blockwise",verbose=3)

# Relabel blockwise modules so that their labels
# match those from our previous analysis
moduleLabelsBlockwise=matchLabels(bwnet$colors,moduleLabelsAutomatic)
# Convert labels to colors for plotting
moduleColorsBlockwise=labels2colors(moduleLabelsBlockwise)
# measure agreement with single block automatic procedure
mean(moduleLabelsBlockwise==moduleLabelsAutomatic)

blockNumber=1

jpeg("Plot4.jpeg", width = 4, height = 4, units = 'in', res = 300)

plotDendroAndColors(bwnet$dendrograms[[blockNumber]],
                    moduleColorsBlockwise[bwnet$blockGenes[[blockNumber]]],"Module colors",
                    main=paste("Dendrogram and module colors in block",blockNumber),
                    dendroLabels=FALSE,hang=0.03,addGuide=TRUE,guideHang=0.05)


dev.off()

## 12.2.4 Manual, stepwise module detection
# We now calculate the weighted adjacency matrix, using the power 6:
A = adjacency(datExprProd, power = 7)
# Digression: to define a signed network choose
#A = adjacency(datExprProd, power = 12, type="signed")
#define a dissimilarity based on the topological overlap
dissTOM =TOMdist(A)
#hierarchical clustering
geneTree = flashClust(as.dist(dissTOM),method="average")

# here we define the modules by cutting branches
moduleLabelsManual1=cutreeDynamic(dendro=geneTree,distM=dissTOM,
                                  method="hybrid",deepSplit=2,pamRespectsDendro=F,minClusterSize=30)

# Relabel the manual modules so that their labels
# match those from our previous analysis
moduleLabelsManual2=
  matchLabels(moduleLabelsManual1,moduleLabelsAutomatic)

# Convert labels to colors for plotting
moduleColorsManual2=labels2colors(moduleLabelsManual2)

moduleColorsManual2
class(moduleColorsManual2)
write.csv(moduleColorsManual2,"moduleGeneList.csv")

# the moduleGeneList.csv file must be merged with the datExprProd


# Calculate eigengenes
MEList=moduleEigengenes(datExprProd,colors=moduleColorsManual2)

MEs = MEList$eigengenes

# Add the weight to existing module eigengenes
MET=orderMEs(cbind(MEs))

# Plot the relationships among the eigengenes and the trait

jpeg("Plot5.jpeg", width = 4, height = 4, units = 'in', res = 300)
plotEigengeneNetworks(MET,"",marDendro=c(0,4,1,2),
                      marHeatmap=c(3,4,1,2),cex.lab=0.8,xLabelsAngle=90)
dev.off()


# automatically merge highly correlated modules

#####   number of genes in each modules   
nGenes = ncol(datExprProd)
nGenes
nSamples = nrow(datExprProd)  
nSamples  
merge=mergeCloseModules(datExprProd,moduleColorsManual2,
                        cutHeight=mergingThresh)


merge = mergeCloseModules(datExprProd, moduleColorsManual2, cutHeight = 0.25, verbose = 3)


geneModuleMembership = as.data.frame(cor(datExprProd, MEs, use = "p"))

listModule <- c()

#new list of modules
for (i in 1: nGenes){
  listModule <- c(listModule, names(which.max(abs(geneModuleMembership[i,]))))
}

table(merge$color)

# resulting merged module colors
moduleColorsManual3 = merge$colors

# eigengenes of the newly merged modules:

MEsManual = merge$newMEs

# Show the effect of module merging by plotting the
# original and merged module colors below the tree
datColors=data.frame(moduleColorsManual3,moduleColorsAutomatic,
                     moduleColorsBlockwise,GS.weightColor)

jpeg("Plot6.jpeg", width = 4, height = 4, units = 'in', res = 300)
plotDendroAndColors(geneTree,
                    cbind(moduleColorsManual3, moduleColorsBlockwise),
                    c("manual hybrid","single block"),
                    main = "Single block gene dendrogram and module colors",
                    dendroLabels = FALSE, hang = 0.03,
                    addGuide = TRUE, guideHang = 0.05)


dev.off()

jpeg("Plot7.jpeg", width = 4, height = 4, units = 'in', res = 300)
plotDendroAndColors(geneTree,
                    moduleColorsManual3,
                    c("Module color"),
                    dendroLabels = FALSE, hang = 0.03,
                    addGuide = TRUE, guideHang = 0.05)


dev.off()

# check the agreement between manual and automatic module labels
mean(moduleColorsManual3==moduleColorsAutomatic)

#   12.2.5 Relating modules to physiological traits 

# Choose a module assignment
moduleColorsProd=moduleColorsAutomatic
moduleColorsProd
# Define numbers of genes and samples
nGenes = ncol(datExprProd)
nSamples = nrow(datExprProd)
# Recalculate MEs with color labels
MEs0 = moduleEigengenes(datExprProd,moduleColorsProd)$eigengenes
MEs0
MEsProd = orderMEs(MEs0)
MEsProd
modTraitCor = cor(MEsProd, datTraits, use = "p")
modTraitCor
dim(modTraitCor)
modTraitP = corPvalueStudent(modTraitCor, nSamples)
dim(modTraitP)
modTraitP
#Since we have a moderately large number of modules and traits,
#a suitable graphical representation will help in reading
#the table. We color code each association by the correlation value:
# Will display correlations and their p-values
textMatrix = paste(signif(modTraitCor, 2), "\n(",
                   signif(modTraitP, 1), ")", sep = "")
dim(textMatrix) = dim(modTraitCor)

par(mar = c(6, 8.5, 3, 3))
# Display the correlation values within a heatmap plot

jpeg("Plot8.jpeg", width = 4, height = 4, units = 'in', res = 300)

labeledHeatmap(Matrix = modTraitCor, xLabels = names(datTraits),
               yLabels = names(MEsProd), ySymbols = names(MEsProd),
               colorLabels =FALSE,colors=greenWhiteRed(50),textMatrix=textMatrix,
               setStdMargins = FALSE, cex.text = 0.5, zlim = c(-1,1),
               main = paste("Module-trait relationships"))


dev.off()

#####  Gene relationship to trait and important modules: Gene Significance and Module Membership
# calculate the module membership values
# (aka. module eigengene based connectivity kME):

datKME=signedKME(datExprProd, MEsProd)
write.csv(datKME,"KM-tra.csv")
head(datKME)
dim(datKME)
## Intramodular analysis: identifying genes with high GS and MM
colorOfColumn=substring(names(datKME),4)
par(mfrow = c(2,2))
selectModules=c("brown","turquoise","red","yellow")
par(mfrow=c(2,length(selectModules)/2))
for (module in selectModules) {
column = match(module,colorOfColumn)
restModule=moduleColorsProd==module
verboseScatterplot(datKME[restModule,column],GS.weight[restModule],
xlab=paste("Module Membership ",module,"module"),ylab="GS.weight",
main=paste("kME.",module,"vs. GS"),col=module)}

# Recalculate topological overlap
TOM = TOMsimilarityFromExpr(datExprProd, power=7)

dim(TOM)

moduleColorsProd
table(moduleColorsProd)

module ="turquoise"
# Select module probes
probes = names(datExprProd)
inModule = (moduleColorsProd==module)
modProbes = probes[inModule]
modProbes
hubb=as.matrix(modProbes)
write.csv(hubb,"hubbb-turquoise.csv")
# Select the corresponding Topological Overlap
modTOM = TOM[inModule, inModule]
dim(modTOM)
# Because the module is rather large,
# we focus on the 30 top intramodular hub genes
#nTopHubs = 5
# intramodular connectivity
GeneAnnotation=read.csv(file="GeneAnnotation.csv")

# intramodular connectivity
kIN = softConnectivity(datExprProd[, modProbes], power=6)-1
kin1=as.matrix(kIN)
write.csv(kin1,"kin1-turquoise.csv")


#####   number of genes in each modules   ######################################
nGenes = nrow(datExprProd)
nGenes
nSamples = ncol(datExprProd)  
nSamples


#new list of modules
for (i in 1: nGenes){
  listModule <- c(listModule, names(which.max(abs(geneModuleMembership[i,]))))
}

x=table(merge$color)
x
############ cytoscape 
modules = c("black","blue", "brown","cyan","green","greenyellow",
            "grey","magenta","pink","purple","red","salmon","tan","turquoise","yellow")
# select modules

modules = "tan"
# Select module probes
inModule=is.finite(match(moduleColorsProd,modules))
modProbes=probes[inModule]
match1=match(modProbes,GeneAnnotation$gene)
modGenes=GeneAnnotation$gene_symbol[match1]
# Select the corresponding Topological Overlap
modTOM = TOM[inModule, inModule]
dimnames(modTOM) = list(modProbes, modProbes)
# Export the network into edge and node list files for Cytoscape
cyt = exportNetworkToCytoscape(modTOM,
                               edgeFile=paste("CytoEdge",paste(modules,collapse="-"),".txt",sep=""),
                               nodeFile=paste("CytoNode",paste(modules,collapse="-"),".txt",sep=""),
                               weighted = TRUE, threshold = 0.02,nodeNames=modProbes,
                               altNodeNames = modGenes, nodeAttr = moduleColorsProd[inModule])

table(moduleColorsProd)
dynamicColors=moduleColorsProd
minModuleSize = 30
dynamicMods = cutreeDynamic(dendro = geneTree,  method="tree", minClusterSize = minModuleSize)
table(dynamicMods)
#dynamicColors = labels2colors(dynamicMods)

table(dynamicColors)

jpeg("Plot11.jpeg", width = 4, height = 4, units = 'in', res = 300)
plotDendroAndColors(geneTree, dynamicColors, "Dynamic tree cut",
                    dendroLabels = FALSE, hang = 0.03, addGuide = TRUE,
                    guideHang = 0.05)

dev.off()
getwd()
###########################################################################################################################################################
ROC analysis
###########################################################################################################################################################
# Loading the required package library(pROC)
 # Example ROC calculation for one hub gene 
roc_curve <- roc(response = true_labels, predictor = predicted_scores) auc(roc_curve) plot(roc_curve)
###########################################################################################################################################################
